# Supplementary material for: Transcriptome profiling of laser-captured crown root primordia reveals new pathways activated during early stages of crown root formation in rice
Source: PLoS One. 2020 Nov 19;15(11):e0238736. doi: 10.1371/journal.pone.0238736 (PMC7676735; doi:10.1371/journal.pone.0238736)
Supplement: S1 Table — (XLSX) [file pone.0238736.s004.xlsx]

## Sheet: Sheet1
	S1 Table : List of genes detected as differentially expressed between cortex and CR primordia of all stages
	Condition	Affymetrix Probeset ID	Stage Avg (log2)	Cortex Avg (log2)	Fold Change	P-val	FDR P-val	WGCNA coexpression cluster	Gene Symbol	MapMan BinCode	MapMan BinDesc	MapMan GeneDesc
	Early versus Cortex	16080000	6.17	7.47	-2.46	7.39e-05	0.0114
	Early versus Cortex	16080028	8.31	6.81	2.83	0.0052	0.0762
	Early versus Cortex	16080030	8.66	7.13	2.88	0.0005	0.0259
	Early versus Cortex	16080070	5.89	4.24	3.14	0.0091	0.0981
	Early versus Cortex	16080074	3.88	5.02	-2.21	3.91e-05	0.0085
	Early versus Cortex	16080100	7.17	3.71	10.98	0.0012	0.0388
	Early versus Cortex	16080102	2.65	3.36	-1.64	0.0005	0.0276
	Early versus Cortex	16080162	6.55	8.37	-3.54	0.0009	0.0355
	Early versus Cortex	16080178	7.33	8.67	-2.53	0.0027	0.0559
	Early versus Cortex	16080186	8.45	9.58	-2.19	0.0005	0.0258
	Early versus Cortex	16080188	6.99	8.23	-2.35	0.0005	0.0263
	Early versus Cortex	16080194	6.78	8	-2.33	0.0038	0.0653
	Early versus Cortex	16080204	8.72	7.24	2.8	0.0004	0.0234
	Early versus Cortex	16080210	5.4	7.06	-3.16	6.1e-05	0.0107
	Early versus Cortex	16080214	3.67	4.93	-2.4	0.0029	0.0577
	Early versus Cortex	16080220	6.6	8.44	-3.6	0.0047	0.0728
	Early versus Cortex	16080226	7.87	6.33	2.92	0.0023	0.0524
	Early versus Cortex	16080242	8.23	9.11	-1.85	0.0092	0.0986
	Early versus Cortex	16080270	9.23	8.14	2.13	0.0006	0.03
	Early versus Cortex	16080280	6.67	8.13	-2.75	0.0007	0.0308
	Early versus Cortex	16080284	6.49	5.07	2.68	0.005	0.0746
	Early versus Cortex	16080286	7.63	8.94	-2.48	0.0031	0.0597
	Early versus Cortex	16095771	3.23	2.56	1.59	0.0004	0.0251	yellow	Os01g0102500	35.2	not assigned.unknown	moderately similar to ( 353) AT5G13100 | Symbols: | unknown protein | chr5:4156789-4158235 FORWARD protein|expressed protein
	Early versus Cortex	16095839	3.85	3.22	1.55	0.0003	0.0208	midnightblue	Os01g0103800	35.2	not assigned.unknown	moderately similar to ( 242) AT1G76660 | Symbols: | FUNCTIONS IN: molecular_function unknown; INVOLVED IN: biological_process unknown; LOCATED IN: plasma membrane; EXPRESSED IN: 22 plant structures; EXPRESSED DURING: 13 growth stages; BEST Arabidopsis thaliana protein match is: hydroxyproline-rich glycoprotein family protein (TAIR:AT5G52430.1); Has 280 Blast hits to 160 proteins in 42 species: Ar…
	Early versus Cortex	16095916	5.39	4.63	1.7	0.0024	0.0531	yellow	Os01g0105400	35.2	not assigned.unknown	protein|kinesin heavy chain, putative, expressed
	Early versus Cortex	16096016	8.07	7.09	1.98	0.0002	0.016	midnightblue	Os01g0106800	29.5.11.4.3.4	protein.degradation.ubiquitin.E3.SCF.RBX	weakly similar to ( 171) AT5G20570 | Symbols: ROC1, RBX1, HRT1, ATRBX1 | RBX1 (RING-BOX 1); protein binding | chr5:6956905-6958221 REVERSE APC11 protein|anaphase-promoting complex subunit 11, putative, expressed
	Early versus Cortex	16096243	2.68	5.1	-5.37	0.0012	0.0388	yellow	Os01g0111800	35.2	not assigned.unknown	protein|expressed protein
	Early versus Cortex	16096250	3.13	5.22	-4.24	8.52e-05	0.0118	yellow	Os01g0111900	35.2	not assigned.unknown	protein|sulfated surface glycoprotein 185 precursor, putative, expressed
	Early versus Cortex	16096257	2.77	3.83	-2.08	0.0034	0.0622	yellow	Os01g0112000	35.2	not assigned.unknown	protein|hydroxyproline-rich glycoprotein family protein, putative, expressed
	Early versus Cortex	16096675	3.98	4.88	-1.86	0.0039	0.0662	yellow	Os01g0129000
	Early versus Cortex	16096720	5.86	3.33	5.78	0.0011	0.0371	skyblue	Os01g0131800	29.3.4.99	protein.targeting.secretory pathway.unspecified	weakly similar to ( 163) AT3G05230 | Symbols: | signal peptidase subunit family protein | chr3:1492304-1493360 FORWARDmoderately similar to ( 223) SPCS3_ORYSA Probable signal peptidase complex subunit 3 (EC 3.4.-.-) (Microsomal signal peptidase 22 kDa subunit) (SPase 22 kDa subunit) (SPC22) - Oryza sativa (Rice) SPC22 protein|signal peptidase complex subunit 3, putative, expressed
	Early versus Cortex	16097076	4.97	4.02	1.94	0.0044	0.0703		Os01g0144600	35.2	not assigned.unknown	protein|expressed protein
	Early versus Cortex	16097183	7.62	6.02	3.02	3.04e-05	0.0078	midnightblue	Os01g0148700	35.2	not assigned.unknown	DUF1668 protein|expressed protein
	Early versus Cortex	16097187	9.93	8.75	2.27	4.96e-05	0.0095	midnightblue	Os01g0149400	28.1.3	DNA.synthesis/chromatin structure.histone	weakly similar to ( 155) AT5G22880 | Symbols: H2B, HTB2 | HTB2; DNA binding | chr5:7652130-7652567 REVERSEweakly similar to ( 157) H2B3_WHEAT Histone H2B.3 (wcH2B-8) - Triticum aestivum (Wheat) H2B protein|Core histone H2A/H2B/H3/H4 domain containing protein, putative, expressed
	Early versus Cortex	16097511	5.26	3.96	2.47	1.99e-05	0.0065	midnightblue	Os01g0164400	27.3.99	RNA.regulation of transcription.unclassified	weakly similar to ( 155) AT5G58470 | Symbols: TAF15b | TAF15b (TBP-ASSOCIATED FACTOR 15b); binding / nucleic acid binding / nucleotide binding / zinc ion binding | chr5:23638566-23640854 REVERSE protein|transposon protein, putative, CACTA, En/Spm sub-class, expressed
	Early versus Cortex	16097730	2.37	3.22	-1.8	0.007	0.0876	skyblue	Os01g0172800	33.99	development.unspecified	weakly similar to ( 117) AT2G41475 | Symbols: | FUNCTIONS IN: molecular_function unknown; INVOLVED IN: biological_process unknown; LOCATED IN: endomembrane system; CONTAINS InterPro DOMAIN/s: Lipase/lipooxygenase, PLAT/LH2 (InterPro:IPR008976), Embryo-specific 3 (InterPro:IPR010417); BEST Arabidopsis thaliana protein match is: embryo-specific protein-related (TAIR:AT5G62200.1); Has 60 Blast hits …
	Early versus Cortex	16097999	3.51	4.24	-1.66	0.006	0.0813	yellow	Os01g0181200
	Early versus Cortex	16098086	5.85	4.73	2.19	0.01	0.103	yellow	Os01g0184900	27.3.62	RNA.regulation of transcription.Nucleosome/chromatin assembly factor group	highly similar to ( 539) AT3G28730 | Symbols: ATHMG, SSRP1, NFD | ATHMG (ARABIDOPSIS THALIANA HIGH MOBILITY GROUP); transcription factor | chr3:10784954-10788498 FORWARDhighly similar to ( 884) SSP1A_ORYSA FACT complex subunit SSRP1-A (Facilitates chromatin transcription complex subunit SSRP1-A) (Recombination signal sequence recognition protein 1-A) (Early drought-induced protein R1G1A) - Oryza …
	Early versus Cortex	16098149	2.96	3.71	-1.68	0.0069	0.0873	skyblue	Os01g0186900	35.2	not assigned.unknown	moderately similar to ( 447) AT5G12010 | Symbols: | unknown protein | chr5:3877975-3879483 REVERSE protein|transposon protein, putative, CACTA, En/Spm sub-class, expressed
	Early versus Cortex	16098161	2.36	3.03	-1.6	0.0002	0.0156
	Early versus Cortex	16098166	2.28	3.6	-2.5	2.56e-07	0.0012
	Early versus Cortex	16098267	8.9	6.92	3.93	0.0022	0.0517	orange	Os01g0191100	29.2.1.2.2.99	protein.synthesis.ribosomal protein.eukaryotic.60S subunit.unknown	very weakly similar to (95.9) RLA2A_MAIZE 60S acidic ribosomal protein P2A (P2) - Zea mays (Maize) protein|60S acidic ribosomal protein, putative, expressed
	Early versus Cortex	16098394	5.26	4.36	1.87	0.0003	0.0203	lightgreen	Os01g0197400	35.2	not assigned.unknown	very weakly similar to (98.6) AT1G17665 | Symbols: | unknown protein | chr1:6072598-6074484 REVERSE protein|expressed protein
	Early versus Cortex	16098517	5.98	4.6	2.61	0.0057	0.079	skyblue	Os01g0205500	29.2.1.2.2.11	protein.synthesis.ribosomal protein.eukaryotic.60S subunit.L11	moderately similar to ( 303) AT5G45775 | Symbols: | 60S ribosomal protein L11 (RPL11D) | chr5:18565281-18566496 REVERSEmoderately similar to ( 314) RL11_ORYSA 60S ribosomal protein L11 - Oryza sativa (Rice) rpl5p RplE Ribosomal_L5_C protein|ribosomal protein L5, putative, expressed
	Early versus Cortex	16098959	6.92	5.09	3.57	0.0052	0.0763	yellow	Os01g0220300	29.2.1.1.3.1.6	protein.synthesis.ribosomal protein.prokaryotic.unknown organellar.30S subunit.S6	very weakly similar to (90.1) AT3G18760 | Symbols: | ribosomal protein S6 family protein | chr3:6457930-6459558 REVERSE protein|ribosomal protein S6 family protein, putative, expressed
	Early versus Cortex	16099088	6.31	4.25	4.17	0.0024	0.0538	darkgrey	Os01g0226300	20.1	stress.biotic	moderately similar to ( 298) AT4G11220 | Symbols: BTI2 | BTI2 (VIRB2-INTERACTING PROTEIN 2) | chr4:6838176-6839578 REVERSE Reticulon protein|reticulon domain containing protein, putative, expressed
	Early versus Cortex	16099506	2.83	3.74	-1.89	0.0037	0.0647	yellow	Os01g0234700	35.2	not assigned.unknown	weakly similar to ( 103) AT4G23930 | Symbols: | FUNCTIONS IN: molecular_function unknown; INVOLVED IN: biological_process unknown; LOCATED IN: endomembrane system; EXPRESSED IN: 11 plant structures; EXPRESSED DURING: 6 growth stages; CONTAINS InterPro DOMAIN/s: Harpin-induced 1 (InterPro:IPR010847); BEST Arabidopsis thaliana protein match is: proline-rich family protein (TAIR:AT1G64450.1); Has 18…
	Early versus Cortex	16099525	4.19	3.36	1.77	0.0027	0.0558	midnightblue	Os01g0235800	27.4	RNA.RNA binding	weakly similar to ( 180) AT1G51580 | Symbols: | KH domain-containing protein | chr1:19125612-19128102 FORWARD protein|KH domain containing protein, putative, expressed
	Early versus Cortex	16099568	5.04	3.78	2.39	0.0019	0.049	skyblue	Os01g0236400	31.1	cell.organisation	weakly similar to ( 172) AT5G24310 | Symbols: ABIL3 | ABIL3 (ABL INTERACTOR-LIKE PROTEIN 3) | chr5:8274637-8276325 FORWARDmoderately similar to ( 493) ABIL3_ORYSA Probable protein ABIL3 (Abl interactor-like protein 3) - Oryza sativa (Rice) protein|ABIL2, putative, expressed
	Early versus Cortex	16099612	3.65	3.05	1.51	0.0074	0.0896	midnightblue	Os01g0238600	27.3.99	RNA.regulation of transcription.unclassified	weakly similar to ( 184) AT4G28440 | Symbols: | DNA-binding protein-related | chr4:14060054-14060970 FORWARD protein|DNA-binding protein-related, putative, expressed
	Early versus Cortex	16099683	8.55	5.06	11.25	3.69e-06	0.0038	midnightblue	Os01g0242200	27.3.11	RNA.regulation of transcription.C2H2 zinc finger family	moderately similar to ( 342) AT1G03840 | Symbols: MGP | MGP (Magpie); nucleic acid binding / protein binding / transcription factor/ zinc ion binding | chr1:967596-970058 REVERSE protein|ZOS1-05 - C2H2 zinc finger protein, expressed
	Early versus Cortex	16099712	3.41	2.76	1.56	0.0009	0.0348	midnightblue	Os01g0243100	31.1	cell.organisation	moderately similar to ( 295) AT3G10310 | Symbols: | ATP binding / microtubule motor | chr3:3190208-3195005 FORWARDweakly similar to ( 136) FLA10_CHLRE Kinesin-like protein FLA10 (Protein KHP1) - Chlamydomonas reinhardtii KISc_C_terminal KISc Kinesin KISc KISc_KIF4 KISc_KIF3 KISc_KIP3_like KISc_KHC_KIF5 KISc_KIF1A_KIF1B KISc_BimC_Eg5 KISc_KLP2_like KISc_CENP_E KISc_KIF9_like Motor_domain KISc_KIF2…
	Early versus Cortex	16099866	7.79	6.44	2.54	0.0014	0.0424	midnightblue	Os01g0252100	29.4	protein.postranslational modification	highly similar to ( 754) AT5G26751 | Symbols: ATSK11, SK 11 | ATSK11; protein kinase/ protein serine/threonine kinase | chr5:9399582-9401839 REVERSEhighly similar to ( 754) MSK3_MEDSA Glycogen synthase kinase-3 homolog MsK-3 (EC 2.7.11.1) - Medicago sativa (Alfalfa) S_TKc S_TKc Pkinase SPS1 TyrKc Pkinase_Tyr PTKc PTKc_Jak_rpt2 PTKc_Jak2_Jak3_rpt2 protein|CGMC_GSK.1 - CGMC includes CDA, MAPK, GSK3…
	Early versus Cortex	16099960	5.25	4.1	2.22	0.0003	0.0209	midnightblue	Os01g0256400	31.1	cell.organisation	weakly similar to ( 130) AT4G15930 | Symbols: | microtubule motor | chr4:9036344-9037825 FORWARDweakly similar to ( 118) DYL1_CHLRE Dynein 8 kDa light chain, flagellar outer arm - Chlamydomonas reinhardtii Dynein_light protein|dynein light chain type 1 domain containing protein, expressed
	Early versus Cortex	16099973	7.65	6.4	2.37	0.0004	0.0251	skyblue	Os01g0258600	35.2	not assigned.unknown	protein|expressed protein
	Early versus Cortex	16100016	5.04	5.93	-1.85	0.0002	0.0178	yellow	Os01g0260800	35.2	not assigned.unknown	protein|expressed protein
	Early versus Cortex	16100149	6.79	5.67	2.18	0.0041	0.0673	skyblue	Os01g0264400	35.2	not assigned.unknown	protein|expressed protein
	Early versus Cortex	16100169	6.4	4.96	2.71	0.0061	0.0819
	Early versus Cortex	16100174	4.12	3.37	1.68	0.0026	0.0551	midnightblue	Os01g0265000	16.1.1	secondary metabolism.isoprenoids.non-mevalonate pathway	moderately similar to ( 432) AT1G74470 | Symbols: | geranylgeranyl reductase | chr1:27991248-27992845 FORWARDFixC protein|FAD binding domain containing protein, expressed
	Early versus Cortex	16100178	5.7	4.43	2.41	0.0008	0.0327	skyblue	Os01g0266000	35.2	not assigned.unknown	moderately similar to ( 306) AT5G21160 | Symbols: | La domain-containing protein / proline-rich family protein | chr5:7199191-7203879 REVERSELA La protein|la domain containing protein, putative, expressed
	Early versus Cortex	16100231	6.82	5.76	2.08	0.002	0.0494	skyblue	Os01g0267200	29.5.11.20	protein.degradation.ubiquitin.proteasom	highly similar to ( 535) AT5G23540 | Symbols: | 26S proteasome regulatory subunit, putative | chr5:7938109-7939339 FORWARD JAB_MPN Mov34 COG1310 protein|26S proteasome non-ATPase regulatory subunit 14, putative, expressed
	Early versus Cortex	16100246	3.45	4.56	-2.17	0.0028	0.0571	yellow	Os01g0267800	29.4.1.57	protein.postranslational modification.kinase.receptor like cytoplasmatic kinase VII	weakly similar to ( 155) AT1G28390 | Symbols: | protein kinase family protein | chr1:9966814-9968226 REVERSEweakly similar to ( 120) CRI4_MAIZE Putative receptor protein kinase CRINKLY4 precursor (EC 2.7.11.1) - Zea mays (Maize) TyrKc PTKc Pkinase_Tyr S_TKc S_TKc Pkinase SPS1 PTKc_Jak_rpt2 PTKc_Jak2_Jak3_rpt2 protein|TKL_IRAK_CR4L.2 - The CR4L subfamily has homology with Crinkly4, expressed
	Early versus Cortex	16100395	6.09	5.25	1.79	0.0019	0.0484	midnightblue	Os01g0273100	29.5.11.3	protein.degradation.ubiquitin.E2	moderately similar to ( 241) AT3G20060 | Symbols: UBC19 | UBC19 (ubiquitin-conjugating enzyme19); ubiquitin-protein ligase | chr3:7002927-7003727 REVERSEweakly similar to ( 119) UBC2_MEDSA Ubiquitin-conjugating enzyme E2-17 kDa (EC 6.3.2.19) (Ubiquitin-protein ligase) (Ubiquitin carrier protein) - Medicago sativa (Alfalfa) UQ_con UBCc COG5078 UBCc protein|ubiquitin-conjugating enzyme, putative, e…
	Early versus Cortex	16100625	7.02	1.88	35.27	0.0008	0.0333	skyblue	Os01g0280400	27.3.67	RNA.regulation of transcription.putative transcription regulator	highly similar to ( 509) AT1G80270 | Symbols: | DNA-binding protein, putative | chr1:30181265-30183331 FORWARD protein|PPR repeat domain containing protein, putative, expressed
	Early versus Cortex	16100899	7.99	3.84	17.83	0.0008	0.0323	skyblue	Os01g0299400	35.2	not assigned.unknown	very weakly similar to (81.6) AT3G05810 | Symbols: | unknown protein | chr3:1731259-1732321 REVERSE protein|expressed protein
	Early versus Cortex	16100964	6.4	4.62	3.42	0.0005	0.0263	midnightblue	Os01g0302800
	Early versus Cortex	16101029	4.42	2.25	4.5	0.0016	0.0445	skyblue	Os01g0306800	1.1.6	PS.lightreaction.NADH DH	moderately similar to ( 419) AT4G37920 | Symbols: | unknown protein | chr4:17828538-17830317 REVERSE protein|expressed protein
	Early versus Cortex	16101229	6.38	5.42	1.95	2.07e-05	0.0065	midnightblue	Os01g0317800	11.9.2	lipid metabolism.lipid degradation.lipases	moderately similar to ( 400) AT5G19290 | Symbols: | esterase/lipase/thioesterase family protein | chr5:6494113-6495105 FORWARD PldB protein|esterase/lipase/thioesterase family protein, putative, expressed
	Early versus Cortex	16101639	2.57	4.86	-4.91	0.0001	0.0128	midnightblue	Os01g0343300	35.2	not assigned.unknown	protein|GATA zinc finger domain containing protein, expressed
	Early versus Cortex	16101735	8.83	5.92	7.49	0.0089	0.0969	skyblue	Os01g0348700	29.2.1.2.2.523	protein.synthesis.ribosomal protein.eukaryotic.60S subunit.L23A	weakly similar to ( 103) AT3G55280 | Symbols: RPL23AB | RPL23AB (RIBOSOMAL PROTEIN L23AB); RNA binding / nucleotide binding / structural constituent of ribosome | chr3:20500667-20501519 FORWARDweakly similar to ( 113) RL23A_TOBAC 60S ribosomal protein L23a (L25) - Nicotiana tabacum (Common tobacco) protein|60S ribosomal protein L23A, putative, expressed
	Early versus Cortex	16101792	3.82	2.61	2.32	0.0024	0.0538	midnightblue	Os01g0351200	29.4	protein.postranslational modification	highly similar to ( 731) AT4G02390 | Symbols: APP, PARP1, ATPARP1 | APP (ARABIDOPSIS POLY(ADP-RIBOSE) POLYMERASE); NAD+ ADP-ribosyltransferase/ nucleic acid binding | chr4:1050104-1053960 FORWARDnearly identical (1226) PRP2A_ORYSA Poly [ADP-ribose] polymerase 2-A (EC 2.4.2.30) (PARP-2-A) (ADPRT 2-A) (NAD(+) ADP-ribosyltransferase 2-A) (Poly[ADP-ribose] synthetase 2-A) - Oryza sativa (Rice) parp_l…
	Early versus Cortex	16101903	1.95	2.8	-1.8	0.004	0.0672	skyblue	Os01g0357200	11.8	lipid metabolism.''exotics'' (steroids, squalene etc)	very weakly similar to (96.3) AT5G42890 | Symbols: ATSCP2, SCP2 | SCP2 (STEROL CARRIER PROTEIN 2); oxidoreductase/ sterol carrier | chr5:17194458-17195910 REVERSE protein|sterol carrier protein-2, putative, expressed
	Early versus Cortex	16101934	9.55	7.49	4.15	0.0037	0.0649	yellow	Os01g0358400	29.2.1.2.1.4	protein.synthesis.ribosomal protein.eukaryotic.40S subunit.S4	moderately similar to ( 434) AT5G58420 | Symbols: | 40S ribosomal protein S4 (RPS4D) | chr5:23619599-23620896 FORWARDmoderately similar to ( 465) RS4_ORYSA 40S ribosomal protein S4 (SCAR protein SS620) - Oryza sativa (Rice) RPS4A PRK04313 Ribosomal_S4e protein|40S ribosomal protein S4, putative, expressed
	Early versus Cortex	16102146	2.83	3.92	-2.13	0.0055	0.0779	yellow	Os01g0372400	26.9	misc.glutathione S transferases	weakly similar to ( 174) AT3G62760 | Symbols: ATGSTF13 | ATGSTF13; glutathione transferase | chr3:23217425-23218246 REVERSEmoderately similar to ( 253) GSTH1_ORYSA Probable glutathione S-transferase GSTF1 (EC 2.5.1.18) (GST-I) - Oryza sativa (Rice) GST_C_Phi GST_N_Phi Gst GST_N_GTT1_like protein|glutathione S-transferase, putative, expressed
	Early versus Cortex	16102167	6.45	5.51	1.91	0.0025	0.0543	darkgrey	Os01g0374900	29.5.11.4.2	protein.degradation.ubiquitin.E3.RING	moderately similar to ( 229) AT3G53410 | Symbols: | zinc finger (C3HC4-type RING finger) family protein | chr3:19801175-19802274 REVERSE protein|E3 ubiquitin-protein ligase MGRN1, putative, expressed
	Early versus Cortex	16102248	3.46	4.13	-1.6	0.0071	0.0882	yellow	Os01g0382900	35.2	not assigned.unknown	protein|expressed protein
	Early versus Cortex	16102288	4.06	5.39	-2.5	0.0049	0.0742	midnightblue	Os01g0384800	35.2	not assigned.unknown	protein|PRAS-rich protein, putative, expressed
	Early versus Cortex	16102486	3.81	2.53	2.44	0.0031	0.0592	midnightblue	Os01g0502700	28.1.3	DNA.synthesis/chromatin structure.histone	weakly similar to ( 143) AT5G02560 | Symbols: HTA12 | HTA12; DNA binding | chr5:575437-576456 FORWARDweakly similar to ( 147) H2A4_ORYSA Probable histone H2A.4 - Oryza sativa (Rice) H2A H2A HTA1 Histone protein|Core histone H2A/H2B/H3/H4 domain containing protein, putative, expressed
	Early versus Cortex	16102531	5.49	3.62	3.66	0.0057	0.0793	skyblue	Os01g0507300	35.2	not assigned.unknown	moderately similar to ( 299) AT5G19930 | Symbols: | integral membrane family protein | chr5:6737872-6739283 REVERSE COG1836 DUF92 protein|transmembrane protein, putative, expressed
	Early versus Cortex	16102548	2.69	3.68	-2	0.002	0.049	yellow	Os01g0507700	15.2	metal handling.binding, chelation and storage	weakly similar to ( 137) AT1G71050 | Symbols: | heavy-metal-associated domain-containing protein / copper chaperone (CCH)-related | chr1:26803322-26803946 REVERSE protein|heavy metal-associated domain containing protein, expressed
	Early versus Cortex	16102789	7.39	5.47	3.78	0.0026	0.0553	skyblue	Os01g0518800	35.2	not assigned.unknown	protein|expressed protein
	Early versus Cortex	16102814	2.77	2.16	1.53	0.0014	0.0423
	Early versus Cortex	16102880	4.25	5	-1.68	0.0088	0.0966	midnightblue	Os01g0524500	27.3.26	RNA.regulation of transcription.MYB-related transcription factor family	weakly similar to ( 144) AT5G08520 | Symbols: | myb family transcription factor | chr5:2755470-2757741 REVERSE protein|MYB family transcription factor, putative, expressed
	Early versus Cortex	16102989	4.79	3.56	2.35	0.0037	0.0649	skyblue	Os01g0530300	35.2	not assigned.unknown	protein|expressed protein
	Early versus Cortex	16102993	9.81	8.82	1.98	6.04e-06	0.004	midnightblue	Os01g0530366	27.2	RNA.transcription	very weakly similar to (82.0) AT5G41010 | Symbols: NRPB12, NRPD12, NRPE12 | NRPB12; DNA binding / DNA-directed RNA polymerase | chr5:16424050-16424921 FORWARD protein|DNA directed RNA polymerase, 7 kDa subunit domain containing protein, expressed
	Early versus Cortex	16103033	6.54	3.29	9.55	0.0005	0.0275	skyblue	Os01g0532800	35.2	not assigned.unknown	moderately similar to ( 266) AT2G32590 | Symbols: | INVOLVED IN: mitosis, mitotic cell cycle; LOCATED IN: nucleus, chloroplast; EXPRESSED IN: 17 plant structures; EXPRESSED DURING: 9 growth stages; CONTAINS InterPro DOMAIN/s: Barren (InterPro:IPR008418); Has 340 Blast hits to 330 proteins in 142 species: Archae - 0; Bacteria - 0; Metazoa - 135; Fungi - 102; Plants - 21; Viruses - 1; Other Eukaryo…
	Early versus Cortex	16103096	8.58	7.06	2.86	0.0019	0.0479	skyblue	Os01g0538000	35.2	not assigned.unknown	protein|expressed protein
	Early versus Cortex	16103255	2.1	3.43	-2.52	0.0011	0.0378	yellow	Os01g0549250
	Early versus Cortex	16103276	3.75	2.86	1.86	0.0001	0.0132	midnightblue	Os01g0549700	28.1	DNA.synthesis/chromatin structure	highly similar to ( 651) AT5G11170 | Symbols: | ATP binding / ATP-dependent helicase/ helicase/ nucleic acid binding | chr5:3553334-3556646 FORWARDmoderately similar to ( 226) IF4A8_TOBAC Eukaryotic initiation factor 4A-8 (EC 3.6.1.-) (ATP-dependent RNA helicase eIF4A-8) (eIF-4A-8) - Nicotiana tabacum (Common tobacco) SrmB PRK11776 PRK11192 PRK11634 DEADc PRK10590 PRK01297 PRK04837 PRK04537 DEXDc…
	Early versus Cortex	16103319	4.76	2.93	3.56	0.0003	0.0214	yellow	Os01g0551400	35.2	not assigned.unknown	protein|expressed protein
	Early versus Cortex	16103518	3.84	2.84	2	0.0026	0.0548	lightgreen	Os01g0559300	35.2	not assigned.unknown	weakly similar to ( 171) AT4G26240 | Symbols: | unknown protein | chr4:13287011-13288896 REVERSE protein|expressed protein
	Early versus Cortex	16103637	2.77	3.46	-1.62	0.0069	0.0872	midnightblue	Os01g0566000	35.2	not assigned.unknown	protein|expressed protein
	Early versus Cortex	16103855	7.48	5.33	4.45	0.0029	0.0579	skyblue	Os01g0579800	35.2	not assigned.unknown	protein|expressed protein
	Early versus Cortex	16103915	2.19	2.86	-1.59	0.0072	0.0883	skyblue	Os01g0580500	17.5.1	hormone metabolism.ethylene.synthesis-degradation	moderately similar to ( 248) AT2G19590 | Symbols: ACO1 | ACO1 (ACC OXIDASE 1); 1-aminocyclopropane-1-carboxylate oxidase | chr2:8476239-8477354 REVERSEmoderately similar to ( 211) ACCO1_ORYSA 1-aminocyclopropane-1-carboxylate oxidase 1 (EC 1.14.17.4) (ACC oxidase 1) (Ethylene-forming enzyme) (EFE) - Oryza sativa (Rice) PcbC protein|1-aminocyclopropane-1-carboxylate oxidase protein, putative, expr…
	Early versus Cortex	16103947	2.81	3.64	-1.78	0.0007	0.032	yellow	Os01g0582600	35.2	not assigned.unknown	highly similar to ( 555) AT5G12010 | Symbols: | unknown protein | chr5:3877975-3879483 REVERSE protein|expressed protein
	Early versus Cortex	16103963	6.26	5.04	2.34	0.0068	0.0868	lightgreen	Os01g0584800	35.2	not assigned.unknown	nearly identical (1069) AT4G30990 | Symbols: | binding | chr4:15084456-15097860 FORWARD DRIM protein|down-regulated in metastasis family protein, expressed
	Early versus Cortex	16104142	3.72	3.02	1.62	0.0085	0.0949	midnightblue	Os01g0590900	29.4	protein.postranslational modification	highly similar to ( 581) AT4G32660 | Symbols: AME3 | AME3; ATP binding / kinase/ protein kinase/ protein serine/threonine kinase | chr4:15756420-15759107 FORWARDweakly similar to ( 115) CDC2_MAIZE Cell division control protein 2 homolog (EC 2.7.11.22) (EC 2.7.11.23) (p34cdc2) - Zea mays (Maize) S_TKc S_TKc Pkinase SPS1 protein|serine/threonine-protein kinase AFC3, putative, expressed
	Early versus Cortex	16104358	4.88	4.06	1.77	0.005	0.0749	midnightblue	Os01g0600300	35.2	not assigned.unknown	weakly similar to ( 137) AT5G11780 | Symbols: | unknown protein | chr5:3793928-3795983 FORWARD protein|expressed protein
	Early versus Cortex	16104389	2.22	5.11	-7.45	6.12e-06	0.004	yellow	Os01g0600900	1.1.1.1	PS.lightreaction.photosystem II.LHC-II	moderately similar to ( 424) AT2G34430 | Symbols: LHB1B1, LHCB1.4 | LHB1B1; chlorophyll binding | chr2:14524818-14525618 FORWARDmoderately similar to ( 466) CB22_ORYSA Chlorophyll a-b binding protein 2, chloroplast precursor (LHCII type I CAB-2) (LHCP) - Oryza sativa (Rice)Chloroa_b-bind protein|chlorophyll A-B binding protein, putative, expressed
	Early versus Cortex	16104473	4.12	3.3	1.76	0.0064	0.0841	midnightblue	Os01g0605300	29.5.11.3	protein.degradation.ubiquitin.E2	moderately similar to ( 228) AT3G24515 | Symbols: UBC37 | UBC37 (ubiquitin-conjugating enzyme 37); small conjugating protein ligase/ ubiquitin-protein ligase | chr3:8934569-8936207 REVERSEvery weakly similar to ( 100) UBC2_WHEAT Ubiquitin-conjugating enzyme E2-17 kDa (EC 6.3.2.19) (Ubiquitin-protein ligase) (Ubiquitin carrier protein) - Triticum aestivum (Wheat) UQ_con UBCc COG5078 UBCc protein|u…
	Early versus Cortex	16104607	5.77	4.48	2.46	0.0022	0.0517	midnightblue	Os01g0610400	26.24	misc.GCN5-related N-acetyltransferase	moderately similar to ( 241) AT5G11340 | Symbols: | GCN5-related N-acetyltransferase (GNAT) family protein | chr5:3619226-3621068 FORWARD protein|acetyltransferase, GNAT family, putative, expressed
	Early versus Cortex	16104649	6.2	4.94	2.4	0.0093	0.099	skyblue	Os01g0612200	9.7	mitochondrial electron transport / ATP synthesis.cytochrome c oxidase	weakly similar to ( 147) AT1G80230 | Symbols: | cytochrome c oxidase family protein | chr1:30169784-30170999 REVERSE Cyt_c_Oxidase_Vb COX5B protein|cytochrome c oxidase subunit 5B, mitochondrial precursor, putative, expressed
	Early versus Cortex	16104668	6.36	4.06	4.94	0.0007	0.0308	skyblue	Os01g0612700	27.3.99	RNA.regulation of transcription.unclassified	very weakly similar to (99.4) AT1G32540 | Symbols: LOL1 | LOL1 (LSD ONE LIKE 1); DNA binding | chr1:11768043-11769591 FORWARD protein|retrotransposon protein, putative, unclassified, expressed
	Early versus Cortex	16104770	6.56	4.44	4.33	0.0002	0.0177	yellow	Os01g0616600
	Early versus Cortex	16104777	4.54	3.77	1.71	0.0013	0.0406	skyblue	Os01g0617700	35.2	not assigned.unknown	protein|CENP-C1, putative, expressed
	Early versus Cortex	16104916	7.34	6.05	2.45	0.0008	0.0328	darkgrey	Os01g0621700	31.1	cell.organisation	weakly similar to ( 186) AT5G53310 | Symbols: | myosin heavy chain-related | chr5:21634657-21636094 FORWARDMyosin_TH1 protein|myosin-Ie, putative, expressed
	Early versus Cortex	16104946	4.77	4.15	1.54	0.0075	0.0897	yellow	Os01g0622600	30.3	signalling.calcium	highly similar to ( 777) AT4G23650 | Symbols: CDPK6, CPK3 | CDPK6 (CALCIUM-DEPENDENT PROTEIN KINASE 6); ATP binding / calcium ion binding / calmodulin-dependent protein kinase/ kinase/ protein kinase/ protein serine/threonine kinase | chr4:12324967-12327415 REVERSEhighly similar to ( 668) CDPK2_ORYSA Calcium-dependent protein kinase, isoform 2 (EC 2.7.11.1) (CDPK 2) - Oryza sativa (Rice) S_TKc S_…
	Early versus Cortex	16105063	2.74	3.45	-1.63	0.0013	0.0402	yellow	Os01g0626400	27.3.32	RNA.regulation of transcription.WRKY domain transcription factor family	weakly similar to ( 136) AT2G47260 | Symbols: WRKY23, ATWRKY23 | WRKY23; transcription factor | chr2:19405045-19406446 REVERSEWRKY protein|WRKY11, expressed
	Early versus Cortex	16105149	3.78	4.44	-1.58	8.4e-05	0.0118	yellow	Os01g0629600	29.5.5	protein.degradation.serine protease	moderately similar to ( 361) AT1G15000 | Symbols: scpl50 | scpl50 (serine carboxypeptidase-like 50); serine-type carboxypeptidase | chr1:5168613-5169947 FORWARDweakly similar to ( 166) CBPX_ORYSA Serine carboxypeptidase-like precursor (EC 3.4.16.-) - Oryza sativa (Rice) Peptidase_S10 COG2939 protein|OsSCP4 - Putative Serine Carboxypeptidase homologue, expressed
	Early versus Cortex	16105302	6.35	5.7	1.57	0.0068	0.0868	yellow	Os01g0633200	27.3.67	RNA.regulation of transcription.putative transcription regulator	moderately similar to ( 356) AT3G48670 | Symbols: | XH/XS domain-containing protein / XS zinc finger domain-containing protein | chr3:18031240-18033615 FORWARDXS protein|transcription factor X1, putative, expressed
	Early versus Cortex	16105564	2.92	3.7	-1.73	0.0047	0.0722	yellow	Os01g0647000	35.2	not assigned.unknown	weakly similar to ( 171) AT5G19970 | Symbols: | unknown protein | chr5:6747550-6748641 FORWARD protein|OsFBX20 - F-box domain containing protein, expressed
	Early versus Cortex	16105690	3	3.61	-1.53	0.0041	0.0675	skyblue	Os01g0651800	11.9.2.1	lipid metabolism.lipid degradation.lipases.triacylglycerol lipase	moderately similar to ( 322) AT4G18550 | Symbols: | lipase class 3 family protein | chr4:10225006-10226862 REVERSE Lipase_3 Lipase_3 protein|lipase, putative, expressed
	Early versus Cortex	16105943	8.08	6.48	3.02	0.0039	0.0664	yellow	Os01g0661400	28.99	DNA.unspecified	moderately similar to ( 334) AT2G25355 | Symbols: | exonuclease-related | chr2:10801567-10803591 FORWARD RRP4 PRK04163 protein|exosome complex exonuclease RRP40, putative, expressed
	Early versus Cortex	16105972	4.7	4.02	1.61	0.0028	0.0573	midnightblue	Os01g0663300	10.6.2	cell wall.degradation.mannan-xylose-arabinose-fucose	highly similar to ( 506) AT5G66460 | Symbols: | (1-4)-beta-mannan endohydrolase, putative | chr5:26538911-26540837 REVERSECOG3934 protein|OsMan01 - Endo-Beta-Mannanase, expressed
	Early versus Cortex	16106088	2.56	3.29	-1.65	0.0012	0.0394	yellow	Os01g0666600	35.2	not assigned.unknown	protein|expressed protein
	Early versus Cortex	16106113	3.63	2.88	1.68	0.0027	0.0562	midnightblue	Os01g0667600	30.5	signalling.G-proteins	moderately similar to ( 337) AT5G60860 | Symbols: AtRABA1f | AtRABA1f (Arabidopsis Rab GTPase homolog A1f); GTP binding | chr5:24484750-24485565 FORWARDmoderately similar to ( 331) RB11B_TOBAC Ras-related protein Rab11B - Nicotiana tabacum (Common tobacco) Rab11_like RAB Rab Ras Rab5_related Rab1_Ypt1 Rab8_Rab10_Rab13_like Rab2 Rab4 Rab14 Rab18 Rab19 Rab6 Rab39 Rab35 Rab30 RabA_like Rab7 Rab21 Ra…
	Early versus Cortex	16106231	2.81	3.55	-1.66	3.76e-05	0.0085	yellow	Os01g0674800	30.2.99	signalling.receptor kinases.misc	highly similar to ( 506) AT5G45840 | Symbols: | leucine-rich repeat transmembrane protein kinase, putative | chr5:18594080-18597221 REVERSEvery weakly similar to (98.2) CRI4_MAIZE Putative receptor protein kinase CRINKLY4 precursor (EC 2.7.11.1) - Zea mays (Maize) Pkinase_Tyr PTKc S_TKc S_TKc Pkinase TyrKc protein|expressed protein
	Early versus Cortex	16106261	5.84	4.4	2.71	0.0012	0.0396	skyblue	Os01g0675700	27.3.40	RNA.regulation of transcription.Aux/IAA family	weakly similar to ( 191) AT2G22670 | Symbols: IAA8 | IAA8; transcription factor | chr2:9637136-9638459 FORWARDmoderately similar to ( 352) IAA5_ORYSA Auxin-responsive protein IAA5 (Indoleacetic acid-induced protein 5) - Oryza sativa (Rice)AUX_IAA protein|OsIAA5 - Auxin-responsive Aux/IAA gene family member, expressed
	Early versus Cortex	16106319	4.31	3.49	1.77	0.0086	0.0957	skyblue	Os01g0679000	27.2	RNA.transcription	moderately similar to ( 265) AT3G49000 | Symbols: | RNA polymerase III subunit RPC82 family protein | chr3:18162903-18165846 FORWARD RNA_pol_Rpc82 HTH_9 protein|RNA polymerase III subunit RPC82 family protein, putative, expressed
	Early versus Cortex	16106346	2.84	3.93	-2.13	0.0044	0.0703	skyblue	Os01g0679500	29.5.4	protein.degradation.aspartate protease	very weakly similar to (92.4) AT3G12700 | Symbols: | aspartyl protease family protein | chr3:4037136-4038387 FORWARD protein|aspartyl protease family protein, putative, expressed
	Early versus Cortex	16106559	5.97	4.69	2.43	0.0005	0.0263	midnightblue	Os01g0685900	31.1	cell.organisation	highly similar to ( 567) AT5G51600 | Symbols: PLE, ATMAP65-3, MAP65-3 | PLE (PLEIADE); microtubule binding | chr5:20961061-20964080 REVERSE MAP65_ASE1 protein|microtubule associated protein, putative, expressed
	Early versus Cortex	16106601	7.09	5.02	4.19	8.44e-05	0.0118	skyblue	Os01g0686400	35.2	not assigned.unknown	moderately similar to ( 258) AT1G66680 | Symbols: AR401 | AR401 | chr1:24866352-24868888 REVERSE protein|methyltransferase, putative, expressed
	Early versus Cortex	16106623	6.18	4.51	3.18	0.0025	0.0543	yellow	Os01g0686800	33.99	development.unspecified	moderately similar to ( 461) AT3G18130 | Symbols: RACK1C_AT | RACK1C_AT (RECEPTOR FOR ACTIVATED C KINASE 1 C); nucleotide binding | chr3:6211109-6212371 REVERSEhighly similar to ( 645) GBLP_ORYSA Guanine nucleotide-binding protein subunit beta-like protein (GPB-LR) (RWD) - Oryza sativa (Rice) WD40 COG2319 protein|WD repeat-containing protein, putative, expressed
	Early versus Cortex	16107161	8.99	6.44	5.85	1.51e-06	0.0027	midnightblue	Os01g0705500	35.2	not assigned.unknown	protein|fiber protein Fb11, putative, expressed
	Early versus Cortex	16107236	5.39	4.48	1.87	0.0014	0.0418	yellow	Os01g0708000	27.3.26	RNA.regulation of transcription.MYB-related transcription factor family	weakly similar to ( 149) AT1G72740 | Symbols: | DNA-binding family protein / histone H1/H5 family protein | chr1:27380499-27382687 REVERSE protein|single myb histone, putative, expressed
	Early versus Cortex	16107652	2.86	3.8	-1.91	0.0052	0.0764	yellow	Os01g0720500	1.1.1.1	PS.lightreaction.photosystem II.LHC-II	moderately similar to ( 410) AT2G34430 | Symbols: LHB1B1, LHCB1.4 | LHB1B1; chlorophyll binding | chr2:14524818-14525618 FORWARDmoderately similar to ( 443) CB21_ORYSA Chlorophyll a-b binding protein 1, chloroplast precursor (LHCII type I CAB-1) (LHCP) - Oryza sativa (Rice)Chloroa_b-bind protein|chlorophyll A-B binding protein, putative, expressed
	Early versus Cortex	16107838	5.87	6.91	-2.06	0.0048	0.0731
	Early versus Cortex	16108026	3.34	2.73	1.53	0.0032	0.0608	skyblue	Os01g0730800	35.2	not assigned.unknown	moderately similar to ( 234) AT2G42770 | Symbols: | peroxisomal membrane 22 kDa family protein | chr2:17798635-17799927 REVERSE protein|peroxisomal membrane protein, putative, expressed
	Early versus Cortex	16108115	2.44	3.48	-2.06	5.79e-05	0.0104	skyblue	Os01g0734600	26.2	misc.UDP glucosyl and glucoronyl transferases	moderately similar to ( 278) AT3G16520 | Symbols: UGT88A1 | UDP-glucoronosyl/UDP-glucosyl transferase family protein | chr3:5618847-5620833 REVERSEweakly similar to ( 137) ZOX_PHAVU Zeatin O-xylosyltransferase (EC 2.4.2.40) (Zeatin O-beta-D-xylosyltransferase) - Phaseolus vulgaris (Kidney bean) (French bean) UDPGT protein|anthocyanidin 5,3-O-glucosyltransferase, putative, expressed
	Early versus Cortex	16108174	6.52	5.24	2.43	2.45e-05	0.007	midnightblue	Os01g0737300
	Early versus Cortex	16108208	8.4	6.99	2.66	0.0011	0.0374	midnightblue	Os01g0738000	35.2	not assigned.unknown	protein|expressed protein
	Early versus Cortex	16108492	3.03	4.36	-2.51	3.93e-05	0.0085	yellow	Os01g0747300	35.2	not assigned.unknown	weakly similar to ( 154) AT4G32480 | Symbols: | unknown protein | chr4:15676488-15677776 FORWARDDUF506 protein|plant-specific domain TIGR01615 family protein, expressed
	Early versus Cortex	16108783	2.64	3.5	-1.81	0.0057	0.0788	skyblue	Os01g0755700	29.5.11.4.2	protein.degradation.ubiquitin.E3.RING	very weakly similar to (90.9) AT2G42360 | Symbols: | zinc finger (C3HC4-type RING finger) family protein | chr2:17640907-17641617 FORWARD protein|RING-H2 finger protein, putative, expressed
	Early versus Cortex	16109260	2.55	3.8	-2.38	4.32e-05	0.0089	yellow	Os01g0770700	34.12	transport.metal	very weakly similar to (85.5) AT2G26975 | Symbols: | copper transporter, putative | chr2:11512992-11513429 FORWARD protein|ctr copper transporter family protein, putative, expressed
	Early versus Cortex	16109745	3.57	4.61	-2.06	4.6e-05	0.009	yellow	Os01g0784800	11.8	lipid metabolism.''exotics'' (steroids, squalene etc)	moderately similar to ( 281) AT5G54500 | Symbols: FQR1 | FQR1 (FLAVODOXIN-LIKE QUINONE REDUCTASE 1); FMN binding / oxidoreductase, acting on NADH or NADPH, quinone or similar compound as acceptor | chr5:22124674-22126256 FORWARD PRK03767 WrbA protein|NADPH-dependent FMN reductase domain containing protein, expressed
	Early versus Cortex	16109781	2.45	3.9	-2.72	7.07e-05	0.0113	yellow	Os01g0787400	35.2	not assigned.unknown	protein|expressed protein
	Early versus Cortex	16109865	4.63	5.6	-1.96	0.0002	0.0182	yellow	Os01g0791600
	Early versus Cortex	16109876	5.58	4.43	2.22	6.1e-06	0.004	midnightblue	Os01g0793200	27.3	RNA.regulation of transcription	moderately similar to ( 317) AT1G61870 | Symbols: PPR336 | PPR336 (pentatricopeptide repeat 336) | chr1:22865326-22866552 REVERSEweakly similar to ( 103) RF1_ORYSA Rf1 protein, mitochondrial precursor (PPR protein) (Fertility restorer) (Restorer for CMS) - Oryza sativa (Rice) protein|membrane-associated salt-inducible protein, putative, expressed
	Early versus Cortex	16110331	2.95	3.76	-1.75	0.0057	0.0793	yellow	Os01g0810300	30.3	signalling.calcium	moderately similar to ( 214) AT2G27030 | Symbols: CAM5 | CAM5 (CALMODULIN 5); calcium ion binding | chr2:11532719-11533060 FORWARDmoderately similar to ( 211) CALM3_PETHY Calmodulin-related protein - Petunia hybrida (Petunia) FRQ1 protein|OsCML1 - Calmodulin-related calcium sensor protein, expressed
	Early versus Cortex	16110643	2.62	3.52	-1.87	0.001	0.0368	yellow	Os01g0823100	10.7	cell wall.modification	moderately similar to ( 322) AT1G69530 | Symbols: ATEXPA1, EXP1, AT-EXP1, ATEXP1, ATHEXP ALPHA 1.2 | ATEXPA1 (ARABIDOPSIS THALIANA EXPANSIN A1) | chr1:26142034-26143200 FORWARDmoderately similar to ( 416) EXPA2_ORYSA Expansin-A2 precursor (OsEXPA2) (Alpha-expansin-2) (OsEXP2) (OsaEXPa1.23) (RiExB) (RiExC) - Oryza sativa (Rice)Pollen_allerg_1 DPBB_1 protein|expansin precursor, putative, expressed
	Early versus Cortex	16110661	7.18	5.75	2.69	6.88e-06	0.0041	yellow	Os01g0823300	29.2.1.2.1.26	protein.synthesis.ribosomal protein.eukaryotic.40S subunit.S26	weakly similar to ( 108) AT3G56340 | Symbols: | 40S ribosomal protein S26 (RPS26C) | chr3:20892309-20893343 REVERSEweakly similar to ( 119) RS26_ORYSA 40S ribosomal protein S26 (S31) - Oryza sativa (Rice) Ribosomal_S26e RPS26B protein|40S ribosomal protein S26, putative, expressed
	Early versus Cortex	16110823	5.49	4.67	1.76	0.0005	0.027	yellow	Os01g0829800	6.3	gluconeogenesis.Malate DH	highly similar to ( 516) AT3G47520 | Symbols: MDH | MDH (MALATE DEHYDROGENASE); L-malate dehydrogenase/ binding / catalytic/ malate dehydrogenase/ oxidoreductase/ oxidoreductase, acting on the CH-OH group of donors, NAD or NADP as acceptor | chr3:17513657-17514868 FORWARDmoderately similar to ( 387) MDHG_ORYSA Malate dehydrogenase, glyoxysomal precursor (EC 1.1.1.37) - Oryza sativa (Rice) MDH_gly…
	Early versus Cortex	16111254	4.25	3.12	2.19	0.0021	0.0503	midnightblue	Os01g0844200	35.2	not assigned.unknown	protein|expressed protein
	Early versus Cortex	16111733	7.75	6.5	2.39	0.0011	0.0379	midnightblue	Os01g0860300	29.2.1.1.3.2.510	protein.synthesis.ribosomal protein.prokaryotic.unknown organellar.50S subunit.L10A	moderately similar to ( 322) AT1G08360 | Symbols: | 60S ribosomal protein L10A (RPL10aA) | chr1:2636231-2637694 FORWARDmoderately similar to ( 239) RL10A_CHLRE 60S ribosomal protein L10a - Chlamydomonas reinhardtii Ribosomal_L1 RplA rpl1P protein|L1P family of ribosomal proteins domain containing protein, expressed
	Early versus Cortex	16112058	2.56	3.21	-1.57	0.0007	0.0307	midnightblue	Os01g0869900	29.4	protein.postranslational modification	highly similar to ( 536) AT1G10940 | Symbols: ASK1, SNRK2-4, SNRK2.4, SRK2A | SNRK2.4 (SNF1-RELATED PROTEIN KINASE 2.4); kinase | chr1:3656050-3658170 REVERSEhighly similar to ( 690) SAPK4_ORYSA Serine/threonine-protein kinase SAPK4 (EC 2.7.11.1) (Osmotic stress/abscisic acid-activated protein kinase 4) - Oryza sativa (Rice) S_TKc S_TKc Pkinase SPS1 Pkinase_Tyr TyrKc PTKc PTKc_Ack_like PTKc_Syk_l…
	Early versus Cortex	16112140	3.45	4.86	-2.65	0.0053	0.0766	yellow	Os01g0871500	34.13	transport.peptides and oligopeptides	moderately similar to ( 418) AT1G22540 | Symbols: | proton-dependent oligopeptide transport (POT) family protein | chr1:7964202-7966222 FORWARD PTR2 PTR2 protein|peptide transporter, putative, expressed
	Early versus Cortex	16112377	2.75	3.37	-1.54	0.0009	0.0347	yellow	Os01g0878100
	Early versus Cortex	16112460	7.05	7.99	-1.92	0.0004	0.0252	yellow	Os01g0881600
	Early versus Cortex	16112497	6.51	5.62	1.84	0.0058	0.0797	skyblue	Os01g0883200	20.2.4	stress.abiotic.touch/wounding	moderately similar to ( 202) AT1G21610 | Symbols: | wound-responsive family protein | chr1:7574104-7578643 FORWARD protein|wound-responsive family protein, putative, expressed
	Early versus Cortex	16112623	6.21	5.08	2.19	0.0019	0.0479	midnightblue	Os01g0888200
	Early versus Cortex	16112796	4.31	5.46	-2.22	0.005	0.0745	yellow	Os01g0894650
	Early versus Cortex	16112838	8.97	6.55	5.33	0.0014	0.0415	skyblue	Os01g0896620
	Early versus Cortex	16112904	2.73	3.5	-1.7	0.0055	0.0779	yellow	Os01g0898800	35.2	not assigned.unknown	protein|expressed protein
	Early versus Cortex	16112989	3.19	3.99	-1.75	0.0095	0.1004	yellow	Os01g0901500	16.2	secondary metabolism.phenylpropanoids	moderately similar to ( 331) AT5G63380 | Symbols: | 4-coumarate--CoA ligase family protein / 4-coumaroyl-CoA synthase family protein | chr5:25387581-25390026 REVERSEweakly similar to ( 171) 4CL2_TOBAC 4-coumarate--CoA ligase 2 (EC 6.2.1.12) (4CL 2) (4-coumaroyl-CoA synthase 2) - Nicotiana tabacum (Common tobacco) CaiC AMP-binding PRK08315 PRK08314 PRK12583 FAA1 PRK06187 PRK06087 PRK08276 PRK05677…
	Early versus Cortex	16113174	3.18	4.07	-1.85	0.0004	0.0244	yellow	Os01g0908200	29.5.11.4.5.2	protein.degradation.ubiquitin.E3.BTB/POZ Cullin3.BTB/POZ	moderately similar to ( 242) AT3G48360 | Symbols: BT2, ATBT2 | BT2 (BTB AND TAZ DOMAIN PROTEIN 2); protein binding / transcription factor/ transcription regulator | chr3:17908482-17910471 REVERSE protein|BTBZ2 - Bric-a-Brac, Tramtrack, and Broad Complex BTB domain with TAZ zinc finger and Calmodulin-binding domains, expressed
	Early versus Cortex	16113509	4.66	3.99	1.59	0.0032	0.0608	midnightblue	Os01g0920300	35.2	not assigned.unknown	highly similar to ( 533) AT3G27180 | Symbols: | unknown protein | chr3:10027163-10030062 REVERSETrmA protein|uncharacterized RNA methyltransferase pc1998, putative, expressed
	Early versus Cortex	16113579	5.84	4.99	1.81	0.007	0.0873	yellow	Os01g0921600	29.3.2	protein.targeting.mitochondria	weakly similar to ( 113) AT1G27390 | Symbols: TOM20-2 | TOM20-2 (TRANSLOCASE OUTER MEMBRANE 20-2); P-P-bond-hydrolysis-driven protein transmembrane transporter/ metal ion binding | chr1:9513469-9514912 REVERSEweakly similar to ( 137) TOM20_SOLTU Mitochondrial import receptor subunit TOM20 (Translocase of outer membrane 20 kDa subunit) - Solanum tuberosum (Potato)TOM20_plant protein|mitochondrial …
	Early versus Cortex	16113594	5.6	4.27	2.52	0.0004	0.0243	midnightblue	Os01g0922600	33.3	development.squamosa promoter binding like (SPL)	weakly similar to ( 112) AT5G50570 | Symbols: | squamosa promoter-binding protein, putative | chr5:20582555-20583791 REVERSEvery weakly similar to (84.7) SBP2_ANTMA Squamosa promoter-binding protein 2 - Antirrhinum majus (Garden snapdragon)SBP protein|OsSPL2 - SBP-box gene family member, expressed
	Early versus Cortex	16113667	6.67	5.81	1.82	0.0005	0.026	skyblue	Os01g0924000
	Early versus Cortex	16113695	4.5	3.54	1.95	0.0006	0.0289	midnightblue	Os01g0924900	35.2	not assigned.unknown	weakly similar to ( 171) AT3G48710 | Symbols: | EXPRESSED IN: 22 plant structures; EXPRESSED DURING: 13 growth stages; CONTAINS InterPro DOMAIN/s: DEK, C-terminal (InterPro:IPR014876); BEST Arabidopsis thaliana protein match is: unknown protein (TAIR:AT5G63550.2); Has 48226 Blast hits to 25734 proteins in 1103 species: Archae - 54; Bacteria - 6881; Metazoa - 21026; Fungi - 4604; Plants - 1514; Vi…
	Early versus Cortex	16113717	2.98	3.95	-1.95	0.0073	0.089	yellow	Os01g0924933
	Early versus Cortex	16113727	3.61	5.62	-4.04	1.67e-06	0.0027	yellow	Os01g0925400	33.99	development.unspecified	weakly similar to ( 114) AT5G13180 | Symbols: ANAC083 | ANAC083 (ARABIDOPSIS NAC DOMAIN CONTAINING PROTEIN 83); transcription factor | chr5:4196643-4197577 FORWARDvery weakly similar to (99.8) NAC68_ORYSA NAC domain-containing protein 68 (ONAC068) - Oryza sativa (Rice)NAM protein|No apical meristem protein, putative, expressed
	Early versus Cortex	16114268	5.73	4.52	2.3	0.0098	0.1021	midnightblue	Os01g0943000
	Early versus Cortex	16114493	6.4	5.42	1.97	0.0095	0.1	skyblue	Os01g0951200	23.1.1.5	nucleotide metabolism.synthesis.pyrimidine.orotate phosphoribosyltransferase	highly similar to ( 594) AT3G54470 | Symbols: | uridine 5'-monophosphate synthase / UMP synthase (PYRE-F) (UMPS) | chr3:20168285-20170245 REVERSEhighly similar to ( 592) PYR5_TOBAC Uridine 5'-monophosphate synthase (UMP synthase) [Includes: Orotate phosphoribosyltransferase (EC 2.4.2.10) (OPRTase); Orotidine 5'-phosphate decarboxylase (EC 4.1.1.23) (OMPdecase)] (Fragment) - Nicotiana tabacum (Com…
	Early versus Cortex	16114777	3.81	3.22	1.51	0.0041	0.0677	skyblue	Os01g0958000	29.4	protein.postranslational modification	highly similar to ( 643) AT5G10270 | Symbols: CDKC;1 | CDKC;1 (Cyclin-dependent kinase C;1); kinase | chr5:3221715-3224674 REVERSEmoderately similar to ( 274) CDC2A_ANTMA Cell division control protein 2 homolog A (EC 2.7.11.22) (EC 2.7.11.23) - Antirrhinum majus (Garden snapdragon) S_TKc S_TKc Pkinase SPS1 Pkinase_Tyr TyrKc PTKc PTKc_Jak_rpt2 PTKc_Jak2_Jak3_rpt2 PTKc_Tyk2_rpt2 PTKc_Src_like PTKc_…
	Early versus Cortex	16114907	6.05	4.97	2.1	0.0028	0.057	lightgreen	Os01g0960000	35.2	not assigned.unknown	weakly similar to ( 126) AT5G09310 | Symbols: | unknown protein | chr5:2887403-2888501 REVERSE protein|expressed protein
	Early versus Cortex	16115009	8.32	4.29	16.3	0.0002	0.0179	midnightblue	Os01g0963800	35.2	not assigned.unknown	protein|expressed protein
	Early versus Cortex	16115268	2.73	5.49	-6.77	2.73e-07	0.0012	yellow	Os01g0971000	35.2	not assigned.unknown	protein|expressed protein
	Early versus Cortex	16115273	5.12	6.08	-1.95	0.0024	0.0538	midnightblue	Os01g0971100	20.2.3	stress.abiotic.drought/salt	Di19 protein|drought induced 19 protein, putative, expressed
	Early versus Cortex	16115306	2.24	3.25	-2.01	0.0009	0.0347	yellow	Os01g0972800	27.3.32	RNA.regulation of transcription.WRKY domain transcription factor family	weakly similar to ( 140) AT5G43290 | Symbols: WRKY49, ATWRKY49 | WRKY49; transcription factor | chr5:17371987-17373083 REVERSEWRKY protein|WRKY17, expressed
	Early versus Cortex	16115433	2.66	3.42	-1.69	0.008	0.0921	skyblue	Os01g0975300	27.3.25	RNA.regulation of transcription.MYB domain transcription factor family	weakly similar to ( 173) AT5G59780 | Symbols: MYB59, ATMYB59-2 | MYB59 (MYB DOMAIN PROTEIN 59); DNA binding / transcription factor | chr5:24082425-24083255 REVERSEweakly similar to ( 179) MYBA2_ORYSA Myb-related protein MYBAS2 - Oryza sativa (Rice) protein|MYB family transcription factor, putative, expressed
	Early versus Cortex	16115503	2.98	3.98	-2.01	0.0035	0.0628	midnightblue	Os01g0102900	35.2	not assigned.unknown	weakly similar to ( 114) LIRP1_ORYSA Light-regulated protein precursor - Oryza sativa (Rice)Lir1 protein|light-induced protein 1-like, putative, expressed
	Early versus Cortex	16115639	7.85	5.54	4.97	0.008	0.0921	yellow	Os01g0106500	35.2	not assigned.unknown	protein|expressed protein
	Early versus Cortex	16115860	5.33	3.65	3.2	0.001	0.0367	skyblue	Os01g0112100	35.2	not assigned.unknown	weakly similar to ( 160) AT1G18850 | Symbols: | unknown protein | chr1:6504928-6506127 REVERSE protein|expressed protein
	Early versus Cortex	16115907	4.75	3.8	1.93	4.51e-05	0.0089	yellow	Os01g0113600	35.2	not assigned.unknown	protein|expressed protein
	Early versus Cortex	16115988	3.77	2.93	1.79	0.001	0.0367	midnightblue	Os01g0116100
	Early versus Cortex	16116253	2.93	3.54	-1.53	0.0035	0.063		Os01g0124200	35.2	not assigned.unknown	moderately similar to ( 327) IBBR_ORYSA Bowman-Birk type bran trypsin inhibitor precursor (Protein RBBI3-3) (RBTI) (OSE727A) - Oryza sativa (Rice) protein|BBTI4 - Bowman-Birk type bran trypsin inhibitor precursor, expressed
	Early versus Cortex	16116400	8.63	7.75	1.84	0.0006	0.0289	midnightblue	Os01g0130900	35.2	not assigned.unknown	protein|expressed protein
	Early versus Cortex	16116641	4.51	5.38	-1.84	0.0088	0.0969	yellow	Os01g0142500	27.3.26	RNA.regulation of transcription.MYB-related transcription factor family	weakly similar to ( 194) AT2G38090 | Symbols: | myb family transcription factor | chr2:15945278-15946775 FORWARD protein|MYB family transcription factor, putative, expressed
	Early versus Cortex	16116667	6.39	4.64	3.36	0.0016	0.0448	midnightblue	Os01g0143300	35.2	not assigned.unknown	weakly similar to ( 190) AT5G05990 | Symbols: | mitochondrial glycoprotein family protein / MAM33 family protein | chr5:1806911-1807895 REVERSE MAM33 protein|mitochondrial glycoprotein, putative, expressed
	Early versus Cortex	16116824	2.66	3.25	-1.5	0.002	0.0495	yellow	Os01g0149200	15.2	metal handling.binding, chelation and storage	protein|metallothionein, putative, expressed
	Early versus Cortex	16116832	2.89	3.83	-1.92	0.0041	0.0677	yellow	Os01g0149700	30.2.11	signalling.receptor kinases.leucine rich repeat XI	highly similar to ( 620) AT3G47570 | Symbols: | leucine-rich repeat transmembrane protein kinase, putative | chr3:17527611-17530748 FORWARDmoderately similar to ( 340) RPK1_IPONI Receptor-like protein kinase precursor (EC 2.7.11.1) - Ipomoea nil (Japanese morning glory) (Pharbitis nil) S_TKc S_TKc Pkinase PTKc TyrKc Pkinase_Tyr PTKc_Jak_rpt2 SPS1 PTKc_Srm_Brk PTKc_Jak2_Jak3_rpt2 PTKc_Csk_like PTK…
	Early versus Cortex	16116836	2.5	6.58	-16.9	1.13e-07	0.0008	yellow	Os01g0149800	15.2	metal handling.binding, chelation and storage	protein|metallothionein, putative, expressed
	Early versus Cortex	16116884	8.33	7.46	1.82	0.0003	0.0216	midnightblue	Os01g0153100	28.1.3	DNA.synthesis/chromatin structure.histone	weakly similar to ( 141) AT5G22880 | Symbols: H2B, HTB2 | HTB2; DNA binding | chr5:7652130-7652567 REVERSEweakly similar to ( 142) H2B_GOSHI Histone H2B - Gossypium hirsutum (Upland cotton) H2B protein|OsFBO1 - F-box and other domain containing protein, expressed
	Early versus Cortex	16116994	5.7	3.46	4.69	0.0023	0.0521	skyblue	Os01g0159000	35.2	not assigned.unknown	protein|transcription factor HBP-1b, putative, expressed
	Early versus Cortex	16117154	5.04	4.18	1.82	0.0035	0.0632	midnightblue	Os01g0165200	31.5	cell.cell death	moderately similar to ( 360) AT5G01660 | Symbols: | FUNCTIONS IN: molecular_function unknown; INVOLVED IN: biological_process unknown; LOCATED IN: cellular_component unknown; EXPRESSED IN: 9 plant structures; EXPRESSED DURING: 6 growth stages; CONTAINS InterPro DOMAIN/s: Kelch repeat type 1 (InterPro:IPR006652), Galactose oxidase/kelch, beta-propeller (InterPro:IPR011043), Development and cell de…
	Early versus Cortex	16117292	3.69	3.02	1.59	0.0034	0.0622	midnightblue	Os01g0168100	29.4	protein.postranslational modification	weakly similar to ( 139) AT5G58320 | Symbols: | kinase interacting protein-related | chr5:23578094-23579531 FORWARD KIP1 protein|KIP1, putative, expressed
	Early versus Cortex	16117547	6.98	5.8	2.26	0.0001	0.0149	midnightblue	Os01g0173100	35.2	not assigned.unknown	very weakly similar to (97.4) AT1G29250 | Symbols: | nucleic acid binding | chr1:10223461-10224592 REVERSE protein|protein of unknown function domain containing protein, expressed
	Early versus Cortex	16117744	3.27	5.69	-5.33	0.0089	0.097	midnightblue	Os01g0179600	26.2	misc.UDP glucosyl and glucoronyl transferases	moderately similar to ( 266) AT4G15550 | Symbols: IAGLU | IAGLU (INDOLE-3-ACETATE BETA-D-GLUCOSYLTRANSFERASE); UDP-glycosyltransferase/ transferase, transferring glycosyl groups | chr4:8877877-8879301 REVERSEweakly similar to ( 177) IAAG_MAIZE Indole-3-acetate beta-glucosyltransferase (EC 2.4.1.121) (IAA-Glu synthetase) ((Uridine 5'-diphosphate-glucose:indol-3-ylacetyl)-beta-D-glucosyl transferas…
	Early versus Cortex	16117826	3.45	2.63	1.76	0.0069	0.087	midnightblue	Os01g0180700	29.1	protein.aa activation	very weakly similar to (97.1) AT1G18950 | Symbols: | aminoacyl-tRNA synthetase family | chr1:6546539-6551549 FORWARD protein|aminoacyl-tRNA synthetase, putative, expressed
	Early versus Cortex	16118318	2.97	3.6	-1.55	0.0043	0.0691	skyblue	Os01g0194000	35.2	not assigned.unknown	moderately similar to ( 259) AT3G11760 | Symbols: | unknown protein | chr3:3718529-3721123 FORWARD protein|expressed protein
	Early versus Cortex	16118325	3.87	2.88	1.99	9.16e-05	0.0121	midnightblue	Os01g0194200	30.3	signalling.calcium	weakly similar to ( 197) AT2G26180 | Symbols: IQD6 | IQD6 (IQ-domain 6); calmodulin binding | chr2:11143433-11144982 REVERSE protein|IQ calmodulin-binding motif domain containing protein, expressed
	Early versus Cortex	16118447	4.06	2.97	2.13	0.008	0.0922	midnightblue	Os01g0198100
	Early versus Cortex	16118602	3.84	3.19	1.57	0.0023	0.0521	yellow	Os01g0203000	17.3.2.2	hormone metabolism.brassinosteroid.signal transduction.BZR	moderately similar to ( 220) AT1G78700 | Symbols: | brassinosteroid signalling positive regulator-related | chr1:29599854-29601539 FORWARDDUF822 protein|BES1/BZR1 homolog protein, putative, expressed
	Early versus Cortex	16118698	5.15	7.41	-4.79	0.0001	0.0133	yellow	Os01g0207400	35.2	not assigned.unknown	moderately similar to ( 406) AT3G14920 | Symbols: | unknown protein | chr3:5018275-5020104 FORWARD protein|peptide-N4-asparagine amidase A, putative, expressed
	Early versus Cortex	16118991	5.11	2.73	5.21	0.001	0.0367	midnightblue	Os01g0220500	35.2	not assigned.unknown	protein|expressed protein
	Early versus Cortex	16118994	3.13	3.73	-1.51	0.0047	0.0723	skyblue	Os01g0220700	33.99	development.unspecified	moderately similar to ( 228) AT5G53190 | Symbols: | nodulin MtN3 family protein | chr5:21572417-21574284 REVERSE MtN3_slv protein|nodulin MtN3 family protein, putative, expressed
	Early versus Cortex	16119086	5.31	4.64	1.6	0.0098	0.102	skyblue	Os01g0223600	30.2.3	signalling.receptor kinases.leucine rich repeat III	highly similar to ( 575) AT4G23740 | Symbols: | leucine-rich repeat transmembrane protein kinase, putative | chr4:12367063-12369159 FORWARDweakly similar to ( 189) PSKR_DAUCA Phytosulfokine receptor precursor (EC 2.7.11.1) (Phytosulfokine LRR receptor kinase) - Daucus carota (Carrot) PTKc Pkinase_Tyr S_TKc TyrKc Pkinase S_TKc PTKc_Jak_rpt2 SPS1 PTKc_Frk_like PTKc_Src_like PTKc_EphR PTKc_Fyn_Yrk P…
	Early versus Cortex	16119096	5.54	4.33	2.3	0.0001	0.0146	skyblue	Os01g0224000	30.2.24	signalling.receptor kinases.S-locus glycoprotein like	moderately similar to ( 487) AT2G19130 | Symbols: | S-locus lectin protein kinase family protein | chr2:8293789-8296275 FORWARDmoderately similar to ( 234) KPRO_MAIZE Putative receptor protein kinase ZmPK1 precursor (EC 2.7.11.1) - Zea mays (Maize) Pkinase S_TKc S_TKc TyrKc PTKc Pkinase_Tyr PTKc_Csk_like SPS1 PTKc_EphR PTKc_Src_like PTKc_Jak_rpt2 PTKc_Frk_like PTKc_EphR_A PTKc_Trk PTKc_EphR_A2 PT…
	Early versus Cortex	16119102	7.87	6.4	2.77	5.25e-05	0.0098	yellow	Os01g0224500	35.2	not assigned.unknown	protein|expressed protein
	Early versus Cortex	16119290	4.07	2.72	2.54	0.0075	0.0898	midnightblue	Os01g0233100	31.3	cell.cycle	moderately similar to ( 288) AT1G44110 | Symbols: CYCA1;1 | CYCA1;1 (Cyclin A1;1); cyclin-dependent protein kinase regulator | chr1:16775035-16777182 REVERSEweakly similar to ( 187) CCNAL_DAUCA G2/mitotic-specific cyclin C13-1 (A-like cyclin) (Fragment) - Daucus carota (Carrot) Cyclin_N COG5024 Cyclin_C protein|cyclin-A1, putative, expressed
	Early versus Cortex	16119296	5.73	4.51	2.34	0.0009	0.0351	midnightblue	Os01g0233500	31.3	cell.cycle	moderately similar to ( 440) AT1G44110 | Symbols: CYCA1;1 | CYCA1;1 (Cyclin A1;1); cyclin-dependent protein kinase regulator | chr1:16775035-16777182 REVERSEmoderately similar to ( 254) CCNAL_DAUCA G2/mitotic-specific cyclin C13-1 (A-like cyclin) (Fragment) - Daucus carota (Carrot) Cyclin_N COG5024 Cyclin_C CYCLIN protein|cyclin-A1, putative, expressed
	Early versus Cortex	16119355	6.94	5.41	2.9	0.0002	0.0177	skyblue	Os01g0235400	29.3.1	protein.targeting.nucleus	highly similar to ( 847) AT2G46520 | Symbols: | cellular apoptosis susceptibility protein, putative / importin-alpha re-exporter, putative | chr2:19096867-19099785 FORWARD Cse1 CAS_CSE1 CSE1 SXM1 protein|importin-alpha re-exporter, putative, expressed
	Early versus Cortex	16119414	7.33	5.59	3.36	0.0026	0.0553	skyblue	Os01g0238200	35.2	not assigned.unknown	protein|expressed protein
	Early versus Cortex	16119421	6.07	4.55	2.87	0.0011	0.0387	skyblue	Os01g0238800	35.2	not assigned.unknown	protein|expressed protein
	Early versus Cortex	16119544	6.18	7.09	-1.88	0.0003	0.0212	yellow	Os01g0243400	35.2	not assigned.unknown	protein|expressed protein
	Early versus Cortex	16119636	2.8	3.85	-2.07	0.0002	0.016	yellow	Os01g0247700	34.9	transport.metabolite transporters at the mitochondrial membrane	moderately similar to ( 202) AT1G62280 | Symbols: SLAH1 | SLAH1 (SLAC1 HOMOLOGUE 1); transporter | chr1:23007309-23008540 REVERSEC4dic_mal_tran protein|C4-dicarboxylate transporter/malic acid transport protein domain containing protein, expressed
	Early versus Cortex	16119689	4.13	6.57	-5.41	0.0002	0.0156	yellow	Os01g0249200	20.2.99	stress.abiotic.unspecified	moderately similar to ( 248) AT3G62020 | Symbols: GLP10 | GLP10 (GERMIN-LIKE PROTEIN 10); manganese ion binding / nutrient reservoir | chr3:22971443-22972192 REVERSEmoderately similar to ( 255) NEC1_NICPL Nectarin-1 precursor (EC 1.15.1.1) (Superoxide dismutase [Mn]) - Nicotiana plumbaginifolia (Leadwort-leaved tobacco)Cupin_1 protein|Cupin domain containing protein, expressed
	Early versus Cortex	16119716	2.63	3.47	-1.79	0.0033	0.0611	yellow	Os01g0250200	35.2	not assigned.unknown	protein|expressed protein
	Early versus Cortex	16119773	7.03	5.2	3.56	0.0001	0.0143	midnightblue	Os01g0253600	35.2	not assigned.unknown	weakly similar to ( 124) AT4G18590 | Symbols: | FUNCTIONS IN: molecular_function unknown; INVOLVED IN: biological_process unknown; LOCATED IN: cellular_component unknown; EXPRESSED IN: 23 plant structures; EXPRESSED DURING: 13 growth stages; CONTAINS InterPro DOMAIN/s: Replication factor A protein 3 (InterPro:IPR013970), Nucleic acid-binding, OB-fold-like (InterPro:IPR016027); BEST Arabidopsis th…
	Early versus Cortex	16119931	2.84	3.62	-1.71	0.0033	0.0616	yellow	Os01g0257300	35.2	not assigned.unknown	weakly similar to ( 115) AT5G24860 | Symbols: FPF1 | FPF1 (FLOWERING PROMOTING FACTOR 1) | chr5:8541822-8542154 FORWARD protein|flowering promoting factor-like 1, putative, expressed
	Early versus Cortex	16120170	5.04	3.82	2.32	6.91e-05	0.0112	skyblue	Os01g0265800	27.4	RNA.RNA binding	moderately similar to ( 276) AT3G56860 | Symbols: UBA2A | UBP1 interacting protein 2a (UBA2a) | chr3:21050708-21052144 REVERSE protein|RNA binding protein, putative, expressed
	Early versus Cortex	16120178	7.02	6.15	1.83	0.0052	0.0762	thistle1	Os01g0265900	35.2	not assigned.unknown	moderately similar to ( 333) AT2G03780 | Symbols: | translin family protein | chr2:1152716-1154285 REVERSE Translin COG2178 protein|translin, putative, expressed
	Early versus Cortex	16120248	8.71	8.12	1.51	0.004	0.0673	skyblue	Os01g0267900	30.3	signalling.calcium	moderately similar to ( 248) AT2G27030 | Symbols: CAM5 | CAM5 (CALMODULIN 5); calcium ion binding | chr2:11532719-11533060 FORWARDmoderately similar to ( 246) CALM3_PETHY Calmodulin-related protein - Petunia hybrida (Petunia) FRQ1 protein|OsCam1-3 - Calmodulin, expressed
	Early versus Cortex	16120387	9.93	8.1	3.55	0.0016	0.0453	yellow	Os01g0273000	35.2	not assigned.unknown	protein|split hand/foot malformation type 1, putative, expressed
	Early versus Cortex	16120412	3.75	3.12	1.55	0.0006	0.0279	skyblue	Os01g0275600	27.3.36	RNA.regulation of transcription.Argonaute	nearly identical (1214) AT2G27040 | Symbols: AGO4, OCP11 | AGO4 (ARGONAUTE 4); nucleic acid binding | chr2:11536795-11541503 REVERSE Piwi_ago-like Piwi Piwi_piwi-like_Euk Piwi-like PAZ PAZ_argonaute_like DUF1785 protein|argonaute, putative, expressed
	Early versus Cortex	16120462	10.71	9.37	2.53	0.008	0.0923	yellow	Os01g0276000	29.2.1.2.2.30	protein.synthesis.ribosomal protein.eukaryotic.60S subunit.L30	weakly similar to ( 163) AT1G36240 | Symbols: | 60S ribosomal protein L30 (RPL30A) | chr1:13614890-13616233 FORWARDweakly similar to ( 193) RL30_ORYSA 60S ribosomal protein L30 - Oryza sativa (Rice) RPL30 Ribosomal_L7Ae PRK01018 protein|ribosomal protein L7Ae, putative, expressed
	Early versus Cortex	16120776	7.31	6.22	2.12	0.0009	0.0344	skyblue	Os01g0290100	27.3.99	RNA.regulation of transcription.unclassified	highly similar to ( 562) AT5G26600 | Symbols: | catalytic/ pyridoxal phosphate binding | chr5:9377455-9378882 FORWARD csdA Aminotran_5 protein|aminotransferase, putative, expressed
	Early versus Cortex	16120793	2.17	3.99	-3.52	0.0069	0.0871	yellow	Os01g0291500	16.2	secondary metabolism.phenylpropanoids	moderately similar to ( 287) AT3G62160 | Symbols: | transferase family protein | chr3:23014333-23015808 REVERSEvery weakly similar to (84.7) HCBT3_DIACA Anthranilate N-benzoyltransferase protein 3 (EC 2.3.1.144) (Anthranilate N-hydroxycinnamoyl/benzoyltransferase 3) - Dianthus caryophyllus (Carnation) (Clove pink)Transferase protein|transferase family protein, putative, expressed
	Early versus Cortex	16120839	4.3	3.23	2.09	0.0003	0.0214	midnightblue	Os01g0295900	29.5	protein.degradation	weakly similar to ( 191) AT2G45270 | Symbols: | glycoprotease M22 family protein | chr2:18666583-18669332 FORWARD PRK09604 QRI7 Peptidase_M22 protein|O-sialoglycoprotein endopeptidase, putative, expressed
	Early versus Cortex	16120931	5.7	4.81	1.85	0.0043	0.0691	sienna3	Os01g0301000	27.3.67	RNA.regulation of transcription.putative transcription regulator	moderately similar to ( 301) AT4G01990 | Symbols: | pentatricopeptide (PPR) repeat-containing protein | chr4:871268-872885 REVERSE protein|pentatricopeptide, putative, expressed
	Early versus Cortex	16120950	2.74	3.36	-1.53	0.0086	0.0955	yellow	Os01g0301900	35.2	not assigned.unknown	weakly similar to ( 101) AT3G50120 | Symbols: | unknown protein | chr3:18585157-18587246 REVERSEDUF247 protein|plant protein of unknown function domain containing protein, expressed
	Early versus Cortex	16120997	4.66	3.6	2.09	0.0029	0.0577	midnightblue	Os01g0306100	35.2	not assigned.unknown	protein|expressed protein
	Early versus Cortex	16121057	3.04	3.83	-1.72	0.0054	0.0773
	Early versus Cortex	16121066	2.53	3.19	-1.58	0.0037	0.0644	yellow	Os01g0311600	11.8	lipid metabolism.''exotics'' (steroids, squalene etc)	moderately similar to ( 266) AT3G45070 | Symbols: | sulfotransferase family protein | chr3:16486378-16487349 REVERSE Sulfotransfer_1 protein|sulfotransferase domain containing protein, expressed
	Early versus Cortex	16121942	2.45	3.43	-1.98	0.0003	0.021	yellow	Os01g0370200	26.9	misc.glutathione S transferases	moderately similar to ( 211) AT3G62760 | Symbols: ATGSTF13 | ATGSTF13; glutathione transferase | chr3:23217425-23218246 REVERSEmoderately similar to ( 340) GSTH1_ORYSA Probable glutathione S-transferase GSTF1 (EC 2.5.1.18) (GST-I) - Oryza sativa (Rice) GST_C_Phi Gst GST_N_Phi GST_N_GTT1_like protein|glutathione S-transferase, putative, expressed
	Early versus Cortex	16122106	3.32	2.72	1.51	0.0003	0.0208	midnightblue	Os01g0385400	34.9	transport.metabolite transporters at the mitochondrial membrane	highly similar to ( 569) AT5G24030 | Symbols: SLAH3 | SLAH3 (SLAC1 HOMOLOGUE 3); transporter | chr5:8118618-8120993 REVERSEC4dic_mal_tran PRK10764 TehA protein|C4-dicarboxylate transporter/malic acid transport protein, expressed
	Early versus Cortex	16122262	3.35	2.36	1.99	0.0005	0.0275	skyblue	Os01g0500600
	Early versus Cortex	16122266	4.25	3.36	1.86	0.0006	0.03	skyblue	Os01g0501000	30.11	signalling.light	very weakly similar to (98.6) AT1G55080 | Symbols: | unknown protein | chr1:20553121-20554174 REVERSE protein|expressed protein
	Early versus Cortex	16122417	3.5	4.9	-2.65	0.0036	0.0644	midnightblue	Os01g0511000	27.3.37	RNA.regulation of transcription.AS2,Lateral Organ Boundaries Gene Family	moderately similar to ( 204) AT3G02550 | Symbols: LBD41 | LBD41 (LOB DOMAIN-CONTAINING PROTEIN 41) | chr3:536747-537650 REVERSEDUF260 protein|DUF260 domain containing protein, putative, expressed
	Early versus Cortex	16122526	5.86	4.01	3.6	0.0098	0.1021	blue	Os01g0514000	29.2.1.2.2.24	protein.synthesis.ribosomal protein.eukaryotic.60S subunit.L24	weakly similar to ( 176) AT2G44860 | Symbols: | 60S ribosomal protein L24, putative | chr2:18501034-18502128 REVERSE RPL24A Ribosomal_L24e protein|ribosomal protein L24, putative, expressed
	Early versus Cortex	16122608	6.66	5.47	2.29	0.0063	0.0831	skyblue	Os01g0519100	35.2	not assigned.unknown	protein|OsFBX10 - F-box domain containing protein, expressed
	Early versus Cortex	16122611	6.54	4.72	3.54	0.0066	0.0853	yellow	Os01g0519700	30.11	signalling.light	very weakly similar to (99.0) AT4G15090 | Symbols: FAR1 | FAR1 (FAR-RED IMPAIRED RESPONSE 1); transcription activator/ transcription factor | chr4:8614806-8617870 FORWARD protein|transposon protein, putative, unclassified, expressed
	Early versus Cortex	16122738	3.43	4.62	-2.28	0.0063	0.0836	midnightblue	Os01g0532900
	Early versus Cortex	16123099	4.18	5.02	-1.8	0.0075	0.0898	yellow	Os01g0550300	20.2.4	stress.abiotic.touch/wounding	weakly similar to ( 196) AT3G27090 | Symbols: | FUNCTIONS IN: molecular_function unknown; INVOLVED IN: biological_process unknown; LOCATED IN: cellular_component unknown; EXPRESSED IN: 24 plant structures; EXPRESSED DURING: 15 growth stages; CONTAINS InterPro DOMAIN/s: Development and cell death domain (InterPro:IPR013989), Kelch related (InterPro:IPR013089); BEST Arabidopsis thaliana protein mat…
	Early versus Cortex	16123340	5.94	5.2	1.67	0.0041	0.0676	skyblue	Os01g0565650
	Early versus Cortex	16123497	3.75	3	1.68	0.0076	0.0902	skyblue	Os01g0575500	31.2	cell.division	nearly identical (1478) AT1G49040 | Symbols: SCD1 | SCD1 (STOMATAL CYTOKINESIS-DEFECTIVE 1); protein binding | chr1:18142007-18148826 REVERSEvery weakly similar to (85.9) GBLP_CHLRE Guanine nucleotide-binding protein subunit beta-like protein - Chlamydomonas reinhardtii WD40 DENN COG2319 protein|SCD1, putative, expressed
	Early versus Cortex	16123583	3.16	3.86	-1.63	0.0015	0.0426	yellow	Os01g0580000	35.2	not assigned.unknown	moderately similar to ( 219) AT3G47590 | Symbols: | esterase/lipase/thioesterase family protein | chr3:17536133-17537515 REVERSE protein|esterase, putative, expressed
	Early versus Cortex	16123960	5.7	4.98	1.64	0.0008	0.0328	skyblue	Os01g0603000	27.4	RNA.RNA binding	very weakly similar to (93.2) AT4G16830 | Symbols: | nuclear RNA-binding protein (RGGA) | chr4:9470652-9472308 FORWARD protein|hyaluronan/mRNA binding family domain containing protein, expressed
	Early versus Cortex	16123983	2.3	2.96	-1.59	0.0067	0.086	skyblue	Os01g0603566
	Early versus Cortex	16124031	5.01	3.92	2.13	0.0031	0.0591	midnightblue	Os01g0605500	31.1	cell.organisation	highly similar to ( 664) AT1G18550 | Symbols: | ATP binding / microtubule motor | chr1:6381656-6384340 REVERSEweakly similar to ( 191) FLA10_CHLRE Kinesin-like protein FLA10 (Protein KHP1) - Chlamydomonas reinhardtii KISc_KIP3_like Kinesin KISc KISc KISc_KIF2_like KISc_CENP_E KISc_C_terminal KISc_KIF4 KISc_KHC_KIF5 KIP1 KISc_KIF3 KISc_KIF1A_KIF1B KISc_BimC_Eg5 KISc_KID_like KISc_KLP2_like KISc_KI…
	Early versus Cortex	16124372	3.1	3.69	-1.51	0.0039	0.0662	skyblue	Os01g0615500	34.16	transport.ABC transporters and multidrug resistance systems	moderately similar to ( 482) AT1G53270 | Symbols: | ABC transporter family protein | chr1:19862878-19864650 FORWARDweakly similar to ( 104) PDR13_ORYSA Pleiotropic drug resistance protein 13 - Oryza sativa (Rice) ABCG_White ABCG_EPDR CcmA ABC_MJ0796_Lo1CDE_FtsE ABC_PDR_domain2 SalX ABC_subfamily_A FepC ABC_cobalt_CbiO_domain1 ABC_Carb_Solutes_like ABC_tran ABC_NrtD_SsuB_transporters ABC_putative_…
	Early versus Cortex	16124697	2.62	3.57	-1.93	0.0081	0.0925	yellow	Os01g0626900	35.2	not assigned.unknown	protein|CPuORF29 - conserved peptide uORF-containing transcript, expressed
	Early versus Cortex	16124886	2.6	3.4	-1.73	0.0068	0.0868	skyblue	Os01g0642600	35.2	not assigned.unknown	weakly similar to ( 182) AT3G25640 | Symbols: | unknown protein | chr3:9333775-9334578 FORWARDDUF617 protein|DUF617 domain containing protein, expressed
	Early versus Cortex	16124888	5.5	4.29	2.3	0.0027	0.056	midnightblue	Os01g0642900	27.3.99	RNA.regulation of transcription.unclassified	moderately similar to ( 211) AT3G18580 | Symbols: | single-strand-binding family protein | chr3:6396940-6398068 REVERSE protein|single-stranded DNA-binding protein, putative, expressed
	Early versus Cortex	16124990	3.8	2.78	2.02	0.0039	0.0664	skyblue	Os01g0647800	35.2	not assigned.unknown	protein|expressed protein
	Early versus Cortex	16125442	7.3	6.08	2.33	0.0019	0.049	skyblue	Os01g0666900	29.2.1.2.2.518	protein.synthesis.ribosomal protein.eukaryotic.60S subunit.L18A	moderately similar to ( 312) AT1G29970 | Symbols: | RPL18AA (60S RIBOSOMAL PROTEIN L18A-1) | chr1:10499952-10501311 REVERSEmoderately similar to ( 321) RL18A_ORYSA 60S ribosomal protein L18a - Oryza sativa (Rice) Ribosomal_L18ae protein|60S ribosomal protein L18a, putative, expressed
	Early versus Cortex	16125502	5.36	7.58	-4.63	2.09e-05	0.0065	yellow	Os01g0668100	10.5.1.1	cell wall.cell wall proteins.AGPs.AGP	weakly similar to ( 127) AT1G03870 | Symbols: FLA9 | FLA9 (FASCICLIN-LIKE ARABINOOGALACTAN 9) | chr1:982625-983368 REVERSE protein|fasciclin domain containing protein, expressed
	Early versus Cortex	16125573	5.18	5.93	-1.69	0.0017	0.0453	midnightblue	Os01g0672800	10.5.4	cell wall.cell wall proteins.HRGP	very weakly similar to (86.7) AT4G28300 | Symbols: | hydroxyproline-rich glycoprotein family protein | chr4:14015414-14016823 FORWARD protein|protein of unknown function DUF1421 domain containing protein, expressed
	Early versus Cortex	16125598	5.95	5.21	1.68	0.0037	0.0649	skyblue	Os01g0673600	29.5.11.3	protein.degradation.ubiquitin.E2	weakly similar to ( 168) AT1G16890 | Symbols: UBC36, UBC13B | ubiquitin-conjugating enzyme, putative | chr1:5776550-5778327 REVERSE COG5078 UBCc UQ_con UBCc protein|ubiquitin-conjugating enzyme, putative, expressed
	Early versus Cortex	16125637	6.75	5.86	1.85	7.29e-05	0.0114	midnightblue	Os01g0674000	27.3.30	RNA.regulation of transcription.Trihelix, Triple-Helix transcription factor family	weakly similar to ( 103) AT3G14180 | Symbols: | transcription factor | chr3:4707290-4708621 REVERSE protein|transcription factor like protein, putative, expressed
	Early versus Cortex	16125775	5.1	4.22	1.85	0.0067	0.086	midnightblue	Os01g0678700	27.3.18	RNA.regulation of transcription.E2F/DP transcription factor family	weakly similar to ( 166) AT5G03415 | Symbols: DPB, ATDPB | DPB; protein binding / protein heterodimerization | chr5:842842-845200 FORWARD DP protein|transcription factor Dp, putative, expressed
	Early versus Cortex	16125878	4.73	6.55	-3.53	0.0079	0.0916	yellow	Os01g0681700	35.2	not assigned.unknown	protein|expressed protein
	Early versus Cortex	16125880	2.53	3.46	-1.9	0.0009	0.0354	yellow	Os01g0681800	35.2	not assigned.unknown	protein|expressed protein
	Early versus Cortex	16126009	5.18	4.12	2.08	0.0003	0.0188	yellow	Os01g0688200	11.9.2.2	lipid metabolism.lipid degradation.lipases.acylglycerol lipase	moderately similar to ( 272) AT1G77420 | Symbols: | hydrolase, alpha/beta fold family protein | chr1:29093641-29095442 FORWARD protein|lipase, putative, expressed
	Early versus Cortex	16126023	3.95	5.28	-2.5	0.0047	0.0728
	Early versus Cortex	16126147	7.52	5.13	5.26	0.0006	0.03	skyblue	Os01g0694300
	Early versus Cortex	16126206	3.93	3.04	1.85	0.0005	0.0272	lightgreen	Os01g0696500
	Early versus Cortex	16126218	3.27	2.56	1.64	0.0036	0.0639	midnightblue	Os01g0698000	35.2	not assigned.unknown	protein|VIP1 protein, putative, expressed
	Early versus Cortex	16126411	4.08	3.16	1.89	4.14e-05	0.0087	midnightblue	Os01g0708700	30.3	signalling.calcium	weakly similar to ( 176) AT2G26180 | Symbols: IQD6 | IQD6 (IQ-domain 6); calmodulin binding | chr2:11143433-11144982 REVERSE protein|IQ calmodulin-binding motif domain containing protein, expressed
	Early versus Cortex	16126463	3.32	5.07	-3.38	0.0003	0.0192	yellow	Os01g0710700	11.9.2.1	lipid metabolism.lipid degradation.lipases.triacylglycerol lipase	moderately similar to ( 357) AT2G42690 | Symbols: | lipase, putative | chr2:17776356-17777682 REVERSE Lipase_3 Lipase_3 protein|lipase, putative, expressed
	Early versus Cortex	16126506	2.58	3.37	-1.72	0.0012	0.0394	yellow	Os01g0712700	23.2	nucleotide metabolism.degradation	weakly similar to ( 199) AT2G19570 | Symbols: CDA1, AT-CDA1, DESZ | CDA1 (CYTIDINE DEAMINASE 1); cytidine deaminase | chr2:8470598-8471503 REVERSE PRK09027 dCMP_cyt_deam_2 Cdd cytidine_deaminase protein|cytidine/deoxycytidylate deaminase, putative, expressed
	Early versus Cortex	16126650	7.12	6.22	1.87	0.0006	0.03	lightgreen	Os01g0718300	30.2.11	signalling.receptor kinases.leucine rich repeat XI	nearly identical (1118) AT4G39400 | Symbols: BRI1, CBB2, DWF2, BIN1, ATBRI1 | BRI1 (BRASSINOSTEROID INSENSITIVE 1); kinase/ protein binding / protein heterodimerization/ protein homodimerization/ protein kinase/ protein serine/threonine kinase | chr4:18324826-18328416 FORWARDmoderately similar to ( 450) PSKR_DAUCA Phytosulfokine receptor precursor (EC 2.7.11.1) (Phytosulfokine LRR receptor kinase…
	Early versus Cortex	16126704	8.4	7.23	2.26	0.0002	0.017
	Early versus Cortex	16126836	4.9	3.58	2.5	0.0024	0.0531	midnightblue	Os01g0728200
	Early versus Cortex	16127003	2.31	3.26	-1.93	0.0017	0.0465	yellow	Os01g0736600	29.5.11.4.2	protein.degradation.ubiquitin.E3.RING	weakly similar to ( 120) AT3G61550 | Symbols: | zinc finger (C3HC4-type RING finger) family protein | chr3:22776444-22777082 FORWARD protein|RING-H2 finger protein ATL2M, putative, expressed
	Early versus Cortex	16127127	4.37	2.68	3.22	0.0003	0.0203	skyblue	Os01g0742000	27.1	RNA.processing	moderately similar to ( 409) AT2G19870 | Symbols: | tRNA/rRNA methyltransferase (SpoU) family protein | chr2:8576034-8577803 FORWARD SpoU SpoU_methylase PRK11181 protein|RNA methyltransferase, TrmH family protein, putative, expressed
	Early versus Cortex	16127267	3.22	4.72	-2.83	0.0098	0.102	midnightblue	Os01g0746700	10.6.2	cell wall.degradation.mannan-xylose-arabinose-fucose	highly similar to ( 522) AT2G20680 | Symbols: | glycosyl hydrolase family 5 protein / cellulase family protein | chr2:8921024-8923066 FORWARDCOG3934 protein|OsMan02 - Endo-Beta-Mannanase, expressed
	Early versus Cortex	16127437	7.24	6.31	1.91	0.0068	0.0866	darkgrey	Os01g0752300	29.2.1.2.2.518	protein.synthesis.ribosomal protein.eukaryotic.60S subunit.L18A	moderately similar to ( 310) AT1G29970 | Symbols: | RPL18AA (60S RIBOSOMAL PROTEIN L18A-1) | chr1:10499952-10501311 REVERSEmoderately similar to ( 334) RL18A_ORYSA 60S ribosomal protein L18a - Oryza sativa (Rice) Ribosomal_L18ae protein|60S ribosomal protein L18a, putative, expressed
	Early versus Cortex	16127590	2.13	2.73	-1.52	0.0007	0.0311	midnightblue	Os01g0756300	35.2	not assigned.unknown	protein|expressed protein
	Early versus Cortex	16127602	6.52	5.25	2.41	0.0019	0.0488	midnightblue	Os01g0757500	35.2	not assigned.unknown	moderately similar to ( 228) AT1G30070 | Symbols: | SGS domain-containing protein | chr1:10546794-10548072 REVERSE p23 protein|SGS domain containing protein, expressed
	Early versus Cortex	16127689	3.37	4.2	-1.78	0.0049	0.0741	yellow	Os01g0758500	35.2	not assigned.unknown	weakly similar to ( 122) AT1G29195 | Symbols: | unknown protein | chr1:10202673-10203254 REVERSE protein|expressed protein
	Early versus Cortex	16127862	2.68	3.7	-2.03	0.0023	0.0524	yellow	Os01g0763900	26.4	misc.beta 1,3 glucan hydrolases	weakly similar to ( 105) AT1G18650 | Symbols: PDCB3 | PDCB3 (PLASMODESMATA CALLOSE-BINDING PROTEIN 3); callose binding / polysaccharide binding | chr1:6419036-6420413 REVERSEvery weakly similar to (80.5) E13B_WHEAT Glucan endo-1,3-beta-glucosidase precursor (EC 3.2.1.39) ((1->3)-beta-glucan endohydrolase) ((1->3)-beta-glucanase) (Beta-1,3-endoglucanase) - Triticum aestivum (Wheat)X8 protein|X8 do…
	Early versus Cortex	16128005	6.24	5.3	1.92	0.0022	0.0517	yellow	Os01g0767000	29.5	protein.degradation	moderately similar to ( 373) AT5G65770 | Symbols: LINC4 | LINC4 (LITTLE NUCLEI4) | chr5:26311587-26315544 FORWARD protein|expressed protein
	Early versus Cortex	16128141	3.43	2.82	1.52	0.0007	0.0314	skyblue	Os01g0771900	10.6.1	cell wall.degradation.cellulases and beta -1,4-glucanases	highly similar to ( 874) AT5G20950 | Symbols: | glycosyl hydrolase family 3 protein | chr5:7107609-7110775 REVERSEBglX Glyco_hydro_3 Glyco_hydro_3_C protein|periplasmic beta-glucosidase precursor, putative, expressed
	Early versus Cortex	16128265	5.61	7.89	-4.89	2.34e-06	0.0032	yellow	Os01g0773700	35.2	not assigned.unknown	PsbW protein|photosystem II reaction center W protein, chloroplast precursor, putative, expressed
	Early versus Cortex	16128896	4.19	3.46	1.66	0.0057	0.0788	midnightblue	Os01g0805600	31.3	cell.cycle	moderately similar to ( 340) AT5G06150 | Symbols: CYC1BAT, CYCB1;2 | CYC1BAT; cyclin-dependent protein kinase regulator | chr5:1859542-1861570 REVERSEmoderately similar to ( 366) CCNB1_SOYBN G2/mitotic-specific cyclin S13-6 (B-like cyclin) - Glycine max (Soybean) Cyclin_N COG5024 Cyclin_C CYCLIN protein|cyclin, putative, expressed
	Early versus Cortex	16129088	7.24	5.82	2.68	0.0085	0.0946	skyblue	Os01g0812900	33.99	development.unspecified	moderately similar to ( 271) AT3G08640 | Symbols: | alphavirus core protein family | chr3:2622992-2624005 FORWARD protein|expressed protein
	Early versus Cortex	16129557	4.65	4.01	1.55	0.0026	0.0551	skyblue	Os01g0823700	27.3.25	RNA.regulation of transcription.MYB domain transcription factor family	moderately similar to ( 246) AT2G45260 | Symbols: | unknown protein | chr2:18664661-18665938 REVERSE protein|expressed protein
	Early versus Cortex	16129696	5.91	4.47	2.71	0.0034	0.0622	skyblue	Os01g0830300	27.3.99	RNA.regulation of transcription.unclassified	very weakly similar to (84.0) AT4G28820 | Symbols: | zinc finger (HIT type) family protein | chr4:14230815-14232287 REVERSE protein|HIT zinc finger domain containing protein, expressed
	Early versus Cortex	16129997	6.35	5.46	1.85	0.0018	0.0478	midnightblue	Os01g0839500	28.1.3	DNA.synthesis/chromatin structure.histone	weakly similar to ( 154) AT5G59910 | Symbols: HTB4 | HTB4; DNA binding | chr5:24127206-24127658 FORWARDweakly similar to ( 158) H2B_GOSHI Histone H2B - Gossypium hirsutum (Upland cotton) H2B protein|Core histone H2A/H2B/H3/H4 domain containing protein, putative, expressed
	Early versus Cortex	16130020	7.31	5.53	3.42	0.0057	0.0789	midnightblue	Os01g0839900	20.1	stress.biotic	moderately similar to ( 278) AT2G28790 | Symbols: | osmotin-like protein, putative | chr2:12354664-12355413 REVERSEweakly similar to ( 159) TP1A_MALDO Thaumatin-like protein 1a precursor (Allergen Mal d 2) (Mdtl1) (Pathogenesis-related protein 5a) (PR-5a) - Malus domestica (Apple) (Malus sylvestris)THN Thaumatin protein|thaumatin, putative, expressed
	Early versus Cortex	16130052	4.05	2.87	2.27	7.22e-05	0.0113	midnightblue	Os01g0841200	17.2.3	hormone metabolism.auxin.induced-regulated-responsive-activated	highly similar to ( 556) AT2G01480 | Symbols: | unknown protein | chr2:216980-220341 FORWARDDUF246 protein|growth regulator related protein, putative, expressed
	Early versus Cortex	16130421	4.17	3.56	1.52	0.0008	0.0328	midnightblue	Os01g0857000	27.4	RNA.RNA binding	highly similar to ( 594) AT5G01270 | Symbols: CPL2, ATCPL2 | CPL2; double-stranded RNA binding / phosphatase | chr5:108163-112143 REVERSE protein|double-stranded RNA binding motif containing protein, expressed
	Early versus Cortex	16130479	4.09	4.81	-1.65	0.0023	0.0519	skyblue	Os01g0857600	35.2	not assigned.unknown	protein|expressed protein
	Early versus Cortex	16130716	8.56	6.65	3.75	3.61e-05	0.0084	midnightblue	Os01g0866700	27.1	RNA.processing	weakly similar to ( 147) AT1G76860 | Symbols: | small nuclear ribonucleoprotein, putative / snRNP, putative / Sm protein, putative | chr1:28854594-28855637 REVERSE LSm3 protein|LSM domain containing protein, expressed
	Early versus Cortex	16130721	2.85	3.47	-1.54	0.0096	0.101	yellow	Os01g0867300	27.3.35	RNA.regulation of transcription.bZIP transcription factor family	weakly similar to ( 103) AT1G03970 | Symbols: GBF4 | GBF4; DNA binding / sequence-specific DNA binding / transcription factor | chr1:1018237-1019049 FORWARD protein|bZIP transcription factor domain containing protein, expressed
	Early versus Cortex	16131030	4.89	3.86	2.05	0.0022	0.0514	skyblue	Os01g0875400	29.5.11.1	protein.degradation.ubiquitin.ubiquitin	moderately similar to ( 447) AT4G06599 | Symbols: | ubiquitin family protein | chr4:3666079-3667495 REVERSE UBP_N protein|ubiquitin-like domain-containing CTD phosphatase 1, putative, expressed
	Early versus Cortex	16131099	4.13	4.88	-1.68	8.14e-05	0.0118	yellow	Os01g0877900	35.2	not assigned.unknown	protein|expressed protein
	Early versus Cortex	16131211	2.37	3	-1.55	0.01	0.103	skyblue	Os01g0881100	35.2	not assigned.unknown	moderately similar to ( 284) AT1G03050 | Symbols: | epsin N-terminal homology (ENTH) domain-containing protein / clathrin assembly protein-related | chr1:707726-709860 FORWARD ANTH ANTH_AP180_CALM ENTH protein|ANTH domain containing protein, expressed
	Early versus Cortex	16131440	8.23	6.97	2.4	0.006	0.0808	skyblue	Os01g0887700	27.3.2	RNA.regulation of transcription.Alfin-like	moderately similar to ( 295) AT3G42790 | Symbols: AL3 | AL3 (ALFIN-LIKE 3); DNA binding / methylated histone residue binding | chr3:14878128-14879618 REVERSE protein|PHD finger protein, putative, expressed
	Early versus Cortex	16131781	7.15	5.72	2.69	3.25e-05	0.008	yellow	Os01g0897800	28.1	DNA.synthesis/chromatin structure	moderately similar to ( 278) AT5G16270 | Symbols: ATRAD21.3, SYN4 | SYN4 (SISTER CHROMATID COHESION 1 PROTEIN 4) | chr5:5316783-5322330 FORWARD Rad21_Rec8_N protein|Rad21 / Rec8 like protein, putative, expressed
	Early versus Cortex	16131906	3.55	2.51	2.06	0.0035	0.0631	midnightblue	Os01g0899800	33.99	development.unspecified	moderately similar to ( 346) AT3G20840 | Symbols: PLT1 | PLT1 (PLETHORA 1); transcription factor | chr3:7300764-7303370 FORWARDmoderately similar to ( 344) BBM1_BRANA Protein BABY BOOM 1 (BnBBM1) - Brassica napus (Rape)AP2 protein|AP2/EREBP transcription factor BABY BOOM, putative, expressed
	Early versus Cortex	16131917	2.67	3.89	-2.33	0.0002	0.016	yellow	Os01g0900900	29.5.3	protein.degradation.cysteine protease	moderately similar to ( 204) AT3G57810 | Symbols: | OTU-like cysteine protease family protein | chr3:21416336-21417809 FORWARD OTU protein|OTU-like cysteine protease family protein, putative, expressed
	Early versus Cortex	16132193	6.95	6.03	1.9	0.0093	0.0986	yellow	Os01g0908400	35.2	not assigned.unknown	protein|expressed protein
	Early versus Cortex	16132245	2.58	4.13	-2.94	0.0058	0.0798	yellow	Os01g0909400	35.2	not assigned.unknown	moderately similar to ( 221) AT4G12690 | Symbols: | unknown protein | chr4:7480896-7481753 FORWARDDUF868 protein|expressed protein
	Early versus Cortex	16132605	8.65	7.56	2.13	0.0015	0.0432	skyblue	Os01g0918300	29.5.11.1	protein.degradation.ubiquitin.ubiquitin	weakly similar to ( 156) AT5G55160 | Symbols: SUM2, SUMO 2, SUMO2, ATSUMO2 | SUMO2 (SMALL UBIQUITIN-LIKE MODIFIER 2); protein binding / protein tag | chr5:22383747-22384772 REVERSEweakly similar to ( 185) SMT3_ORYSA Ubiquitin-like protein SMT3 - Oryza sativa (Rice) Sumo SMT3 protein|ubiquitin family domain containing protein, expressed
	Early versus Cortex	16132809	3.7	4.71	-2.02	0.0006	0.0296	yellow	Os01g0924966	17.2.3	hormone metabolism.auxin.induced-regulated-responsive-activated	Auxin_inducible protein|OsSAUR3 - Auxin-responsive SAUR gene family member, expressed
	Early versus Cortex	16133088	4.62	3.5	2.17	0.0002	0.0171	midnightblue	Os01g0931200	35.2	not assigned.unknown	moderately similar to ( 210) AT4G15830 | Symbols: | binding | chr4:8995285-8996548 REVERSE protein|expressed protein
	Early versus Cortex	16133141	6.18	5.29	1.85	0.0076	0.0904	skyblue	Os01g0933200	35.2	not assigned.unknown	protein|heavy metal-associated domain containing protein, expressed
	Early versus Cortex	16133222	2.94	3.58	-1.56	0.0018	0.0467	yellow	Os01g0935400	17.5.1	hormone metabolism.ethylene.synthesis-degradation	moderately similar to ( 422) AT3G21420 | Symbols: | oxidoreductase, 2OG-Fe(II) oxygenase family protein | chr3:7541579-7543221 FORWARDweakly similar to ( 194) LDOX_MALDO Leucoanthocyanidin dioxygenase (EC 1.14.11.19) (LDOX) (Leucocyanidin oxygenase) (Leucoanthocyanidin hydroxylase) (Anthocyanidin synthase) - Malus domestica (Apple) (Malus sylvestris) PcbC 2OG-FeII_Oxy protein|leucoanthocyanidin d…
	Early versus Cortex	16133282	2.31	3.08	-1.7	0.0068	0.0866
	Early versus Cortex	16133587	4.43	6.88	-5.48	7.64e-05	0.0116
	Early versus Cortex	16134175	6.15	4.96	2.28	6.5e-06	0.0041	yellow	Os01g0969000	35.2	not assigned.unknown	protein|chloroplast outer envelope 24 kD protein, putative, expressed
	Early versus Cortex	16134246	4.96	3.2	3.38	5.53e-05	0.0101	skyblue	Os01g0970900	27.3	RNA.regulation of transcription	moderately similar to ( 477) AT3G48250 | Symbols: | pentatricopeptide (PPR) repeat-containing protein | chr3:17870064-17871929 REVERSEvery weakly similar to (93.2) RF1_ORYSA Rf1 protein, mitochondrial precursor (PPR protein) (Fertility restorer) (Restorer for CMS) - Oryza sativa (Rice) protein|PPR repeat containing protein, expressed
	Early versus Cortex	16134510	5.44	3.86	2.98	1.73e-06	0.0027	midnightblue	Os01g0976800	27.3.9	RNA.regulation of transcription.C2C2(Zn) GATA transcription factor family	very weakly similar to (81.3) AT5G49300 | Symbols: | zinc finger (GATA type) family protein | chr5:19984849-19985475 REVERSE protein|GATA zinc finger domain containing protein, expressed
	Early versus Cortex	16134678	2.49	3.21	-1.64	0.0014	0.0416	skyblue	Os10g0115550	17.6.3	hormone metabolism.gibberelin.induced-regulated-responsive-activated	very weakly similar to (85.5) AT2G30810 | Symbols: | gibberellin-regulated family protein | chr2:13127945-13128630 REVERSEGASA protein|gibberellin regulated protein, putative, expressed
	Early versus Cortex	16134948	2.44	3.23	-1.73	1.36e-05	0.0056	yellow	Os10g0140200	26.3.3	misc.gluco-, galacto- and mannosidases.alpha-mannosidase	nearly identical (1308) AT5G66150 | Symbols: | glycosyl hydrolase family 38 protein | chr5:26439013-26444434 REVERSE Glyco_hydro_38 Glyco_hydro_38C Alpha-mann_mid protein|lysosomal alpha-mannosidase precursor, putative, expressed
	Early versus Cortex	16135003	2.85	4.48	-3.08	0.0007	0.0311	yellow	Os10g0141500	35.2	not assigned.unknown	Transposase_21 protein|transposon protein, putative, CACTA, En/Spm sub-class, expressed
	Early versus Cortex	16135153	6.08	4.41	3.19	0.002	0.049	midnightblue	Os10g0154600	35.2	not assigned.unknown	moderately similar to ( 314) AT4G38750 | Symbols: | unknown protein | chr4:18085033-18090846 REVERSE protein|expressed protein
	Early versus Cortex	16135241	5.75	6.34	-1.5	0.0054	0.0772	darkgrey	Os10g0162400	35.2	not assigned.unknown	moderately similar to ( 412) AT1G19835 | Symbols: | unknown protein | chr1:6856212-6859513 REVERSEDUF869 protein|plant protein of unknown function DUF869 domain containing protein, expressed
	Early versus Cortex	16135270	2.62	3.68	-2.09	0.0062	0.0828	midnightblue	Os10g0167200
	Early versus Cortex	16135497	7.21	6.28	1.92	0.0013	0.0411	yellow	Os10g0185100
	Early versus Cortex	16135502	5.66	5.02	1.56	0.0019	0.0484	midnightblue	Os10g0185200	35.2	not assigned.unknown	protein|expressed protein
	Early versus Cortex	16135518	5.84	5.19	1.57	0.0098	0.1021	midnightblue	Os10g0188000	35.2	not assigned.unknown	protein|OsFBX379 - F-box domain containing protein, expressed
	Early versus Cortex	16135830	6.65	5.27	2.59	0.002	0.0492	skyblue	Os10g0213100	35.2	not assigned.unknown	protein|retrotransposon protein, putative, Ty3-gypsy subclass, expressed
	Early versus Cortex	16135837	2.36	3.03	-1.59	0.0018	0.0476	yellow	Os10g0213700	35.2	not assigned.unknown	protein|expressed protein
	Early versus Cortex	16135941	6.16	4.67	2.81	0.0066	0.0856	blue	Os10g0320400	9.9	mitochondrial electron transport / ATP synthesis.F1-ATPase	moderately similar to ( 445) AT2G33040 | Symbols: | ATP synthase gamma chain, mitochondrial (ATPC) | chr2:14018978-14021047 REVERSEmoderately similar to ( 453) ATPG3_IPOBA ATP synthase gamma chain, mitochondrial precursor (EC 3.6.3.14) - Ipomoea batatas (Sweet potato) (Batate) ATP-synt PRK05621 AtpG protein|ATP synthase gamma chain, putative, expressed
	Early versus Cortex	16135988	3.35	2.39	1.94	0.0014	0.0415	midnightblue	Os10g0323250
	Early versus Cortex	16136068	3	4.37	-2.59	2.71e-05	0.0073	yellow	Os10g0330000	35.2	not assigned.unknown	protein|expressed protein
	Early versus Cortex	16136204	3.05	4.17	-2.17	0.0015	0.0428	yellow	Os10g0341700	10.2.1	cell wall.cellulose synthesis.cellulose synthase	highly similar to ( 604) AT2G32540 | Symbols: ATCSLB04, CSLB04, ATCSLB4 | ATCSLB04; cellulose synthase/ transferase/ transferase, transferring glycosyl groups | chr2:13814686-13818289 FORWARDCellulose_synt protein|CSLH1 - cellulose synthase-like family H, expressed
	Early versus Cortex	16136624	2.29	3.06	-1.71	0.0074	0.0896	yellow	Os10g0377300	27.3.22	RNA.regulation of transcription.HB,Homeobox transcription factor family	weakly similar to ( 110) AT5G65310 | Symbols: ATHB5, ATHB-5 | ATHB5 (ARABIDOPSIS THALIANA HOMEOBOX PROTEIN 5); protein homodimerization/ sequence-specific DNA binding / transcription activator/ transcription factor | chr5:26102457-26103854 REVERSE protein|homeobox associated leucine zipper, putative, expressed
	Early versus Cortex	16136683	5.13	4.46	1.6	0.0038	0.0659	skyblue	Os10g0388500	28.99	DNA.unspecified	weakly similar to ( 173) AT5G28780 | Symbols: | unknown protein | chr5:10812907-10814173 REVERSE DUF889 protein|expressed protein
	Early versus Cortex	16136828	2.57	3.36	-1.72	0.0008	0.0328	midnightblue	Os10g0399700	13.1.3.4.1	amino acid metabolism.synthesis.aspartate family.methionine.cystathionine gamma-synthase	moderately similar to ( 479) AT3G01120 | Symbols: MTO1, CGS, ATCYS1, CGS1 | MTO1 (METHIONINE OVERACCUMULATION 1); cystathionine gamma-synthase | chr3:39234-41865 REVERSE Cys_Met_Meta_PP MetC MET17 PRK08249 PRK06460 PRK06234 PRK06434 PRK07503 PRK08133 PRK06767 PRK07671 PRK06176 PRK08064 PRK07811 PRK08574 PRK07582 PRK07504 PRK05939 PRK05968 PRK07049 PRK08045 PRK08247 PRK08248 PRK07812 PRK07269 PRK0…
	Early versus Cortex	16136975	5.74	4.46	2.43	0.0087	0.096	yellow	Os10g0408700	35.2	not assigned.unknown	protein|expressed protein
	Early versus Cortex	16136997	6.4	5.52	1.84	0.0007	0.0311	midnightblue	Os10g0410600	29.4	protein.postranslational modification	highly similar to ( 619) AT3G58500 | Symbols: PP2A-3, EP7 | PP2A-3 (PROTEIN PHOSPHATASE 2A-3); protein serine/threonine phosphatase | chr3:21635503-21638911 REVERSEhighly similar to ( 661) PP2A4_ORYSA Serine/threonine-protein phosphatase PP2A-4 catalytic subunit (EC 3.1.3.16) - Oryza sativa (Rice) PP2Ac PP2Ac ApaH Metallophos protein|OsPP2Ac-4 - Phosphatase 2A isoform 4 belonging to family 2, exp…
	Early versus Cortex	16137036	9.16	7.58	3.01	1.32e-05	0.0056	yellow	Os10g0411800	29.2.1.2.1.17	protein.synthesis.ribosomal protein.eukaryotic.40S subunit.S17	weakly similar to ( 180) AT3G10610 | Symbols: | 40S ribosomal protein S17 (RPS17C) | chr3:3319459-3319881 FORWARD Ribosomal_S17e RPS17A protein|40S ribosomal protein S17, putative, expressed
	Early versus Cortex	16137219	8.66	6.63	4.1	0.0016	0.0443	midnightblue	Os10g0418000	28.1.3	DNA.synthesis/chromatin structure.histone	weakly similar to ( 182) AT3G54560 | Symbols: HTA11 | HTA11; DNA binding | chr3:20196532-20197466 FORWARDweakly similar to ( 191) H2AV2_ORYSA Probable histone H2A variant 2 - Oryza sativa (Rice) H2A H2A HTA1 protein|Core histone H2A/H2B/H3/H4 domain containing protein, putative, expressed
	Early versus Cortex	16137522	3.91	2.59	2.5	0.0012	0.0396	midnightblue	Os10g0438500	35.2	not assigned.unknown	weakly similar to ( 169) AT4G35930 | Symbols: | FUNCTIONS IN: molecular_function unknown; INVOLVED IN: biological_process unknown; LOCATED IN: cellular_component unknown; EXPRESSED IN: 12 plant structures; EXPRESSED DURING: 8 growth stages; CONTAINS InterPro DOMAIN/s: Cyclin-like F-box (InterPro:IPR001810); BEST Arabidopsis thaliana protein match is: F-box family protein (TAIR:AT1G61340.1); Has 5…
	Early versus Cortex	16137541	6.7	5	3.24	0.0028	0.0573	yellow	Os10g0439600	27.4	RNA.RNA binding	moderately similar to ( 371) AT2G16940 | Symbols: | RNA recognition motif (RRM)-containing protein | chr2:7342869-7347052 REVERSE protein|RNA recognition motif containing protein, putative, expressed
	Early versus Cortex	16137624	4.81	2.6	4.65	0.0048	0.073	skyblue	Os10g0443200	35.2	not assigned.unknown	moderately similar to ( 323) AT2G37020 | Symbols: | DNA binding / sequence-specific DNA binding | chr2:15546514-15548792 FORWARD Translin protein|translin, putative, expressed
	Early versus Cortex	16137718	3.85	3.02	1.78	0.0006	0.029	midnightblue	Os10g0446400	27.3.67	RNA.regulation of transcription.putative transcription regulator	weakly similar to ( 121) AT4G11400 | Symbols: | ARID/BRIGHT DNA-binding domain-containing protein / ELM2 domain-containing protein / Myb-like DNA-binding domain-containing protein | chr4:6938717-6940539 FORWARD protein|expressed protein
	Early versus Cortex	16138075	2.85	3.88	-2.03	2.03e-05	0.0065	yellow	Os10g0465700	2.2.2.1.2	major CHO metabolism.degradation.starch.starch cleavage.beta amylase	highly similar to ( 620) AT3G23920 | Symbols: BAM1, BMY7, TR-BAMY | BAM1 (BETA-AMYLASE 1); beta-amylase | chr3:8641722-8644199 FORWARDmoderately similar to ( 401) AMYB_SOYBN Beta-amylase (EC 3.2.1.2) (1,4-alpha-D-glucan maltohydrolase) - Glycine max (Soybean)Glyco_hydro_14 protein|beta-amylase, putative, expressed
	Early versus Cortex	16138118	2.64	3.73	-2.12	0.0006	0.0304	skyblue	Os10g0467000	35.2	not assigned.unknown	protein|expressed protein
	Early versus Cortex	16138496	3.52	2.83	1.6	0.0022	0.0517	midnightblue	Os10g0479500	13.2.3.5	amino acid metabolism.degradation.aspartate family.lysine	moderately similar to ( 345) AT2G37210 | Symbols: | Encodes a protein of unknown function. It has been crystallized and shown to be structurally almost identical to the protein encoded by At5g11950. | chr2:15624253-15626834 REVERSELysine_decarbox COG1611 protein|possible lysine decarboxylase domain containing protein, expressed
	Early versus Cortex	16138747	4.25	3.58	1.6	0.01	0.103	yellow	Os10g0487900	35.2	not assigned.unknown	protein|expressed protein
	Early versus Cortex	16138785	4.21	5.34	-2.18	0.0055	0.0779	skyblue	Os10g0488400	35.2	not assigned.unknown	protein|expressed protein
	Early versus Cortex	16139200	2.79	3.62	-1.78	0.0024	0.0537	yellow	Os10g0499200	35.2	not assigned.unknown	protein|expressed protein
	Early versus Cortex	16139243	4.62	3.65	1.96	0.0009	0.0347	yellow	Os10g0500500	29.2.1.1.3.1.18	protein.synthesis.ribosomal protein.prokaryotic.unknown organellar.30S subunit.S18	weakly similar to ( 122) AT1G07210 | Symbols: | 30S ribosomal protein S18 family | chr1:2215320-2216668 FORWARD protein|ribosomal protein S18 containing protein, expressed
	Early versus Cortex	16139311	4.6	5.3	-1.62	0.0041	0.0677	yellow	Os10g0502100	35.2	not assigned.unknown	protein|expressed protein
	Early versus Cortex	16139466	8.5	6.66	3.6	0.0032	0.061	skyblue	Os10g0508600	35.2	not assigned.unknown	weakly similar to ( 127) AT5G51510 | Symbols: | unknown protein | chr5:20921512-20922818 FORWARD protein|expressed protein
	Early versus Cortex	16139966	3.11	4.33	-2.34	0.0095	0.1003	yellow	Os10g0524300	10.6	cell wall.degradation	very weakly similar to (92.8) AT5G62150 | Symbols: | peptidoglycan-binding LysM domain-containing protein | chr5:24958325-24958633 FORWARD protein|lysM domain containing protein, putative, expressed
	Early versus Cortex	16140019	2.88	3.7	-1.75	0.0044	0.0703	yellow	Os10g0528400	26.9	misc.glutathione S transferases	weakly similar to ( 197) AT1G10360 | Symbols: ATGSTU18, GST29 | ATGSTU18 (GLUTATHIONE S-TRANSFERASE TAU 18); glutathione transferase | chr1:3395738-3396806 REVERSEmoderately similar to ( 224) GSTU6_ORYSA Probable glutathione S-transferase GSTU6 (EC 2.5.1.18) (28 kDa cold-induced protein) - Oryza sativa (Rice) GST_C_Tau GST_N_Tau Gst protein|glutathione S-transferase GSTU6, putative, expressed
	Early versus Cortex	16140061	2.95	3.73	-1.72	0.0048	0.0729	yellow	Os10g0529900
	Early versus Cortex	16140072	4.34	5	-1.58	0.0047	0.0723	yellow	Os10g0530300	26.9	misc.glutathione S transferases	moderately similar to ( 206) AT1G10360 | Symbols: ATGSTU18, GST29 | ATGSTU18 (GLUTATHIONE S-TRANSFERASE TAU 18); glutathione transferase | chr1:3395738-3396806 REVERSEmoderately similar to ( 214) GSTU6_ORYSA Probable glutathione S-transferase GSTU6 (EC 2.5.1.18) (28 kDa cold-induced protein) - Oryza sativa (Rice) GST_C_Tau GST_N_Tau Gst protein|glutathione S-transferase, putative, expressed
	Early versus Cortex	16140081	2.94	3.83	-1.86	0.0002	0.0176		Os10g0530900	26.9	misc.glutathione S transferases	weakly similar to ( 170) AT1G10370 | Symbols: GST30, ATGSTU17, GST30B, ERD9 | ERD9 (EARLY-RESPONSIVE TO DEHYDRATION 9); glutathione transferase | chr1:3397274-3398273 REVERSEmoderately similar to ( 369) GSTU6_ORYSA Probable glutathione S-transferase GSTU6 (EC 2.5.1.18) (28 kDa cold-induced protein) - Oryza sativa (Rice) GST_C_Tau GST_N_Tau Gst protein|glutathione S-transferase, putative, expressed
	Early versus Cortex	16140298	8.16	7.37	1.73	0.0045	0.0703	skyblue	Os10g0540300	35.2	not assigned.unknown	protein|expressed protein
	Early versus Cortex	16140311	4.05	3.41	1.56	0.003	0.0583	skyblue	Os10g0540800	28.1	DNA.synthesis/chromatin structure	very weakly similar to (89.7) AT1G65810 | Symbols: | tRNA-splicing endonuclease positive effector-related | chr1:24477043-24480728 REVERSE protein|expressed protein
	Early versus Cortex	16140641	5.68	4.07	3.06	0.0002	0.0152	midnightblue	Os10g0550700
	Early versus Cortex	16140672	8.22	7.47	1.68	8.78e-05	0.0119	midnightblue	Os10g0551600	35.2	not assigned.unknown	weakly similar to ( 134) AT5G47570 | Symbols: | unknown protein | chr5:19292869-19294666 REVERSE protein|expressed protein
	Early versus Cortex	16140747	4.57	3.66	1.88	0.0005	0.0258	midnightblue	Os10g0556100	10.7	cell wall.modification	moderately similar to ( 206) AT1G65680 | Symbols: ATEXPB2, EXPB2, ATHEXP BETA 1.4 | ATEXPB2 (ARABIDOPSIS THALIANA EXPANSIN B2) | chr1:24427266-24428399 FORWARDhighly similar to ( 527) EXPB4_ORYSA Expansin-B4 precursor (OsEXPB4) (Beta-expansin-4) (OsaEXPb1.7) - Oryza sativa (Rice)Pollen_allerg_1 protein|expansin precursor, putative, expressed
	Early versus Cortex	16140756	2.57	3.38	-1.76	0.0075	0.0897	yellow	Os10g0556700
	Early versus Cortex	16140775	5.93	4.16	3.4	0.004	0.0667	skyblue	Os10g0557800	35.2	not assigned.unknown	protein|expressed protein
	Early versus Cortex	16141093	4.06	4.78	-1.65	0.0002	0.016	yellow	Os10g0566400	35.2	not assigned.unknown	protein|zinc finger, C3HC4 type domain containing protein, expressed
	Early versus Cortex	16141096	3.87	3.26	1.53	0.0092	0.0982	skyblue	Os10g0566700	29.6	protein.folding	weakly similar to ( 145) AT3G60210 | Symbols: | chloroplast chaperonin 10, putative | chr3:22251443-22252709 REVERSE protein|chaperonin, putative, expressed
	Early versus Cortex	16141428	2.26	2.87	-1.53	0.006	0.0813	darkgrey	Os10g0578200	10.2.1	cell wall.cellulose synthesis.cellulose synthase	nearly identical (1728) AT3G03050 | Symbols: CSLD3, KJK, ATCSLD3 | CSLD3 (CELLULOSE SYNTHASE-LIKE D3); cellulose synthase/ transferase, transferring glycosyl groups | chr3:687873-691629 FORWARDCellulose_synt protein|CSLD1 - cellulose synthase-like family D, expressed
	Early versus Cortex	16141483	5.77	5.06	1.63	0.0019	0.0481	yellow	Os10g0580700	31.1	cell.organisation	weakly similar to ( 181) AT4G19150 | Symbols: | ankyrin repeat family protein | chr4:10471578-10472240 REVERSE ANK protein|ankyrin repeat domain-containing protein 28, putative, expressed
	Early versus Cortex	16141488	4.97	4.27	1.62	0.0007	0.0307	skyblue	Os10g0580800	29.5.5	protein.degradation.serine protease	moderately similar to ( 339) AT5G45390 | Symbols: CLPP4, NCLPP4 | CLPP4 (CLP PROTEASE P4); serine-type endopeptidase | chr5:18396351-18397586 FORWARDweakly similar to ( 159) CLPP_CHLVU ATP-dependent Clp protease proteolytic subunit (EC 3.4.21.92) (Endopeptidase Clp) - Chlorella vulgaris (Green alga) CLP_protease clpP ClpP PRK12553 clpP PRK12551 PRK12552 protein|OsClp11 - Putative Clp protease hom…
	Early versus Cortex	16141516	2.59	3.43	-1.79	0.007	0.0873	skyblue	Os10g0100700	18	Co-factor and vitamine metabolism	moderately similar to ( 469) AT5G01410 | Symbols: PDX1, ATPDX1.3, RSR4, PDX1.3, ATPDX1 | RSR4 (REDUCED SUGAR RESPONSE 4); protein heterodimerization/ protein homodimerization | chr5:172576-173505 REVERSEmoderately similar to ( 474) PDX1_HEVBR Probable pyridoxin biosynthesis protein ER1 (PDX1 homolog) (Ethylene-inducible protein HEVER) - Hevea brasiliensis (Para rubber tree) PRK04180 pdxS SNZ1 SOR…
	Early versus Cortex	16141769	2.46	3.52	-2.09	3.85e-05	0.0085	yellow	Os10g0114400	30.2.11	signalling.receptor kinases.leucine rich repeat XI	nearly identical (1251) AT2G01950 | Symbols: VH1, BRL2 | BRL2 (BRI1-LIKE 2); ATP binding / protein serine/threonine kinase/ transmembrane receptor protein serine/threonine kinase | chr2:440805-444236 REVERSEmoderately similar to ( 474) PSKR_DAUCA Phytosulfokine receptor precursor (EC 2.7.11.1) (Phytosulfokine LRR receptor kinase) - Daucus carota (Carrot) PTKc Pkinase_Tyr S_TKc TyrKc S_TKc Pkinase…
	Early versus Cortex	16141780	7.34	5.7	3.1	0.0009	0.0355		Os10g0114500	27.3	RNA.regulation of transcription	weakly similar to ( 191) AT1G14685 | Symbols: BPC2, BBR/BPC2, ATBPC2 | BPC2 (BASIC PENTACYSTEINE 2); DNA binding / transcription factor | chr1:5043086-5043925 FORWARDDUF1004 protein|GAGA-binding protein, putative, expressed
	Early versus Cortex	16142092	3.32	2.35	1.96	0.0019	0.0479	midnightblue	Os10g0136900	35.2	not assigned.unknown	protein|expressed protein
	Early versus Cortex	16142167	4.93	2.9	4.08	0.0001	0.0133	midnightblue	Os10g0147400	34.3	transport.amino acids	highly similar to ( 677) AT2G21050 | Symbols: | amino acid permease, putative | chr2:9034289-9036439 FORWARDhighly similar to ( 824) LAX3_ORYSA Auxin transporter-like protein 3 - Oryza sativa (Rice) Aa_trans protein|transmembrane amino acid transporter protein, putative, expressed
	Early versus Cortex	16142737	4.42	3.61	1.76	0.0019	0.0479	skyblue	Os10g0195100
	Early versus Cortex	16142886	2.96	3.59	-1.55	0.0066	0.0857	yellow	Os10g0208600	35.2	not assigned.unknown	weakly similar to ( 108) AT5G47635 | Symbols: | unknown protein | chr5:19307281-19307849 REVERSE protein|POEI28 - Pollen Ole e I allergen and extensin family protein precursor, expressed
	Early versus Cortex	16142982	4.36	5.66	-2.48	0.006	0.0813	yellow	Os10g0326700
	Early versus Cortex	16143162	6.63	3.68	7.74	0.0003	0.0191	midnightblue	Os10g0347000	26.4	misc.beta 1,3 glucan hydrolases	weakly similar to ( 144) AT5G67460 | Symbols: | glycosyl hydrolase family protein 17 | chr5:26921984-26923274 REVERSEvery weakly similar to (90.9) E13B_WHEAT Glucan endo-1,3-beta-glucosidase precursor (EC 3.2.1.39) ((1->3)-beta-glucan endohydrolase) ((1->3)-beta-glucanase) (Beta-1,3-endoglucanase) - Triticum aestivum (Wheat)X8 protein|glucan endo-1,3-beta-glucosidase-related, putative, expressed
	Early versus Cortex	16143306	3.88	4.64	-1.7	0.0084	0.0941
	Early versus Cortex	16143333	4.66	6.66	-4.01	0.0063	0.083	blue	Os10g0369300
	Early versus Cortex	16143598	5.04	3.98	2.08	0.0052	0.0762	midnightblue	Os10g0382600	35.2	not assigned.unknown	protein|expressed protein
	Early versus Cortex	16143604	2.68	3.46	-1.72	0.0046	0.072	skyblue	Os10g0383200
	Early versus Cortex	16143820	2.71	4.98	-4.84	0.001	0.0356
	Early versus Cortex	16144243	2.42	4.49	-4.19	0.001	0.0363	yellow	Os10g0412700	20.1	stress.biotic	moderately similar to ( 226) AT5G40020 | Symbols: | pathogenesis-related thaumatin family protein | chr5:16022896-16024294 REVERSEweakly similar to ( 125) TP1A_MALDO Thaumatin-like protein 1a precursor (Allergen Mal d 2) (Mdtl1) (Pathogenesis-related protein 5a) (PR-5a) - Malus domestica (Apple) (Malus sylvestris)THN Thaumatin protein|thaumatin, putative, expressed
	Early versus Cortex	16144299	6.09	5.19	1.85	0.0054	0.0775	skyblue	Os10g0415200	33.99	development.unspecified	highly similar to ( 862) AT3G56640 | Symbols: | exocyst complex subunit Sec15-like family protein | chr3:20981967-20984336 FORWARD Sec15 protein|exocyst complex component 6, putative, expressed
	Early versus Cortex	16144344	3.37	4.75	-2.6	0.0006	0.0304	yellow	Os10g0417800	35.2	not assigned.unknown	weakly similar to ( 177) AT2G38820 | Symbols: | unknown protein | chr2:16222271-16223393 FORWARDDUF506 protein|plant-specific domain TIGR01615 family protein, expressed
	Early versus Cortex	16144408	4.66	3.86	1.74	0.0091	0.0981	yellow	Os10g0420900	35.2	not assigned.unknown	protein|expressed protein
	Early versus Cortex	16144665	6.03	4.28	3.38	0.001	0.0367	skyblue	Os10g0440100	35.2	not assigned.unknown	protein|transcription factor Dp, putative, expressed
	Early versus Cortex	16144734	6.41	4.61	3.48	0.0064	0.084	skyblue	Os10g0446800	35.2	not assigned.unknown	protein|expressed protein
	Early versus Cortex	16144746	2.46	3.2	-1.67	0.0059	0.0807	skyblue	Os10g0450800	35.2	not assigned.unknown	protein|retrotransposon protein, putative, unclassified, expressed
	Early versus Cortex	16144865	3.13	3.83	-1.62	0.0011	0.0371	midnightblue	Os10g0456800	29.5.11.4.2	protein.degradation.ubiquitin.E3.RING	weakly similar to ( 160) AT5G22920 | Symbols: | zinc finger (C3HC4-type RING finger) family protein | chr5:7665143-7667031 FORWARD protein|RING finger and CHY zinc finger domain-containing protein 1, putative, expressed
	Early versus Cortex	16144882	4.05	3	2.06	0.0029	0.0581	skyblue	Os10g0456900	35.2	not assigned.unknown	highly similar to ( 599) AT1G67120 | Symbols: | ATP binding / ATPase/ nucleoside-triphosphatase/ nucleotide binding / transcription factor binding | chr1:25069727-25095526 REVERSE MDN1 vWA_midasin protein|midasin-related, putative, expressed
	Early versus Cortex	16145080	9.76	8.38	2.6	0.0017	0.0453	yellow	Os10g0465800	29.2.1.2.2.21	protein.synthesis.ribosomal protein.eukaryotic.60S subunit.L21	moderately similar to ( 286) AT1G57860 | Symbols: | 60S ribosomal protein L21 | chr1:21430034-21430827 REVERSE Ribosomal_L21e RPL21A protein|60S ribosomal protein L21-2, putative, expressed
	Early versus Cortex	16145383	5.22	4.56	1.57	0.0045	0.0705	midnightblue	Os10g0480500	27.4	RNA.RNA binding	weakly similar to ( 192) AT2G28380 | Symbols: DRB2 | DRB2 (DSRNA-BINDING PROTEIN 2); double-stranded RNA binding | chr2:12134098-12135915 REVERSE protein|double-stranded RNA binding motif containing protein, expressed
	Early versus Cortex	16145427	2.96	1.67	2.45	0.0008	0.0323	skyblue	Os10g0483000	27.3.50	RNA.regulation of transcription.General Transcription	weakly similar to ( 192) AT1G73230 | Symbols: | nascent polypeptide-associated complex (NAC) domain-containing protein | chr1:27540506-27541364 REVERSE protein|transcription factor BTF3, putative, expressed
	Early versus Cortex	16145526	2.96	3.65	-1.61	0.0066	0.0854	midnightblue	Os10g0486100	26.10	misc.cytochrome P450	highly similar to ( 665) AT5G23190 | Symbols: CYP86B1 | CYP86B1; electron carrier/ heme binding / iron ion binding / monooxygenase/ oxygen binding | chr5:7803478-7805659 REVERSEweakly similar to ( 120) C97B2_SOYBN Cytochrome P450 97B2 (EC 1.14.-.-) - Glycine max (Soybean) p450 CypX protein|cytochrome P450, putative, expressed
	Early versus Cortex	16145544	6.13	4.04	4.28	0.0003	0.0214	skyblue	Os10g0489200	28.1	DNA.synthesis/chromatin structure	highly similar to ( 919) AT1G08130 | Symbols: ATLIG1 | ATLIG1 (ARABIDOPSIS THALIANA DNA LIGASE 1); ATP binding / DNA binding / DNA ligase (ATP) | chr1:2542913-2547815 REVERSE PRK01109 CDC9 DNA_ligase_A_M DNA_ligase_A_N ligB PRK09247 PRK09632 ligC protein|LIG1 - Putative DNA ligase I, expressed
	Early versus Cortex	16145573	5.02	4.28	1.67	0.0033	0.062	orange	Os10g0489800	35.2	not assigned.unknown	moderately similar to ( 230) AT1G73380 | Symbols: | unknown protein | chr1:27589100-27590657 FORWARD DUF1308 protein|expressed protein
	Early versus Cortex	16145612	4.78	4.19	1.51	0.0011	0.0386	midnightblue	Os10g0492200	35.2	not assigned.unknown	moderately similar to ( 286) AT3G18170 | Symbols: | transferase, transferring glycosyl groups | chr3:6228393-6229547 FORWARD DUF563 protein|glycosyltransferase, putative, expressed
	Early versus Cortex	16146137	3.56	4.38	-1.77	0.0057	0.0793	yellow	Os10g0513200	34.19.3	transport.Major Intrinsic Proteins.NIP	moderately similar to ( 331) AT4G10380 | Symbols: NIP5;1, NLM6, NLM8 | NIP5;1; arsenite transmembrane transporter/ boron transporter/ water channel | chr4:6431530-6434510 REVERSEweakly similar to ( 175) LSI1_ORYSA Silicon transporter LSI1 (Low silicon protein 1) - Oryza sativa (Rice) MIP MIP GlpF PRK05420 protein|aquaporin protein, putative, expressed
	Early versus Cortex	16146161	7.95	6.2	3.35	0.0057	0.0788	coral2	Os10g0516400	35.2	not assigned.unknown	moderately similar to ( 343) AT1G64980 | Symbols: | unknown protein | chr1:24137840-24138619 REVERSE protein|expressed protein
	Early versus Cortex	16146223	5.93	5.1	1.78	0.0068	0.0866	coral2	Os10g0519700	29.3.2	protein.targeting.mitochondria	weakly similar to ( 130) AT1G72750 | Symbols: ATTIM23-2 | ATTIM23-2; P-P-bond-hydrolysis-driven protein transmembrane transporter/ protein transporter | chr1:27383577-27384143 FORWARD Tim17 protein|mitochondrial import inner membrane translocase subunit Tim17, putative, expressed
	Early versus Cortex	16146318	3.9	4.61	-1.64	0.0009	0.0354	yellow	Os10g0522700	35.2	not assigned.unknown	protein|expressed protein
	Early versus Cortex	16146322	2.52	3.42	-1.87	0.003	0.0583	yellow	Os10g0522800	35.2	not assigned.unknown	protein|expressed protein
	Early versus Cortex	16146471	2.69	3.46	-1.71	0.0027	0.0558	yellow	Os10g0532300	28.2	DNA.repair	very weakly similar to (80.1) AT1G01490 | Symbols: | heavy-metal-associated domain-containing protein | chr1:180401-182066 REVERSE protein|heavy metal-associated domain containing protein, expressed
	Early versus Cortex	16146913	3.03	6.2	-8.98	0.0001	0.0139	midnightblue	Os10g0552600	35.2	not assigned.unknown	HPS_like protein|LTPL144 - Protease inhibitor/seed storage/LTP family protein precursor, expressed
	Early versus Cortex	16146918	2.25	7.14	-29.53	0.0003	0.0216	yellow	Os10g0552700	35.2	not assigned.unknown	HPS_like protein|LTPL145 - Protease inhibitor/seed storage/LTP family protein precursor, expressed
	Early versus Cortex	16146921	2.47	3.87	-2.65	1.78e-05	0.0065	yellow	Os10g0552800	35.2	not assigned.unknown	HPS_like protein|LTPL146 - Protease inhibitor/seed storage/LTP family protein precursor, expressed
	Early versus Cortex	16147343	4.88	3.92	1.94	0.0023	0.0521	skyblue	Os10g0563700	23.4.10	nucleotide metabolism.phosphotransfer and pyrophosphatases.nucleoside diphosphate kinase	weakly similar to ( 198) AT4G09320 | Symbols: NDPK1 | NDPK1; ATP binding / nucleoside diphosphate kinase | chr4:5923424-5924366 FORWARDmoderately similar to ( 206) NDK1_SACOF Nucleoside diphosphate kinase 1 (EC 2.7.4.6) (Nucleoside diphosphate kinase I) (NDK I) (NDP kinase I) (NDPK I) (PP18) - Saccharum officinarum (Sugarcane) NDPk_I NDK Ndk NDK ndk NDPk NDPk7A protein|nucleoside diphosphate kina…
	Early versus Cortex	16147365	9.93	7.88	4.14	0.0066	0.0854	darkgrey	Os10g0564300	29.2.1.2.2.27	protein.synthesis.ribosomal protein.eukaryotic.60S subunit.L27	weakly similar to ( 195) AT4G15000 | Symbols: | 60S ribosomal protein L27 (RPL27C) | chr4:8571896-8572387 FORWARDweakly similar to ( 183) RL27_PEA 60S ribosomal protein L27 - Pisum sativum (Garden pea) Ribosomal_L27e protein|60S ribosomal protein L27-3, putative, expressed
	Early versus Cortex	16147415	4.59	3.76	1.78	0.0016	0.0445	midnightblue	Os10g0565500	35.2	not assigned.unknown	protein|protein binding protein, putative, expressed
	Early versus Cortex	16147594	6.72	5.63	2.14	0.001	0.0357	midnightblue	Os10g0572700
	Early versus Cortex	16147694	3.92	3.27	1.57	0.0055	0.0782	skyblue	Os10g0575200	20.2.1	stress.abiotic.heat	nearly identical (3229) AT2G26890 | Symbols: GRV2, KAM2 | GRV2 (GRAVITROPISM DEFECTIVE 2); binding / heat shock protein binding | chr2:11462327-11472259 REVERSE protein|heat shock protein DnaJ, putative, expressed
	Early versus Cortex	16147875	2.64	3.24	-1.52	0.0074	0.0896	yellow	Os10g0578800	35.2	not assigned.unknown	moderately similar to ( 201) AT1G32080 | Symbols: | membrane protein, putative | chr1:11537572-11539756 REVERSE protein|lrgB-like family protein, expressed
	Early versus Cortex	16147969	7.21	5.78	2.69	0.0003	0.0214	yellow	Os10g0579300	9.1.2	mitochondrial electron transport / ATP synthesis.NADH-DH.localisation not clear	moderately similar to ( 231) AT3G03100 | Symbols: | NADH:ubiquinone oxidoreductase family protein | chr3:705564-707578 REVERSE NDUFA12 protein|NADH dehydrogenase 1 alpha subcomplex subunit 12, putative, expressed
	Early versus Cortex	16148124	4.77	3.8	1.96	0.0053	0.0764	coral2	Os11g0103800	35.2	not assigned.unknown	protein|expressed protein
	Early versus Cortex	16148186	2.24	2.97	-1.66	0.0047	0.0724	yellow	Os11g0107000	35.2	not assigned.unknown	moderately similar to ( 402) AT2G38320 | Symbols: | unknown protein | chr2:16055488-16057874 FORWARDDUF231 protein|PMR5, putative, expressed
	Early versus Cortex	16148281	4.14	2.95	2.28	0.0074	0.0895	lightgreen	Os11g0112150
	Early versus Cortex	16148402	2.65	2.06	1.5	0.0042	0.0684	midnightblue	Os11g0119700	26.10	misc.cytochrome P450	moderately similar to ( 311) AT5G24910 | Symbols: CYP714A1 | CYP714A1; electron carrier/ heme binding / iron ion binding / monooxygenase/ oxygen binding | chr5:8567674-8570260 REVERSEweakly similar to ( 176) C72A1_CATRO Cytochrome P450 72A1 (EC 1.3.3.9) (CYPLXXII) (Secologanin synthase) (SLS) - Catharanthus roseus (Rosy periwinkle) (Madagascar periwinkle) p450 CypX protein|retrotransposon protein…
	Early versus Cortex	16148409	5.86	4.38	2.79	0.0008	0.0333	skyblue	Os11g0120600	26.1	misc.misc2	moderately similar to ( 222) AT5G58240 | Symbols: | bis(5'-adenosyl)-triphosphatase, putative | chr5:23558349-23559313 REVERSE FHIT protein|histidine triad family protein, putative, expressed
	Early versus Cortex	16148422	4	2.26	3.35	3.93e-05	0.0085	midnightblue	Os11g0124300	33.99	development.unspecified	highly similar to ( 569) AT3G54220 | Symbols: SCR, SGR1 | SCR (SCARECROW); protein binding / protein homodimerization/ sequence-specific DNA binding / transcription factor | chr3:20070550-20072625 FORWARDmoderately similar to ( 218) GAI1_VITVI DELLA protein GAI1 (Gibberellic acid-insensitive mutant protein 1) (VvGAI1) - Vitis vinifera (Grape)GRAS protein|GRAS family transcription factor domain co…
	Early versus Cortex	16148553	7.67	5.57	4.28	0.0005	0.0258	yellow	Os11g0133600	27.4	RNA.RNA binding	moderately similar to ( 241) AT5G66010 | Symbols: | RNA binding / nucleic acid binding / nucleotide binding | chr5:26399612-26400753 FORWARD protein|RNA recognition motif containing protein, putative, expressed
	Early versus Cortex	16148682	2.23	3.16	-1.91	0.0061	0.0819	midnightblue	Os11g0143300	27.3.5	RNA.regulation of transcription.ARR	moderately similar to ( 201) AT3G57040 | Symbols: ARR9, ATRR4 | ARR9 (RESPONSE REGULATOR 9); transcription regulator/ two-component response regulator | chr3:21110059-21111228 FORWARDREC REC protein|OsRR10 type-A response regulator, expressed
	Early versus Cortex	16148781	3.65	2.58	2.1	0.0008	0.0329	midnightblue	Os11g0149100	27.3.67	RNA.regulation of transcription.putative transcription regulator	weakly similar to ( 167) AT4G12080 | Symbols: | DNA-binding family protein | chr4:7239466-7241246 FORWARDDUF296 protein|DNA binding protein, putative, expressed
	Early versus Cortex	16148839	5.16	3.31	3.61	0.0021	0.0503
	Early versus Cortex	16148844	4.4	3.75	1.57	0.0042	0.068	lightgreen	Os11g0150800
	Early versus Cortex	16148885	2.3	3.3	-2	0.0084	0.0944	blue	Os11g0153500	35.2	not assigned.unknown	protein|expressed protein
	Early versus Cortex	16148919	8.99	6.4	6.04	0.0005	0.0259	skyblue	Os11g0153800	29.2.1.2.1.25	protein.synthesis.ribosomal protein.eukaryotic.40S subunit.S25	very weakly similar to (99.0) AT4G34555 | Symbols: | 40S ribosomal protein S25, putative | chr4:16504381-16505339 REVERSE Ribosomal_S25 protein|40S ribosomal protein S25, putative, expressed
	Early versus Cortex	16148922	3.63	2.86	1.7	0.0025	0.0543	midnightblue	Os11g0153900	27.1.19	RNA.processing.ribonucleases	moderately similar to ( 429) AT2G25100 | Symbols: | ribonuclease HII family protein | chr2:10679767-10681654 REVERSE RNase_HII RnhB rnhB protein|RNASEH2A - Putative ribonuclease H2 large subunit, expressed
	Early versus Cortex	16148984	5.41	4.34	2.1	9.15e-05	0.0121	midnightblue	Os11g0156800	20.2.1	stress.abiotic.heat	moderately similar to ( 243) AT3G52490 | Symbols: | heat shock protein-related | chr3:19455850-19458721 REVERSE protein|transposon protein, putative, Mutator sub-class, expressed
	Early versus Cortex	16149098	9.47	8.25	2.32	0.0054	0.0773	skyblue	Os11g0162200	9.5	mitochondrial electron transport / ATP synthesis.cytochrome c reductase	weakly similar to ( 117) AT1G15120 | Symbols: | ubiquinol-cytochrome C reductase complex 7.8 kDa protein, putative / mitochondrial hinge protein, putative | chr1:5202648-5203950 FORWARDweakly similar to ( 101) UCRH_SOLTU Ubiquinol-cytochrome c reductase complex 7.8 kDa protein (EC 1.10.2.2) (Mitochondrial hinge protein) (CR7) - Solanum tuberosum (Potato) UCR_hinge protein|ubiquinol-cytochrome C r…
	Early versus Cortex	16149185	7.68	5.64	4.1	0.001	0.0366	yellow	Os11g0168200	29.2.1.2.2.3	protein.synthesis.ribosomal protein.eukaryotic.60S subunit.L3	highly similar to ( 619) AT1G43170 | Symbols: ARP1, RPL3A | ARP1 (ARABIDOPSIS RIBOSOMAL PROTEIN 1); structural constituent of ribosome | chr1:16267519-16268631 FORWARDhighly similar to ( 714) RL3_ORYSJ 60S ribosomal protein L3 OS=Oryza sativa subsp. japonica GN=RPL3 PE=2 SV=2 rpl3p Ribosomal_L3 RplC protein|ribosomal protein L3, putative, expressed
	Early versus Cortex	16149368	3.56	2.93	1.54	0.004	0.0671	midnightblue	Os11g0174300
	Early versus Cortex	16149370	5.23	4.43	1.74	0.0042	0.0684	orange	Os11g0175500	29.5.11.4.2	protein.degradation.ubiquitin.E3.RING	moderately similar to ( 465) AT1G47570 | Symbols: | zinc finger (C3HC4-type RING finger) family protein | chr1:17478978-17483229 FORWARD protein|zinc finger, C3HC4 type domain containing protein, expressed
	Early versus Cortex	16149695	8.07	6.46	3.05	0.008	0.0923	skyblue	Os11g0194800	27.2	RNA.transcription	weakly similar to ( 116) AT1G61700 | Symbols: | DNA-directed RNA polymerase II, putative (RPB10) | chr1:22787105-22788112 FORWARDweakly similar to ( 113) RPB10_BRANA DNA-directed RNA polymerase II 8.2 kDa polypeptide (EC 2.7.7.6) (RPB10) (RP10) (ABC10) - Brassica napus (Rape) RPB10 RNA_pol_N protein|RNA polymerases N 8 kDa subunit, putative, expressed
	Early versus Cortex	16149831	3.52	2.52	2.01	0.0029	0.0574	skyblue	Os11g0206600	27.3.99	RNA.regulation of transcription.unclassified	weakly similar to ( 115) AT5G07900 | Symbols: | mitochondrial transcription termination factor family protein / mTERF family protein | chr5:2520188-2521405 FORWARDmTERF protein|mTERF family protein, expressed
	Early versus Cortex	16150039	8.72	7.87	1.8	0.0016	0.0449	thistle1	Os11g0220700	35.2	not assigned.unknown	protein|expressed protein
	Early versus Cortex	16150045	9.88	7.53	5.1	0.0048	0.0736	yellow	Os11g0220800	29.2.1.2.2.10	protein.synthesis.ribosomal protein.eukaryotic.60S subunit.L10	moderately similar to ( 369) AT1G66580 | Symbols: | 60S ribosomal protein L10 (RPL10C) | chr1:24839208-24840439 FORWARDmoderately similar to ( 437) RL101_ORYSA 60S ribosomal protein L10-1 (Putative tumor suppressor SC34) (Protein QM) - Oryza sativa (Rice) rpl10e RplP Ribosomal_L16 protein|ribosomal protein, putative, expressed
	Early versus Cortex	16150133	3.33	4.06	-1.65	0.0088	0.0965	yellow	Os11g0227000	35.2	not assigned.unknown	protein|expressed protein
	Early versus Cortex	16150196	3.18	3.82	-1.56	0.0025	0.0545	yellow	Os11g0230400	29.5.5	protein.degradation.serine protease	moderately similar to ( 201) AT1G47710 | Symbols: | serpin, putative / serine protease inhibitor, putative | chr1:17558271-17560061 FORWARDmoderately similar to ( 204) PRTZ_HORVU Protein Z (Z4) (Major endosperm albumin) - Hordeum vulgare (Barley) plant_SERPIN SERPIN SERPIN Serpin bacterial_SERPIN PAI-2 ovalbumin_like COG4826 ov-serpin antithrombin-III_like alpha-1-antitrypsin_like neuroserpin PAI…
	Early versus Cortex	16150330	4.49	3.82	1.59	0.0087	0.096	midnightblue	Os11g0242700	35.2	not assigned.unknown	protein|expressed protein
	Early versus Cortex	16150440	6.94	6.11	1.78	0.0043	0.0691	skyblue	Os11g0256300	35.2	not assigned.unknown	protein|expressed protein
	Early versus Cortex	16150606	2.41	3.01	-1.51	0.0038	0.0652	skyblue	Os11g0269700	35.2	not assigned.unknown	protein|expressed protein
	Early versus Cortex	16150720	5.85	5.17	1.6	0.0023	0.0526	midnightblue	Os11g0280500
	Early versus Cortex	16150787	4.72	3.03	3.23	0.0026	0.0554	skyblue	Os11g0293300	35.2	not assigned.unknown	weakly similar to ( 181) AT1G54380 | Symbols: | spliceosome protein-related | chr1:20298287-20300899 REVERSESIP1 protein|survival motor neuron containing protein, expressed
	Early versus Cortex	16150813	3.89	2.43	2.75	0.0029	0.0574	skyblue	Os11g0295900	33.99	development.unspecified	moderately similar to ( 341) AT5G17430 | Symbols: BBM | BBM (BABY BOOM); DNA binding / transcription factor | chr5:5742542-5745568 REVERSEmoderately similar to ( 345) BBM1_BRANA Protein BABY BOOM 1 (BnBBM1) - Brassica napus (Rape)AP2 AP2 protein|BABY BOOM 1, putative, expressed
	Early versus Cortex	16150831	3.85	3.27	1.5	0.0056	0.0784	midnightblue	Os11g0296800	35.2	not assigned.unknown	protein|expressed protein
	Early versus Cortex	16150849	6.08	3.86	4.67	0.0034	0.0624	skyblue	Os11g0297000	35.2	not assigned.unknown	protein|expressed protein
	Early versus Cortex	16150935	6.54	5.17	2.59	0.0007	0.0305	skyblue	Os11g0302800	35.2	not assigned.unknown	very weakly similar to (99.8) AT3G62300 | Symbols: | agenet domain-containing protein | chr3:23054247-23057081 FORWARDDUF724 protein|expressed protein
	Early versus Cortex	16151083	4.34	5.11	-1.71	0.0033	0.0622	skyblue	Os11g0420000
	Early versus Cortex	16151143	5.65	4.51	2.21	0.0003	0.0186	midnightblue	Os11g0427700	34.99	transport.misc	highly similar to ( 539) AT5G50300 | Symbols: | xanthine/uracil/vitamin C permease family protein | chr5:20466492-20468084 REVERSECOG2252 Xan_ur_permease protein|permease domain containing protein, putative, expressed
	Early versus Cortex	16151188	2.34	3.09	-1.68	0.0079	0.092	skyblue	Os11g0432600	26.22	misc.short chain dehydrogenase/reductase (SDR)	moderately similar to ( 271) AT1G24470 | Symbols: KCR2 | short-chain dehydrogenase/reductase (SDR) family protein | chr1:8674056-8676277 FORWARD DltE fabG PRK09072 fabG fabG fabG FabG PRK07454 COG4221 PRK12826 PRK12429 PRK07201 PRK12939 PRK09242 PRK06181 PRK08324 PRK06179 PRK05650 PRK12828 PRK07523 PRK08267 PRK06114 PRK06138 PRK07478 PRK07326 PRK07109 PRK06841 PRK06523 PRK12829 PRK07063 PRK05872 …
	Early versus Cortex	16151252	5.13	4.36	1.7	0.0008	0.0331	skyblue	Os11g0433600	33.99	development.unspecified	highly similar to ( 503) AT3G49240 | Symbols: emb1796 | emb1796 (embryo defective 1796); ATP binding | chr3:18256086-18257975 FORWARDweakly similar to ( 152) RF1_ORYSA Rf1 protein, mitochondrial precursor (PPR protein) (Fertility restorer) (Restorer for CMS) - Oryza sativa (Rice) protein|PPR repeat domain containing protein, putative, expressed
	Early versus Cortex	16151330	3.43	5.26	-3.55	0.0099	0.1028	blue	Os11g0439100	26.8	misc.nitrilases, *nitrile lyases, berberine bridge enzymes, reticuline oxidases, troponine reductases	weakly similar to ( 109) AT2G29260 | Symbols: | tropinone reductase, putative / tropine dehydrogenase, putative | chr2:12582523-12583954 FORWARDfabG protein|oxidoreductase, short chain dehydrogenase/reductase domain containing protein, expressed
	Early versus Cortex	16151365	4.33	5.67	-2.53	9.9e-05	0.0124	skyblue	Os11g0444900	29.4	protein.postranslational modification	weakly similar to ( 130) AT3G26510 | Symbols: | octicosapeptide/Phox/Bem1p (PB1) domain-containing protein | chr3:9711886-9712542 REVERSE protein|PB1 domain containing protein, expressed
	Early versus Cortex	16151430	2.69	3.5	-1.76	0.0012	0.0396	lightgreen	Os11g0448700	35.2	not assigned.unknown	protein|RALFL23 - Rapid ALkalinization Factor RALF family protein precursor, expressed
	Early versus Cortex	16151661	2.39	3.51	-2.17	0.007	0.0876	skyblue	Os11g0479000	35.2	not assigned.unknown	protein|expressed protein
	Early versus Cortex	16151763	2.96	2.23	1.66	0.005	0.0746	midnightblue	Os11g0484300	28.1	DNA.synthesis/chromatin structure	nearly identical (1288) AT1G44900 | Symbols: MCM2 | ATP binding / DNA binding / DNA-dependent ATPase | chr1:16970291-16974457 FORWARDmoderately similar to ( 334) MCM3_MAIZE DNA replication licensing factor MCM3 homolog (Replication origin activator) (ROA protein) (Fragment) - Zea mays (Maize) MCM MCM2 MCM protein|MCM2 - Putative minichromosome maintenance MCM complex subunit 2, expressed
	Early versus Cortex	16151911	2.5	4.23	-3.32	0.0002	0.0173	yellow	Os11g0496500	35.2	not assigned.unknown	protein|expressed protein
	Early versus Cortex	16152108	2.58	3.43	-1.8	0.0031	0.0598	midnightblue	Os11g0518900	35.2	not assigned.unknown	moderately similar to ( 208) AT3G05040 | Symbols: HST, HST1 | HST (HASTY); nucleocytoplasmic transporter | chr3:1401479-1408095 REVERSE protein|expressed protein
	Early versus Cortex	16152302	5.06	4.41	1.56	0.0023	0.0521	midnightblue	Os11g0531300	35.2	not assigned.unknown	protein|zinc knuckle domain containing protein, expressed
	Early versus Cortex	16152514	5.7	4.48	2.32	0.0017	0.0453	midnightblue	Os11g0544700	27.3.16	RNA.regulation of transcription.CCAAT box binding factor family, HAP5	weakly similar to ( 153) AT3G12480 | Symbols: NF-YC11 | NF-YC11 (NUCLEAR FACTOR Y, SUBUNIT C11); DNA binding / transcription factor | chr3:3958065-3960278 FORWARD BUR6 protein|histone-like transcription factor and archaeal histone, putative, expressed
	Early versus Cortex	16152560	4.86	4.04	1.76	0.0037	0.0649	yellow	Os11g0546000	27.2	RNA.transcription	nearly identical (1146) AT4G19210 | Symbols: ATRLI2, RLI2 | ATRLI2; transporter | chr4:10501906-10504776 FORWARDvery weakly similar to (85.1) CYSA_ANTFO Probable sulfate/thiosulfate import ATP-binding protein cysA (EC 3.6.3.25) (Sulfate-transporting ATPase) - Anthoceros formosae (Hornwort) COG1245 ABC_RNaseL_inhibitor_domain1 ABC_RNaseL_inhibitor_domain2 ABC_RNaseL_inhibitor COG1123 MglA ABC_tran…
	Early versus Cortex	16152588	6.31	5.72	1.51	0.0038	0.0659	yellow	Os11g0546900	30.7	signalling.14-3-3 proteins	moderately similar to ( 351) AT3G02520 | Symbols: GRF7, GF14 NU | GRF7 (GENERAL REGULATORY FACTOR 7); protein binding / protein phosphorylated amino acid binding | chr3:526800-527915 REVERSEmoderately similar to ( 431) 14334_ORYSA 14-3-3-like protein GF14-D (G-box factor 14-3-3 homolog D) - Oryza sativa (Rice) 14-3-3 14_3_3 BMH1 protein|14-3-3 protein, putative, expressed
	Early versus Cortex	16152727	2.98	3.77	-1.72	0.0035	0.0633	yellow	Os11g0554750
	Early versus Cortex	16152867	6.78	4.88	3.72	0.003	0.0582	midnightblue	Os11g0568500	35.2	not assigned.unknown	weakly similar to ( 164) AT3G22480 | Symbols: PDF2 | prefoldin-related KE2 family protein | chr3:7969080-7969526 FORWARD protein|prefoldin subunit, putative, expressed
	Early versus Cortex	16152873	4.63	3.9	1.66	0.0029	0.0574	skyblue	Os11g0568600	35.2	not assigned.unknown	moderately similar to ( 251) AT5G12410 | Symbols: | THUMP domain-containing protein | chr5:4021974-4023950 REVERSE protein|THUMP domain-containing protein, putative, expressed
	Early versus Cortex	16153041	6.83	5.22	3.05	0.0007	0.0314	midnightblue	Os11g0575900	35.2	not assigned.unknown	weakly similar to ( 141) AT3G54740 | Symbols: | unknown protein | chr3:20262949-20264466 FORWARDDUF593 protein|DUF593 domain containing protein, expressed
	Early versus Cortex	16153077	6.92	4.57	5.09	0.0003	0.0188	skyblue	Os11g0579800	27.4	RNA.RNA binding	weakly similar to ( 171) AT3G03920 | Symbols: | Gar1 RNA-binding region family protein | chr3:1009123-1010379 REVERSE Gar1 protein|h/ACA ribonucleoprotein complex subunit 1-like protein 1, putative, expressed
	Early versus Cortex	16153187	6.64	5.09	2.93	0.0013	0.0411	yellow	Os11g0585700	29.2.1.1.3.2.4	protein.synthesis.ribosomal protein.prokaryotic.unknown organellar.50S subunit.L4	moderately similar to ( 394) AT2G20060 | Symbols: | ribosomal protein L4 family protein | chr2:8659384-8661227 FORWARDvery weakly similar to (97.1) RK4_TOBAC 50S ribosomal protein L4, chloroplast precursor (CL4) (R-protein L4) - Nicotiana tabacum (Common tobacco) rplD RplD Ribosomal_L4 rpl4 protein|ribosomal protein L4, putative, expressed
	Early versus Cortex	16153458	4.99	6.44	-2.73	0.0016	0.0443	yellow	Os11g0597800
	Early versus Cortex	16153460	3.37	2.77	1.52	0.0085	0.095	midnightblue	Os11g0598150
	Early versus Cortex	16153560	2.53	3.31	-1.71	0.0039	0.0661	skyblue	Os11g0601901
	Early versus Cortex	16153574	5.78	4.83	1.94	0.0053	0.077	skyblue	Os11g0602300	17.1.3	hormone metabolism.abscisic acid.induced-regulated-responsive-activated	moderately similar to ( 204) AT1G74520 | Symbols: ATHVA22A | ATHVA22A | chr1:28008109-28009156 REVERSEweakly similar to ( 105) HVA22_HORVU Protein HVA22 - Hordeum vulgare (Barley) TB2_DP1_HVA22 YOP1 protein|HVA22, putative, expressed
	Early versus Cortex	16154048	8.19	7.15	2.05	0.0003	0.0188	yellow	Os11g0634500	29.2.1.2.1.29	protein.synthesis.ribosomal protein.eukaryotic.40S subunit.S29	very weakly similar to (95.9) AT4G33865 | Symbols: | 40S ribosomal protein S29 (RPS29C) | chr4:16233395-16234114 REVERSE protein|40S ribosomal protein S29, putative, expressed
	Early versus Cortex	16154117	2.19	2.86	-1.6	0.0067	0.0859	skyblue	Os11g0639300	35.2	not assigned.unknown	moderately similar to ( 212) AT5G45540 | Symbols: | unknown protein | chr5:18458294-18460705 REVERSEDUF594 protein|expressed protein
	Early versus Cortex	16154192	2.93	3.63	-1.62	0.0015	0.0439	yellow	Os11g0644750
	Early versus Cortex	16154278	3.05	4.83	-3.44	4.48e-05	0.0089	yellow	Os11g0655900	21.4	redox.glutaredoxins	weakly similar to ( 112) AT2G47870 | Symbols: | glutaredoxin family protein | chr2:19603339-19603650 FORWARD GRX_GRXh_1_2_like protein|OsGrx_C17 - glutaredoxin subgroup III, expressed
	Early versus Cortex	16154282	2.43	3.18	-1.67	0.0017	0.0458	yellow	Os11g0656000	21.4	redox.glutaredoxins	weakly similar to ( 110) AT2G47870 | Symbols: | glutaredoxin family protein | chr2:19603339-19603650 FORWARD GRX_GRXh_1_2_like protein|OsGrx_C13 - glutaredoxin subgroup III, expressed
	Early versus Cortex	16154284	2.77	4.14	-2.59	0.0058	0.0799	yellow	Os11g0656801
	Early versus Cortex	16154343	8.77	7.04	3.32	0.0013	0.0412	midnightblue	Os11g0657300	27.1	RNA.processing	weakly similar to ( 150) AT4G30220 | Symbols: RUXF | RUXF (SMALL NUCLEAR RIBONUCLEOPROTEIN F) | chr4:14803100-14804259 REVERSE Sm_F protein|LSM domain containing protein, expressed
	Early versus Cortex	16154851	6.68	5.74	1.92	4.73e-05	0.0092	yellow	Os11g0703900	20.2.1	stress.abiotic.heat	highly similar to ( 934) AT5G02500 | Symbols: HSC70-1, HSP70-1, AT-HSC70-1, HSC70 | HSC70-1 (HEAT SHOCK COGNATE PROTEIN 70-1); ATP binding | chr5:554055-556334 REVERSEhighly similar to ( 937) HSP7C_PETHY Heat shock cognate 70 kDa protein - Petunia hybrida (Petunia) HSP70 dnaK DnaK dnaK hscA hscA protein|DnaK family protein, putative, expressed
	Early versus Cortex	16154864	6.45	2.9	11.71	0.0004	0.0247	midnightblue	Os11g0704000	35.2	not assigned.unknown	weakly similar to ( 107) AT2G24440 | Symbols: | selenium binding | chr2:10391124-10392492 FORWARD protein|selT/selW/selH selenoprotein domain containing protein, expressed
	Early versus Cortex	16154934	2.66	3.39	-1.65	0.0016	0.0449	yellow	Os11g0708100	16.10	secondary metabolism.simple phenols	highly similar to ( 760) AT2G38080 | Symbols: IRX12, LAC4 | IRX12 (IRREGULAR XYLEM 12); laccase | chr2:15934540-15937352 FORWARDmoderately similar to ( 202) ASO_CUCMA L-ascorbate oxidase precursor (EC 1.10.3.3) (Ascorbase) (ASO) - Cucurbita maxima (Pumpkin) (Winter squash) Cu-oxidase_3 Cu-oxidase Cu-oxidase_2 SufI protein|laccase-22 precursor, putative, expressed
	Early versus Cortex	16154994	3.38	2.64	1.67	0.0008	0.0329	midnightblue	Os11g0103100	35.2	not assigned.unknown	very weakly similar to (88.2) AT5G60150 | Symbols: | unknown protein | chr5:24218211-24223245 FORWARD protein|expressed protein
	Early versus Cortex	16155005	8.75	7.74	2.01	0.0003	0.0198	midnightblue	Os11g0103900	35.2	not assigned.unknown	protein|expressed protein
	Early versus Cortex	16155020	5.62	4.13	2.79	8.5e-05	0.0118	skyblue	Os11g0105400	29.2.1.2.2.80	protein.synthesis.ribosomal protein.eukaryotic.60S subunit.P0	moderately similar to ( 280) AT1G25260 | Symbols: | acidic ribosomal protein P0-related | chr1:8854163-8855766 REVERSE protein|ribosomal protein L10, putative, expressed
	Early versus Cortex	16155241	5.59	4.71	1.84	0.0058	0.0797	yellow	Os11g0118600	35.2	not assigned.unknown	moderately similar to ( 227) AT3G08600 | Symbols: | unknown protein | chr3:2612646-2613596 FORWARDDUF1191 protein|expressed protein
	Early versus Cortex	16155256	2.57	4.12	-2.95	0.0093	0.0987	midnightblue	Os11g0120200	35.2	not assigned.unknown	moderately similar to ( 369) AT4G13370 | Symbols: | unknown protein | chr4:7777916-7780334 REVERSEDUF936 protein|expressed protein
	Early versus Cortex	16155342	9.69	8.93	1.69	0.0072	0.0886	yellow	Os11g0127900	29.2.1.2.1.16	protein.synthesis.ribosomal protein.eukaryotic.40S subunit.S16	moderately similar to ( 217) AT2G09990 | Symbols: | 40S ribosomal protein S16 (RPS16A) | chr2:3781442-3781882 FORWARDmoderately similar to ( 263) RS16_ORYSA 40S ribosomal protein S16 - Oryza sativa (Rice) rps9p Ribosomal_S9 RpsI protein|ribosomal protein, putative, expressed
	Early versus Cortex	16155357	3.46	2.82	1.57	0.0003	0.0208	midnightblue	Os11g0128700	29.4	protein.postranslational modification	moderately similar to ( 241) AT5G05510 | Symbols: | protein kinase-related | chr5:1630651-1632568 REVERSE Mad3_BUB1_I protein|Mad3/BUB1 homology region 1 domain containing protein, expressed
	Early versus Cortex	16155426	7.36	2.78	23.96	0.0003	0.0197	midnightblue	Os11g0130900	20.1.7	stress.biotic.PR-proteins	moderately similar to ( 224) AT1G50180 | Symbols: | disease resistance protein (CC-NBS-LRR class), putative | chr1:18584235-18587136 FORWARD NB-ARC protein|mla1, putative, expressed
	Early versus Cortex	16155591	2.7	3.61	-1.88	0.0042	0.0684	skyblue	Os11g0138533
	Early versus Cortex	16155800	5.47	4.62	1.8	0.0031	0.059	skyblue	Os11g0148600	35.2	not assigned.unknown	protein|expressed protein
	Early versus Cortex	16155840	8.59	5.7	7.44	2.49e-05	0.007	yellow	Os11g0151300	29.2.1.2.2.26	protein.synthesis.ribosomal protein.eukaryotic.60S subunit.L26	weakly similar to ( 130) AT3G49910 | Symbols: | 60S ribosomal protein L26 (RPL26A) | chr3:18504311-18504751 FORWARDweakly similar to ( 116) RL26_BRARA 60S ribosomal protein L26 - Brassica rapa (Turnip) rpl24p protein|60S ribosomal protein L26-1, putative, expressed
	Early versus Cortex	16155964	4.49	2.16	5.06	6.08e-06	0.004	midnightblue	Os11g0155900	28.1.3	DNA.synthesis/chromatin structure.histone	weakly similar to ( 189) AT4G40030 | Symbols: | histone H3.2 | chr4:18555840-18556417 REVERSEweakly similar to ( 180) H32_WHEAT Histone H3.2 - Triticum aestivum (Wheat) H3 Histone HHT1 protein|histone H3, putative, expressed
	Early versus Cortex	16156008	2.98	4.13	-2.22	0.0004	0.0251	yellow	Os11g0157200	20.1	stress.biotic	weakly similar to ( 181) AT3G11660 | Symbols: NHL1 | NHL1 | chr3:3679031-3679660 REVERSEHin1 protein|harpin-induced protein 1 domain containing protein, expressed
	Early versus Cortex	16156064	3.67	3.02	1.56	0.0004	0.0219	midnightblue	Os11g0160100	27.3.63	RNA.regulation of transcription.PHD finger transcription factor	very weakly similar to (82.0) AT1G43770 | Symbols: | PHD finger family protein | chr1:16548509-16550257 FORWARD protein|PHD-finger family protein, expressed
	Early versus Cortex	16156162	3.22	4.22	-2	0.0002	0.0154	yellow	Os11g0169200	17.2.2	hormone metabolism.auxin.signal transduction	highly similar to ( 630) AT1G77690 | Symbols: LAX3 | LAX3 (LIKE AUX1 3); amino acid transmembrane transporter/ auxin influx transmembrane transporter/ transporter | chr1:29201232-29203317 REVERSEhighly similar to ( 742) LAX4_ORYSA Putative auxin transporter-like protein 4 - Oryza sativa (Rice) Aa_trans protein|transmembrane amino acid transporter protein, putative, expressed
	Early versus Cortex	16156216	2.76	6.02	-9.53	1.32e-08	0.0002	yellow	Os11g0170900	20.2.3	stress.abiotic.drought/salt	weakly similar to ( 193) AT5G25610 | Symbols: RD22 | RD22; nutrient reservoir | chr5:8914498-8916684 REVERSEvery weakly similar to ( 100) EA30_VICFA Embryonic abundant protein VF30.1 precursor - Vicia faba (Broad bean)BURP protein|BURP domain containing protein, expressed
	Early versus Cortex	16156353	5.02	6.06	-2.05	5.82e-05	0.0104	yellow	Os11g0177200	35.2	not assigned.unknown	protein|expressed protein
	Early versus Cortex	16156403	2.54	3.42	-1.84	0.0002	0.016	yellow	Os11g0182100	35.2	not assigned.unknown	protein|expressed protein
	Early versus Cortex	16156406	3.91	5.23	-2.49	0.0001	0.0145	yellow	Os11g0182200	16.2	secondary metabolism.phenylpropanoids	weakly similar to ( 179) AT5G48930 | Symbols: HCT | HCT (HYDROXYCINNAMOYL-COA SHIKIMATE/QUINATE HYDROXYCINNAMOYL TRANSFERASE); quinate O-hydroxycinnamoyltransferase/ shikimate O-hydroxycinnamoyltransferase/ transferase | chr5:19836654-19838092 REVERSEweakly similar to ( 169) HCBT2_DIACA Anthranilate N-benzoyltransferase protein 2 (EC 2.3.1.144) (Anthranilate N-hydroxycinnamoyl/benzoyltransferase …
	Early versus Cortex	16156432	2.8	3.91	-2.16	0.0012	0.0397	skyblue	Os11g0182500	35.2	not assigned.unknown	protein|ion channel nompc, putative, expressed
	Early versus Cortex	16156791	3.18	4.16	-1.98	1.25e-05	0.0055	yellow	Os11g0205500	35.2	not assigned.unknown	protein|expressed protein
	Early versus Cortex	16156808	3.71	2.9	1.76	0.0052	0.0763	midnightblue	Os11g0206200	27.3.99	RNA.regulation of transcription.unclassified	very weakly similar to (95.1) AT5G07900 | Symbols: | mitochondrial transcription termination factor family protein / mTERF family protein | chr5:2520188-2521405 FORWARDmTERF protein|mTERF family protein, expressed
	Early versus Cortex	16156812	4.78	3.45	2.53	6.19e-05	0.0108	midnightblue	Os11g0206300
	Early versus Cortex	16157162	6.75	4.85	3.72	0.0004	0.0216	skyblue	Os11g0216400	33.99	development.unspecified	weakly similar to ( 142) AT1G11430 | Symbols: | plastid developmental protein DAG, putative | chr1:3847273-3848938 FORWARDweakly similar to ( 146) DAG_ANTMA DAG protein, chloroplast precursor - Antirrhinum majus (Garden snapdragon) protein|DAG protein, chloroplast precursor, putative, expressed
	Early versus Cortex	16157328	5.78	4.91	1.82	0.0042	0.0684	yellow	Os11g0233400
	Early versus Cortex	16157364	4.21	6.77	-5.91	0.002	0.0492	skyblue	Os11g0235400
	Early versus Cortex	16157396	3.52	5.62	-4.3	9.75e-07	0.0024	yellow	Os11g0239600
	Early versus Cortex	16157486	3.25	4.13	-1.85	0.0013	0.0409	yellow	Os11g0245500	35.2	not assigned.unknown	moderately similar to ( 208) AT5G49800 | Symbols: | FUNCTIONS IN: molecular_function unknown; INVOLVED IN: biological_process unknown; EXPRESSED IN: 12 plant structures; EXPRESSED DURING: 4 anthesis, F mature embryo stage, C globular stage, petal differentiation and expansion stage, D bilateral stage; CONTAINS InterPro DOMAIN/s: Lipid-binding START (InterPro:IPR002913); Has 156 Blast hits to 155 …
	Early versus Cortex	16157496	2.98	3.97	-1.99	0.0005	0.0253	yellow	Os11g0246200	29.5.11.4.3.2	protein.degradation.ubiquitin.E3.SCF.FBOX	weakly similar to ( 194) AT2G44130 | Symbols: | kelch repeat-containing F-box family protein | chr2:18253731-18254960 FORWARD protein|OsFBK25 - F-box domain and kelch repeat containing protein, expressed
	Early versus Cortex	16157573	5.48	4.44	2.05	0.0005	0.0263	skyblue	Os11g0251250	35.2	not assigned.unknown	protein|expressed protein
	Early versus Cortex	16158119	4.42	3.46	1.94	2.87e-05	0.0076	midnightblue	Os11g0303500	27.3.68	RNA.regulation of transcription.PWWP domain protein	weakly similar to ( 139) AT3G09670 | Symbols: | PWWP domain-containing protein | chr3:2966637-2968817 FORWARD protein|PWWP domain containing protein, expressed
	Early versus Cortex	16158139	3.29	3.93	-1.56	0.0032	0.0609	skyblue	Os11g0304050	26.6	misc.O-methyl transferases	weakly similar to ( 134) AT4G35160 | Symbols: | O-methyltransferase family 2 protein | chr4:16730989-16732808 REVERSEmoderately similar to ( 206) ZRP4_MAIZE O-methyltransferase ZRP4 (EC 2.1.1.-) (OMT) - Zea mays (Maize) Methyltransf_2 protein|O-methyltransferase, putative, expressed
	Early versus Cortex	16158374	3.13	2.53	1.52	0.0094	0.1	midnightblue	Os11g0429100	20.1.7	stress.biotic.PR-proteins	moderately similar to ( 315) AT3G14470 | Symbols: | disease resistance protein (NBS-LRR class), putative | chr3:4857940-4861104 FORWARD NB-ARC protein|CC-NBS-LRR protein, putative, expressed
	Early versus Cortex	16158460	3.18	3.85	-1.6	0.0061	0.0817	midnightblue	Os11g0437300
	Early versus Cortex	16158736	7.61	6.37	2.37	0.0043	0.0689	yellow	Os11g0482000	29.2.1.2.1.5	protein.synthesis.ribosomal protein.eukaryotic.40S subunit.S5	moderately similar to ( 333) AT2G37270 | Symbols: ATRPS5B | ATRPS5B (RIBOSOMAL PROTEIN 5B); structural constituent of ribosome | chr2:15647883-15649042 REVERSEmoderately similar to ( 335) RS5_CICAR 40S ribosomal protein S5 (Fragment) - Cicer arietinum (Chickpea) (Garbanzo) PRK04027 RpsG Ribosomal_S7 protein|40S ribosomal protein S5, putative, expressed
	Early versus Cortex	16159322	2.64	3.3	-1.58	0.0041	0.0673	yellow	Os11g0533600	35.2	not assigned.unknown	protein|expressed protein
	Early versus Cortex	16159398	3.65	4.65	-2	0.0024	0.0537	yellow	Os11g0537800
	Early versus Cortex	16159427	2.42	3.19	-1.71	0.0005	0.0273	midnightblue	Os11g0540100
	Early versus Cortex	16159472	5.34	3.34	4.01	0.0021	0.05	midnightblue	Os11g0544100	35.2	not assigned.unknown	weakly similar to ( 188) AT1G54990 | Symbols: AXR4, RGR, RGR1 | AXR4 (AUXIN RESISTANT 4) | chr1:20511565-20513489 FORWARD protein|expressed protein
	Early versus Cortex	16159534	5.1	4.31	1.74	0.0017	0.0466	skyblue	Os11g0545000	35.2	not assigned.unknown	protein|expressed protein
	Early versus Cortex	16159706	6.97	6.17	1.74	0.0013	0.0411	midnightblue	Os11g0549675	35.2	not assigned.unknown	protein|expressed protein
	Early versus Cortex	16159958	3.22	4.44	-2.33	0.0052	0.0764	skyblue	Os11g0572200	35.2	not assigned.unknown	protein|expressed protein
	Early versus Cortex	16160116	5.31	3.76	2.92	0.0013	0.04	midnightblue	Os11g0585200	35.2	not assigned.unknown	protein|expressed protein
	Early versus Cortex	16160283	2.82	3.44	-1.54	0.0064	0.0842	yellow	Os11g0599200	26.2	misc.UDP glucosyl and glucoronyl transferases	moderately similar to ( 403) AT1G01420 | Symbols: UGT72B3 | UGT72B3 (UDP-GLUCOSYL TRANSFERASE 72B3); UDP-glycosyltransferase/ quercetin 3-O-glucosyltransferase/ transferase, transferring glycosyl groups | chr1:154566-156011 REVERSEweakly similar to ( 157) ZOX_PHAVU Zeatin O-xylosyltransferase (EC 2.4.2.40) (Zeatin O-beta-D-xylosyltransferase) - Phaseolus vulgaris (Kidney bean) (French bean) UDPGT…
	Early versus Cortex	16160463	4.49	3.58	1.88	0.0008	0.0334	skyblue	Os11g0615700	29.5.11.20	protein.degradation.ubiquitin.proteasom	moderately similar to ( 443) AT1G53850 | Symbols: PAE1 | PAE1; endopeptidase/ peptidase/ threonine-type endopeptidase | chr1:20104131-20105792 REVERSEmoderately similar to ( 461) PSA5_ORYSA Proteasome subunit alpha type 5 (EC 3.4.25.1) (20S proteasome alpha subunit E) (20S proteasome subunit alpha-5) - Oryza sativa (Rice) proteasome_alpha_type_5 proteasome_alpha PRK03996 proteasome_alpha_archeal …
	Early versus Cortex	16161437	2.31	2.99	-1.61	0.004	0.0666	yellow	Os11g0700900	20.1	stress.biotic	weakly similar to ( 173) AT5G24090 | Symbols: | acidic endochitinase (CHIB1) | chr5:8143805-8145153 REVERSEmoderately similar to ( 363) XIP1_ORYSA Xylanase inhibitor protein 1 precursor (Class III chitinase homolog a) (RIXI protein) - Oryza sativa (Rice) protein|glycosyl hydrolase, putative, expressed
	Early versus Cortex	16161888	2.43	3.08	-1.57	0.0018	0.0476	yellow	Os12g0112250
	Early versus Cortex	16161945	2.25	2.94	-1.62	0.0026	0.0553	yellow	Os12g0114800	35.2	not assigned.unknown	weakly similar to ( 124) NLTP3_ORYSA Nonspecific lipid-transfer protein 3 precursor (LTP 3) - Oryza sativa (Rice)nsLTP1 protein|LTPL26 - Protease inhibitor/seed storage/LTP family protein precursor, expressed
	Early versus Cortex	16162034	4.29	3.46	1.78	0.0088	0.0965	midnightblue	Os12g0119500
	Early versus Cortex	16162081	2.33	3.65	-2.5	0.0007	0.0311	yellow	Os12g0123500	23.2	nucleotide metabolism.degradation	moderately similar to ( 311) AT5G18280 | Symbols: ATAPY2, APY2 | ATAPY2 (ARABIDOPSIS THALIANA APYRASE 2); ATPase/ nucleotide diphosphatase | chr5:6050799-6054875 REVERSEmoderately similar to ( 329) APY_SOLTU Apyrase precursor (EC 3.6.1.5) (ATP-diphosphatase) (Adenosine diphosphatase) (ADPase) (ATP-diphosphohydrolase) - Solanum tuberosum (Potato) GDA1_CD39 COG5371 protein|nucleoside-triphosphatase…
	Early versus Cortex	16162122	5.42	3.18	4.74	2.99e-05	0.0078	midnightblue	Os12g0124700	31.2	cell.division	highly similar to ( 735) AT3G25100 | Symbols: CDC45 | CDC45 (cell division cycle 45) | chr3:9144292-9146082 FORWARD CDC45 protein|CDC45A - Putative DNA replication initiation protein, expressed
	Early versus Cortex	16162277	8.65	6.32	5.02	0.0003	0.0208	midnightblue	Os12g0135200
	Early versus Cortex	16162388	3.77	2.59	2.26	0.0006	0.0288	skyblue	Os12g0143200	35.2	not assigned.unknown	moderately similar to ( 307) AT1G51450 | Symbols: | SPla/RYanodine receptor (SPRY) domain-containing protein | chr1:19074399-19076220 FORWARD protein|ASH-like SPRY domain containing protein, putative, expressed
	Early versus Cortex	16162703	3.4	2.74	1.57	0.0007	0.0311	midnightblue	Os12g0160400	27.3.6	RNA.regulation of transcription.bHLH,Basic Helix-Loop-Helix family	moderately similar to ( 299) AT2G27230 | Symbols: LHW | LHW (LONESOME HIGHWAY); protein homodimerization/ transcription activator/ transcription factor | chr2:11650895-11653840 FORWARD protein|expressed protein
	Early versus Cortex	16162741	2.8	3.58	-1.71	0.0007	0.0308	skyblue	Os12g0162800	35.2	not assigned.unknown	protein|expressed protein
	Early versus Cortex	16162807	6.62	6.03	1.51	0.0025	0.0543	yellow	Os12g0166000	29.3.1	protein.targeting.nucleus	moderately similar to ( 377) AT1G10390 | Symbols: | nucleoporin family protein | chr1:3407265-3412045 REVERSENucleoporin2 protein|OsNucAP3 - Putative Nucleoporin Autopeptidase homologue, expressed
	Early versus Cortex	16162853	7.43	6.44	1.99	0.0032	0.06	yellow	Os12g0167900	29.2.1.2.2.3	protein.synthesis.ribosomal protein.eukaryotic.60S subunit.L3	highly similar to ( 640) AT1G43170 | Symbols: ARP1, RPL3A | ARP1 (ARABIDOPSIS RIBOSOMAL PROTEIN 1); structural constituent of ribosome | chr1:16267519-16268631 FORWARDhighly similar to ( 749) RL3_ORYSJ 60S ribosomal protein L3 OS=Oryza sativa subsp. japonica GN=RPL3 PE=2 SV=2 rpl3p Ribosomal_L3 RplC protein|ribosomal protein L3, putative, expressed
	Early versus Cortex	16162950	5.11	4.52	1.51	0.0056	0.0783	yellow	Os12g0169700	9.1.1.5	mitochondrial electron transport / ATP synthesis.NADH-DH.complex I.carbonic anhydrase	moderately similar to ( 442) AT1G47260 | Symbols: APFI, GAMMA CA2 | GAMMA CA2 (GAMMA CARBONIC ANHYDRASE 2); carbonate dehydratase | chr1:17321384-17323347 REVERSEPaaY protein|bacterial transferase hexapeptide domain containing protein, expressed
	Early versus Cortex	16163261	2.65	3.41	-1.69	0.0031	0.059	yellow	Os12g0181500	34.3	transport.amino acids	highly similar to ( 628) AT1G77380 | Symbols: AAP3, ATAAP3 | AAP3; amino acid transmembrane transporter | chr1:29075201-29077252 REVERSE Aa_trans protein|amino acid transporter, putative, expressed
	Early versus Cortex	16163270	4.33	3.4	1.91	0.0079	0.092	midnightblue	Os12g0182500	35.2	not assigned.unknown	protein|expressed protein
	Early versus Cortex	16163323	3.45	4.71	-2.4	0.0037	0.0648	yellow	Os12g0186600	35.2	not assigned.unknown	protein|retrotransposon protein, putative, unclassified, expressed
	Early versus Cortex	16163388	2.47	3.83	-2.56	3.23e-06	0.0038	yellow	Os12g0189400	1.1.2.2	PS.lightreaction.photosystem I.PSI polypeptide subunits	weakly similar to ( 156) AT5G64040 | Symbols: PSAN | PSAN; calmodulin binding | chr5:25628690-25629409 REVERSEweakly similar to ( 166) PSAN_HORVU Photosystem I reaction center subunit N, chloroplast precursor (PSI-N) - Hordeum vulgare (Barley)PsaN protein|photosystem I reaction center subunit N, chloroplast precursor, putative, expressed
	Early versus Cortex	16163457	6.52	4.59	3.82	0.0029	0.0576	skyblue	Os12g0194400
	Early versus Cortex	16163570	8.32	5.77	5.87	0.0013	0.0401	yellow	Os12g0204700
	Early versus Cortex	16163613	4.02	3.39	1.55	0.0024	0.0531	midnightblue	Os12g0209100	35.2	not assigned.unknown	weakly similar to ( 146) AT1G26750 | Symbols: | unknown protein | chr1:9246857-9248053 FORWARD protein|expressed protein
	Early versus Cortex	16163782	2.44	3.15	-1.64	0.0097	0.1011	yellow	Os12g0222300	35.2	not assigned.unknown	protein|expressed protein
	Early versus Cortex	16164133	4.26	3.09	2.25	0.0026	0.0549	blue	Os12g0244800	35.2	not assigned.unknown	protein|retrotransposon protein, putative, Ty1-copia subclass, expressed
	Early versus Cortex	16164609	6.5	5.37	2.2	0.0014	0.0423	midnightblue	Os12g0287200	35.2	not assigned.unknown	moderately similar to ( 260) AT1G02140 | Symbols: MEE63, MAGO, HAP1 | MAGO (MAGO NASHI); protein binding | chr1:403467-404401 REVERSEmoderately similar to ( 294) MGN_ORYSA Protein mago nashi homolog (Mago nashi-like protein) - Oryza sativa (Rice) Mago_nashi protein|mago nashi, putative, expressed
	Early versus Cortex	16164621	5.54	3.66	3.67	1.47e-05	0.0058	yellow	Os12g0289600	28.1	DNA.synthesis/chromatin structure	moderately similar to ( 327) AT4G24790 | Symbols: | ATP binding / DNA binding / DNA-directed DNA polymerase | chr4:12778222-12781345 FORWARD DnaX PRK05563 PRK07133 PRK05896 PRK09111 PRK07270 PRK06674 PRK06305 PRK06645 PRK06647 PRK08451 PRK07994 PRK07003 PRK12323 PRK08853 PRK08691 PRK05648 PRK06872 PRK08770 protein|ATP binding protein, putative, expressed
	Early versus Cortex	16164635	4.89	3.53	2.58	2.59e-05	0.0071
	Early versus Cortex	16164637	2.08	3.11	-2.03	0.0027	0.0558	yellow	Os12g0291100
	Early versus Cortex	16164654	2.61	4.26	-3.13	0.0005	0.026	midnightblue	Os12g0292400	1.3.2	PS.calvin cycle.rubisco small subunit	weakly similar to ( 194) AT1G67090 | Symbols: RBCS1A | RBCS1A (RIBULOSE BISPHOSPHATE CARBOXYLASE SMALL CHAIN 1A); copper ion binding / ribulose-bisphosphate carboxylase | chr1:25048590-25049249 REVERSEmoderately similar to ( 273) RBS1_ORYSA Ribulose bisphosphate carboxylase small chain, chloroplast precursor (EC 4.1.1.39) (RuBisCO small subunit) (Ribulose bisphosphate carboxylase small chain C) (…
	Early versus Cortex	16164735	7.01	6.05	1.95	0.0054	0.0775	midnightblue	Os12g0298600	35.2	not assigned.unknown	weakly similar to ( 111) AT4G14385 | Symbols: | FUNCTIONS IN: molecular_function unknown; INVOLVED IN: biological_process unknown; LOCATED IN: vacuole; EXPRESSED IN: 24 plant structures; EXPRESSED DURING: 15 growth stages; CONTAINS InterPro DOMAIN/s: Histone H4 acetyltransferase, NuA4 complex, Eaf6 (InterPro:IPR015418); Has 242 Blast hits to 242 proteins in 99 species: Archae - 0; Bacteria - 0; M…
	Early versus Cortex	16164807	8.54	7.85	1.61	0.0023	0.0529	midnightblue	Os12g0405700
	Early versus Cortex	16164844	2.73	4.34	-3.05	0.0018	0.0478	skyblue	Os12g0410300
	Early versus Cortex	16164885	7.7	4.91	6.92	0.0011	0.0371	midnightblue	Os12g0416800	35.2	not assigned.unknown	protein|expressed protein
	Early versus Cortex	16164897	6.89	4.76	4.38	0.0006	0.0282	midnightblue	Os12g0417000	35.2	not assigned.unknown	very weakly similar to (82.0) AT1G40087 | Symbols: | FUNCTIONS IN: molecular_function unknown; INVOLVED IN: biological_process unknown; LOCATED IN: cellular_component unknown; CONTAINS InterPro DOMAIN/s: Transposase, Ptta/En/Spm, plant (InterPro:IPR004252); BEST Arabidopsis thaliana protein match is: unknown protein (TAIR:AT3G30200.1); Has 103 Blast hits to 103 proteins in 6 species: Archae - 0; …
	Early versus Cortex	16164904	4.59	3.13	2.75	0.0001	0.0139
	Early versus Cortex	16164963	3.09	4.72	-3.1	8.07e-07	0.0022	yellow	Os12g0420400	1.1.2.2	PS.lightreaction.photosystem I.PSI polypeptide subunits	moderately similar to ( 240) AT4G12800 | Symbols: PSAL | PSAL (photosystem I subunit L) | chr4:7521469-7522493 FORWARDmoderately similar to ( 316) PSAL_HORVU Photosystem I reaction center subunit XI, chloroplast precursor (PSI-L) (PSI subunit V) - Hordeum vulgare (Barley)PsaL psaL PRK00704 protein|photosystem I reaction center subunit XI, chloroplast precursor, putative, expressed
	Early versus Cortex	16164972	3.09	4.41	-2.5	0.0034	0.0625	skyblue	Os12g0421000	28.2	DNA.repair	very weakly similar to (84.7) AT1G01490 | Symbols: | heavy-metal-associated domain-containing protein | chr1:180401-182066 REVERSE protein|heavy metal-associated domain containing protein, expressed
	Early versus Cortex	16165001	4.68	4.03	1.56	0.0027	0.0559	midnightblue	Os12g0425600	17.2.3	hormone metabolism.auxin.induced-regulated-responsive-activated	highly similar to ( 726) AT1G04910 | Symbols: | unknown protein | chr1:1388101-1391074 REVERSEDUF246 protein|growth regulator related protein, putative, expressed
	Early versus Cortex	16165065	2.28	3.17	-1.85	0.0052	0.0764	yellow	Os12g0430500
	Early versus Cortex	16165132	8.17	5.17	7.96	1.96e-05	0.0065	midnightblue	Os12g0442700
	Early versus Cortex	16165496	4.55	3.52	2.05	0.0096	0.1011
	Early versus Cortex	16165697	7.24	5.7	2.91	0.0068	0.0866	yellow	Os12g0507600	35.2	not assigned.unknown	protein|glycine-rich protein, putative, expressed
	Early versus Cortex	16165714	9.74	8.16	2.98	0.0027	0.0558	yellow	Os12g0508300	29.2.1.2.1.29	protein.synthesis.ribosomal protein.eukaryotic.40S subunit.S29	weakly similar to ( 101) AT4G33865 | Symbols: | 40S ribosomal protein S29 (RPS29C) | chr4:16233395-16234114 REVERSE protein|40S ribosomal protein S29, putative, expressed
	Early versus Cortex	16165735	2.01	2.63	-1.53	0.0029	0.0577	yellow	Os12g0509200	35.2	not assigned.unknown	protein|expressed protein
	Early versus Cortex	16165906	7.15	4.46	6.46	0.002	0.049	skyblue	Os12g0517200	29.2.1.1.2.1.10	protein.synthesis.ribosomal protein.prokaryotic.mitochondrion.30S subunit.S10	very weakly similar to (92.8) AT3G22300 | Symbols: RPS10 | RPS10 (RIBOSOMAL PROTEIN S10); structural constituent of ribosome | chr3:7885737-7886613 FORWARDvery weakly similar to (99.0) RT10_PEA Mitochondrial ribosomal protein S10 - Pisum sativum (Garden pea) protein|mitochondrial ribosomal protein S10, putative, expressed
	Early versus Cortex	16165925	8.05	6.86	2.28	0.002	0.0492	skyblue	Os12g0524700
	Early versus Cortex	16165933	8.37	6.83	2.9	0.0007	0.0311	skyblue	Os12g0525100
	Early versus Cortex	16165936	3.92	4.97	-2.07	0.0018	0.0475
	Early versus Cortex	16166003	4.23	3.61	1.54	0.0061	0.0819	midnightblue	Os12g0533400	30.5	signalling.G-proteins	moderately similar to ( 404) AT4G03100 | Symbols: | rac GTPase activating protein, putative | chr4:1374361-1375913 FORWARD RhoGAP RhoGAP RhoGAP RhoGAP_KIAA1688 RhoGAP_fBEM3 RhoGAP-p50rhoGAP protein|rhoGAP domain containing protein, expressed
	Early versus Cortex	16166114	2.57	3.26	-1.62	0.0065	0.0848	yellow	Os12g0539800	35.2	not assigned.unknown	protein|expressed protein
	Early versus Cortex	16166356	6.04	5.12	1.89	0.0028	0.0572
	Early versus Cortex	16166779	9.04	6.34	6.47	8.62e-05	0.0118	darkgrey	Os12g0569100
	Early versus Cortex	16166829	7.55	5.52	4.07	0.0034	0.0627	skyblue	Os12g0571200	29.3.2	protein.targeting.mitochondria	weakly similar to ( 134) AT3G46560 | Symbols: TIM9, emb2474 | TIM9; P-P-bond-hydrolysis-driven protein transmembrane transporter | chr3:17138632-17139301 FORWARDweakly similar to ( 163) TIM9_ORYSA Mitochondrial import inner membrane translocase subunit Tim9 - Oryza sativa (Rice) protein|mitochondrial import inner membrane translocase subunit Tim, putative, expressed
	Early versus Cortex	16167872	7.55	5.98	2.96	0.0017	0.0466	darkgrey	Os12g0613500	35.2	not assigned.unknown	protein|SRP40, C-terminal domain containing protein, expressed
	Early versus Cortex	16167956	4.08	3.49	1.5	0.0077	0.0905	darkgrey	Os12g0615900	35.2	not assigned.unknown	moderately similar to ( 243) AT1G65030 | Symbols: | transducin family protein / WD-40 repeat family protein | chr1:24156798-24158511 FORWARD WD40 protein|WD domain, G-beta repeat domain containing protein, expressed
	Early versus Cortex	16168180	6.39	5.49	1.86	0.0026	0.0549	midnightblue	Os12g0624900	27.3.9	RNA.regulation of transcription.C2C2(Zn) GATA transcription factor family	weakly similar to ( 117) AT4G32890 | Symbols: | zinc finger (GATA type) family protein | chr4:15875598-15876615 FORWARD protein|GATA zinc finger domain containing protein, expressed
	Early versus Cortex	16168332	4.6	3.55	2.08	0.0005	0.0258	skyblue	Os12g0638500
	Early versus Cortex	16168535	7.78	6.96	1.77	3.55e-05	0.0084	midnightblue	Os12g0103300	29.3.4.99	protein.targeting.secretory pathway.unspecified	protein|protein transport protein Sec61 subunit beta, putative, expressed
	Early versus Cortex	16168639	5.51	4.55	1.95	1.08e-05	0.005	darkgrey	Os12g0106900	35.2	not assigned.unknown	protein|expressed protein
	Early versus Cortex	16168676	4.46	3.79	1.59	0.0026	0.0556	midnightblue	Os12g0110000
	Early versus Cortex	16168719	2.33	3.26	-1.91	0.0071	0.0881	yellow	Os12g0111500	29.5.11.4.5.2	protein.degradation.ubiquitin.E3.BTB/POZ Cullin3.BTB/POZ	weakly similar to ( 197) AT3G56230 | Symbols: | speckle-type POZ protein-related | chr3:20860899-20862135 REVERSE protein|BTB9 - Bric-a-Brac, Tramtrack, Broad Complex BTB domain, expressed
	Early versus Cortex	16168742	2.27	3.53	-2.38	9.21e-05	0.0121	yellow	Os12g0114100	29.4	protein.postranslational modification	moderately similar to ( 457) AT3G51630 | Symbols: WNK5, ZIK1, ATWNK5 | WNK5 (WITH NO LYSINE (K) KINASE 5); protein kinase | chr3:19149487-19151924 FORWARD S_TKc S_TKc Pkinase SPS1 TyrKc Pkinase_Tyr PTKc PTKc_Jak_rpt2 PTKc_Jak2_Jak3_rpt2 PTKc_Srm_Brk protein|STE_PAK_Ste20_Slob_Wnk.3 - STE kinases include homologs to sterile 7, sterile 11 and sterile 20 from yeast, expressed
	Early versus Cortex	16168813	5	4.32	1.6	0.0031	0.0598	midnightblue	Os12g0117800	35.2	not assigned.unknown	moderately similar to ( 227) AT3G08600 | Symbols: | unknown protein | chr3:2612646-2613596 FORWARDDUF1191 protein|expressed protein
	Early versus Cortex	16168933	3.87	2.88	1.99	0.0015	0.0426	yellow	Os12g0124100	20.1.7	stress.biotic.PR-proteins	weakly similar to ( 197) AT3G14470 | Symbols: | disease resistance protein (NBS-LRR class), putative | chr3:4857940-4861104 FORWARD NB-ARC protein|rp3 protein, putative, expressed
	Early versus Cortex	16168956	3.13	4.7	-2.97	0.008	0.0923	blue	Os12g0125000	27.3.25	RNA.regulation of transcription.MYB domain transcription factor family	moderately similar to ( 254) AT1G08810 | Symbols: MYB60, AtMYB60 | MYB60 (myb domain protein 60); DNA binding / transcription factor | chr1:2819279-2820329 REVERSEweakly similar to ( 188) MYB4_ORYSA Myb-related protein Myb4 (OsMyb4) (Transcription factor RLTR1) - Oryza sativa (Rice) REB1 protein|myb-like DNA-binding domain containing protein, putative, expressed
	Early versus Cortex	16169041	6.38	5.21	2.24	0.0009	0.0349	skyblue	Os12g0129400	35.2	not assigned.unknown	highly similar to ( 529) AT3G56900 | Symbols: | aladin-related / adracalin-related | chr3:21066330-21069343 FORWARD protein|WD domain, G-beta repeat domain containing protein, expressed
	Early versus Cortex	16169158	4.68	3.76	1.9	0.0085	0.0946	midnightblue	Os12g0133800	17.2.2	hormone metabolism.auxin.signal transduction	moderately similar to ( 332) AT2G01420 | Symbols: PIN4 | PIN4 (PIN-FORMED 4); auxin:hydrogen symporter/ transporter | chr2:180478-183199 REVERSEhighly similar to ( 587) PIN1B_ORYSA Probable auxin efflux carrier component 1b (OsPIN1b) - Oryza sativa (Rice)Mem_trans COG0679 protein|auxin efflux carrier component, putative, expressed
	Early versus Cortex	16169433	3.79	2.86	1.91	0.0014	0.0414	midnightblue	Os12g0146500	35.2	not assigned.unknown	weakly similar to ( 144) AT5G04550 | Symbols: | unknown protein | chr5:1303757-1305556 REVERSEDUF668 protein|avr9/Cf-9 rapidly elicited protein, putative, expressed
	Early versus Cortex	16169485	8.62	6.48	4.42	0.008	0.0922	skyblue	Os12g0150100	29.2.1.2.2.26	protein.synthesis.ribosomal protein.eukaryotic.60S subunit.L26	weakly similar to ( 160) AT3G49910 | Symbols: | 60S ribosomal protein L26 (RPL26A) | chr3:18504311-18504751 FORWARDweakly similar to ( 144) RL26_BRARA 60S ribosomal protein L26 - Brassica rapa (Turnip) rpl24p protein|ribosomal protein L24, putative, expressed
	Early versus Cortex	16169668	2.35	3.01	-1.58	0.0002	0.0172	yellow	Os12g0160500	27.3.22	RNA.regulation of transcription.HB,Homeobox transcription factor family	weakly similar to ( 130) AT2G35940 | Symbols: BLH1 | BLH1 (BEL1-LIKE HOMEODOMAIN 1); DNA binding / protein heterodimerization/ protein homodimerization/ transcription factor | chr2:15089171-15091699 REVERSE POX POX protein|BEL1-like homeodomain transcription factor, putative, expressed
	Early versus Cortex	16169788	3.46	2.81	1.58	0.0026	0.0551	midnightblue	Os12g0163600	27.3.25	RNA.regulation of transcription.MYB domain transcription factor family	moderately similar to ( 479) AT4G15720 | Symbols: | pentatricopeptide (PPR) repeat-containing protein | chr4:8949569-8951419 FORWARD protein|tetratricopeptide-like helical, putative, expressed
	Early versus Cortex	16169864	3.99	2.73	2.4	0.0027	0.0558	midnightblue	Os12g0167700	35.2	not assigned.unknown	protein|SAP domain containing protein, expressed
	Early versus Cortex	16170049	3.39	2.35	2.05	0.0008	0.0334	skyblue	Os12g0175900	27.1.19	RNA.processing.ribonucleases	weakly similar to ( 197) AT5G59980 | Symbols: | RNase P subunit p30 family protein | chr5:24147207-24149783 FORWARD RNase_P_p30 protein|RNase P subunit p30, putative, expressed
	Early versus Cortex	16170052	6.58	5.49	2.13	0.0089	0.0969	midnightblue	Os12g0176300	35.2	not assigned.unknown	protein|expressed protein
	Early versus Cortex	16170160	3.28	4.08	-1.73	0.0058	0.0795	yellow	Os12g0180800	35.2	not assigned.unknown	protein|expressed protein
	Early versus Cortex	16170171	2.98	3.66	-1.6	0.003	0.0582	yellow	Os12g0181600	34.3	transport.amino acids	highly similar to ( 627) AT1G77380 | Symbols: AAP3, ATAAP3 | AAP3; amino acid transmembrane transporter | chr1:29075201-29077252 REVERSE Aa_trans protein|amino acid transporter, putative, expressed
	Early versus Cortex	16170184	6.5	4.56	3.85	6.77e-05	0.0112	midnightblue	Os12g0182300	30.2.11	signalling.receptor kinases.leucine rich repeat XI	highly similar to ( 644) AT1G34420 | Symbols: | leucine-rich repeat family protein / protein kinase family protein | chr1:12584587-12587570 FORWARDmoderately similar to ( 253) RPK1_IPONI Receptor-like protein kinase precursor (EC 2.7.11.1) - Ipomoea nil (Japanese morning glory) (Pharbitis nil) Pkinase S_TKc S_TKc protein|receptor-like protein kinase 2 precursor, putative, expressed
	Early versus Cortex	16170232	3.16	4.26	-2.14	0.001	0.0364	midnightblue	Os12g0188700	21.1	redox.thioredoxin	weakly similar to ( 143) AT3G15360 | Symbols: ATHM4, TRX-M4, ATM4 | TRX-M4 (ARABIDOPSIS THIOREDOXIN M-TYPE 4); enzyme activator | chr3:5188448-5189457 FORWARDmoderately similar to ( 273) TRXM_ORYSA Thioredoxin M-type, chloroplast precursor (TRX-M) - Oryza sativa (Rice) Thioredoxin TRX_family trxA PRK10996 COG3118 PDI_a_family protein|thioredoxin, putative, expressed
	Early versus Cortex	16170353	5.96	4.66	2.47	0.0082	0.093	skyblue	Os12g0194700	27.2	RNA.transcription	very weakly similar to (81.3) AT2G29540 | Symbols: ATRPC14, ATRPAC14 | ATRPC14 (RNA POLYMERASE 14 KDA SUBUNIT); DNA binding / DNA-directed RNA polymerase/ protein dimerization | chr2:12643288-12643828 FORWARD protein|RNA polymerase subunit, putative, expressed
	Early versus Cortex	16170363	4.03	5.84	-3.5	0.0022	0.0517	yellow	Os12g0196700	26.10	misc.cytochrome P450	moderately similar to ( 321) AT2G45570 | Symbols: CYP76C2 | CYP76C2; electron carrier/ heme binding / iron ion binding / monooxygenase/ oxygen binding | chr2:18779935-18781922 REVERSEmoderately similar to ( 259) C76A1_SOLME Cytochrome P450 76A1 (EC 1.14.-.-) (CYPLXXVIA1) (P-450EG8) (Fragment) - Solanum melongena (Eggplant) (Aubergine) p450 CypX protein|cytochrome P450, putative, expressed
	Early versus Cortex	16170376	3.97	3.19	1.72	0.0012	0.0396	midnightblue	Os12g0197500	27.3.99	RNA.regulation of transcription.unclassified	moderately similar to ( 400) AT5G23570 | Symbols: SGS3, ATSGS3 | SGS3 (SUPPRESSOR OF GENE SILENCING 3) | chr5:7943621-7945874 FORWARD protein|leafbladeless1, putative, expressed
	Early versus Cortex	16170426	2.42	3.17	-1.68	0.0045	0.0709	skyblue	Os12g0198400	35.2	not assigned.unknown	protein|expressed protein
	Early versus Cortex	16170485	2.36	4.53	-4.5	1.57e-05	0.006	yellow	Os12g0204500	35.2	not assigned.unknown	moderately similar to ( 267) AT1G09610 | Symbols: | unknown protein | chr1:3111789-3112637 FORWARDDUF579 protein|plant-specific domain TIGR01627 family protein, expressed
	Early versus Cortex	16170573	4.86	4.22	1.56	0.0037	0.0644	midnightblue	Os12g0217300
	Early versus Cortex	16170586	2.56	3.2	-1.56	0.0038	0.065
	Early versus Cortex	16170605	2.45	3.51	-2.09	0.001	0.0364	yellow	Os12g0222050
	Early versus Cortex	16170998	6.97	3.01	15.54	8.85e-05	0.012	yellow	Os12g0244200	29.2.1.1.2.2.37	protein.synthesis.ribosomal protein.prokaryotic.mitochondrion.50S subunit.L37	weakly similar to ( 122) AT3G01740 | Symbols: | FUNCTIONS IN: molecular_function unknown; INVOLVED IN: biological_process unknown; EXPRESSED IN: 22 plant structures; EXPRESSED DURING: 13 growth stages; CONTAINS InterPro DOMAIN/s: Ribosomal protein L37, mitochondrial (InterPro:IPR013870); BEST Arabidopsis thaliana protein match is: unknown protein (TAIR:AT5G14290.1); Has 117 Blast hits to 117 prot…
	Early versus Cortex	16171018	2.68	3.27	-1.51	0.0019	0.0479	skyblue	Os12g0248000
	Early versus Cortex	16171105	5.44	4.8	1.56	0.0002	0.0184	midnightblue	Os12g0256701
	Early versus Cortex	16171247	2.62	3.39	-1.71	0.0041	0.0677	yellow	Os12g0265600
	Early versus Cortex	16171644	6.45	3.94	5.71	0.0002	0.0164	skyblue	Os12g0288600	35.2	not assigned.unknown	weakly similar to ( 137) AT1G13030 | Symbols: | sphere organelles protein-related | chr1:4444284-4447278 REVERSE protein|expressed protein
	Early versus Cortex	16172023	3.81	2.97	1.78	0.0088	0.0969	skyblue	Os12g0433500	29.4	protein.postranslational modification	nearly identical (1222) AT1G50240 | Symbols: FU | FU (FUSED); protein serine/threonine kinase | chr1:18607063-18614094 FORWARDweakly similar to ( 142) CIPK1_ORYSA CIPK-like protein 1 (EC 2.7.11.1) (OsCK1) - Oryza sativa (Rice) S_TKc S_TKc Pkinase Pkinase_Tyr PTKc SPS1 TyrKc PTKc_FGFR PTKc_Jak_rpt2 PTKc_Srm_Brk PTKc_FGFR3 PTKc_Trk PTKc_Ror PTKc_FGFR1 PTKc_FGFR2 PTKc_Ack_like PTKc_Syk_like PTKc_Csk…
	Early versus Cortex	16172074	2.53	3.13	-1.51	0.0083	0.0937	yellow	Os12g0438100	35.2	not assigned.unknown	protein|CRP8 - Cysteine-rich family protein precursor, expressed
	Early versus Cortex	16172090	7.64	5.37	4.82	0.0006	0.0288	midnightblue	Os12g0438900	29.3.99	protein.targeting.unknown	very weakly similar to ( 100) AT4G40042 | Symbols: | peptidase | chr4:18559289-18559570 FORWARDSPC12 protein|signal peptidase complex subunit 1, putative, expressed
	Early versus Cortex	16172217	8.39	7.06	2.52	0.0042	0.068
	Early versus Cortex	16172219	6.69	7.78	-2.13	0.0008	0.0339	yellow	Os12g0448400	35.2	not assigned.unknown	protein|expressed protein
	Early versus Cortex	16172389	7.07	4.21	7.22	1.35e-05	0.0056	yellow	Os12g0477600	35.2	not assigned.unknown	protein|expressed protein
	Early versus Cortex	16172622	6.4	4.97	2.7	0.0008	0.0328	yellow	Os12g0496900	27.3.50	RNA.regulation of transcription.General Transcription	very weakly similar to (89.4) AT4G00850 | Symbols: GIF3 | GIF3 (GRF1-INTERACTING FACTOR 3); protein binding / transcription coactivator | chr4:357675-358928 FORWARD protein|SSXT protein, putative, expressed
	Early versus Cortex	16172709	6.32	3.57	6.71	0.0014	0.0421	midnightblue	Os12g0502300	31.3	cell.cycle	moderately similar to ( 394) AT1G80370 | Symbols: CYCA2;4 | CYCA2;4 (Cyclin A2;4); cyclin-dependent protein kinase regulator | chr1:30214694-30216861 FORWARDmoderately similar to ( 278) CCNAL_DAUCA G2/mitotic-specific cyclin C13-1 (A-like cyclin) (Fragment) - Daucus carota (Carrot) COG5024 Cyclin_N Cyclin_C protein|cyclin, putative, expressed
	Early versus Cortex	16172796	8.24	4.62	12.23	3.96e-06	0.0038	midnightblue	Os12g0507500	27.3.44	RNA.regulation of transcription.Chromatin Remodeling Factors	weakly similar to ( 104) AT4G34290 | Symbols: | SWIB complex BAF60b domain-containing protein | chr4:16410883-16412122 FORWARD SWIB SWIB COG5531 protein|SWIB/MDM2 domain containing protein, expressed
	Early versus Cortex	16172801	2.45	3.1	-1.57	0.0003	0.0197	yellow	Os12g0508200	35.2	not assigned.unknown	protein|expressed protein
	Early versus Cortex	16173135	9.34	6.57	6.82	0.0001	0.0142	yellow	Os12g0529900	35.2	not assigned.unknown	protein|expressed protein
	Early versus Cortex	16173254	4.28	5.93	-3.15	0.01	0.103	blue	Os12g0538600	21.4	redox.glutaredoxins	weakly similar to ( 128) AT2G47870 | Symbols: | glutaredoxin family protein | chr2:19603339-19603650 FORWARD GRX_GRXh_1_2_like protein|OsGrx_C12 - glutaredoxin subgroup III, expressed
	Early versus Cortex	16173256	2.25	2.92	-1.59	0.0015	0.0427	yellow	Os12g0538700	21.4	redox.glutaredoxins	weakly similar to ( 119) AT2G47870 | Symbols: | glutaredoxin family protein | chr2:19603339-19603650 FORWARD GRX_GRXh_1_2_like protein|OsGrx_C11 - glutaredoxin subgroup III, expressed
	Early versus Cortex	16173359	2.28	2.88	-1.52	0.0003	0.0202
	Early versus Cortex	16173451	4.06	3.27	1.73	0.0042	0.0682	midnightblue	Os12g0551200	35.2	not assigned.unknown	protein|expressed protein
	Early versus Cortex	16173572	5.27	4.4	1.83	0.0024	0.0531	midnightblue	Os12g0555600	10.2.1	cell wall.cellulose synthesis.cellulose synthase	nearly identical (1525) AT1G02730 | Symbols: ATCSLD5, CSLD5 | ATCSLD5; 1,4-beta-D-xylan synthase/ cellulose synthase | chr1:594697-598473 REVERSECellulose_synt protein|CSLD4 - cellulose synthase-like family D, expressed
	Early versus Cortex	16174026	4.63	5.43	-1.74	0.0004	0.0223	yellow	Os12g0575000	35.2	not assigned.unknown	very weakly similar to (80.5) AT5G08050 | Symbols: | FUNCTIONS IN: molecular_function unknown; INVOLVED IN: biological_process unknown; LOCATED IN: thylakoid, chloroplast thylakoid membrane, chloroplast; EXPRESSED IN: 21 plant structures; EXPRESSED DURING: 13 growth stages; CONTAINS InterPro DOMAIN/s: Protein of unknown function DUF1118 (InterPro:IPR009500), Uncharacterised conserved protein UCP0…
	Early versus Cortex	16174037	4.14	5.84	-3.26	4.6e-06	0.004	yellow	Os12g0576100	35.2	not assigned.unknown	protein|expressed protein
	Early versus Cortex	16174250	5.63	4.84	1.73	0.0045	0.0703	yellow	Os12g0584100
	Early versus Cortex	16174263	5.66	4.29	2.58	0.0002	0.0156	midnightblue	Os12g0584700
	Early versus Cortex	16174270	5.58	6.41	-1.77	0.0073	0.089	lightgreen	Os12g0586100	29.4	protein.postranslational modification	highly similar to ( 587) AT4G33950 | Symbols: OST1, SNRK2-6, SRK2E, SNRK2.6, P44 | OST1 (OPEN STOMATA 1); calcium-dependent protein serine/threonine kinase/ kinase/ protein kinase | chr4:16272819-16274657 FORWARDhighly similar to ( 701) SAPK9_ORYSA Serine/threonine-protein kinase SAPK9 (EC 2.7.11.1) (Osmotic stress/abscisic acid-activated protein kinase 9) - Oryza sativa (Rice) S_TKc S_TKc Pkinas…
	Early versus Cortex	16174541	4.13	4.96	-1.78	0.0043	0.0693	orange	Os12g0600701	35.2	not assigned.unknown	protein|expressed protein
	Early versus Cortex	16174643	4.03	3.2	1.78	0.002	0.0491	midnightblue	Os12g0605500	27.3.17	RNA.regulation of transcription.CPP(Zn),CPP1-related transcription factor family	moderately similar to ( 226) AT3G22780 | Symbols: TSO1, ATTSO1 | TSO1 (CHINESE FOR 'UGLY'); transcription factor | chr3:8048927-8052058 FORWARD protein|tesmin/TSO1-like CXC domain containing protein, expressed
	Early versus Cortex	16174766	7.53	6.04	2.82	0.0045	0.0703	skyblue	Os12g0611200	27.1.2	RNA.processing.RNA helicase	highly similar to ( 543) AT3G22330 | Symbols: PMH2 | PMH2 (putative mitochondrial RNA helicase 2); ATP binding / ATP-dependent helicase/ helicase/ nucleic acid binding | chr3:7892641-7895145 FORWARDmoderately similar to ( 275) RH7_SPIOL DEAD-box ATP-dependent RNA helicase 7 (EC 3.6.1.-) - Spinacia oleracea (Spinach) SrmB PRK11776 PRK04837 PRK10590 PRK11634 DEADc PRK11192 PRK01297 PRK04537 DEAD DE…
	Early versus Cortex	16174775	8.78	7.15	3.1	1.09e-05	0.005	skyblue	Os12g0611700	35.2	not assigned.unknown	very weakly similar to (86.3) AT2G43780 | Symbols: | unknown protein | chr2:18136444-18136647 REVERSE protein|expressed protein
	Early versus Cortex	16175249	3.18	4.07	-1.85	0.0056	0.0783	yellow	Os12g0621400	35.2	not assigned.unknown	protein|pollen preferential protein, putative, expressed
	Early versus Cortex	16175660	4.44	3.27	2.26	0.0015	0.0426	midnightblue	Os12g0638100	30.2.99	signalling.receptor kinases.misc	highly similar to ( 767) AT5G62710 | Symbols: | leucine-rich repeat family protein / protein kinase family protein | chr5:25187438-25190325 FORWARDmoderately similar to ( 283) PSKR_DAUCA Phytosulfokine receptor precursor (EC 2.7.11.1) (Phytosulfokine LRR receptor kinase) - Daucus carota (Carrot) PTKc TyrKc Pkinase_Tyr S_TKc Pkinase S_TKc PTKc_Jak_rpt2 PTKc_Src_like PTKc_Srm_Brk PTKc_EphR PTKc_Frk…
	Early versus Cortex	16175990	2.53	3.28	-1.68	0.0074	0.0896
	Early versus Cortex	16176183	9.45	7.75	3.24	0.0003	0.0203	yellow	Os02g0111700	29.2.1.2.2.37	protein.synthesis.ribosomal protein.eukaryotic.60S subunit.L37	weakly similar to ( 113) AT1G15250 | Symbols: | 60S ribosomal protein L37 (RPL37A) | chr1:5248825-5249381 REVERSE protein|ribosomal protein L37, putative, expressed
	Early versus Cortex	16176208	7.21	6.51	1.62	0.0012	0.0388	midnightblue	Os02g0113800	35.2	not assigned.unknown	protein|expressed protein
	Early versus Cortex	16176410	2.84	3.49	-1.57	0.0011	0.037	yellow	Os02g0119000
	Early versus Cortex	16176485	2.85	3.62	-1.7	0.0012	0.0391	yellow	Os02g0120600	29.5.11.3	protein.degradation.ubiquitin.E2	moderately similar to ( 233) AT1G64230 | Symbols: UBC28 | ubiquitin-conjugating enzyme, putative | chr1:23833792-23835220 FORWARDweakly similar to ( 113) UBC2_WHEAT Ubiquitin-conjugating enzyme E2-17 kDa (EC 6.3.2.19) (Ubiquitin-protein ligase) (Ubiquitin carrier protein) - Triticum aestivum (Wheat) COG5078 UQ_con UBCc UBCc protein|ubiquitin-conjugating enzyme, putative, expressed
	Early versus Cortex	16176573	7.96	6.52	2.71	0.0039	0.066	skyblue	Os02g0123300
	Early versus Cortex	16176745	4.28	3.47	1.75	0.004	0.0672	skyblue	Os02g0128100	35.2	not assigned.unknown	protein|expressed protein
	Early versus Cortex	16176844	2.82	3.81	-1.99	0.0025	0.0545	yellow	Os02g0131100	35.2	not assigned.unknown	protein|expressed protein
	Early versus Cortex	16176870	5.94	2.66	9.71	0.0015	0.0426	skyblue	Os02g0131600	35.2	not assigned.unknown	protein|expressed protein
	Early versus Cortex	16177093	5.16	4.32	1.79	0.0022	0.0516	skyblue	Os02g0137400	27.1.1	RNA.processing.splicing	nearly identical (1486) AT3G55200 | Symbols: | splicing factor, putative | chr3:20460533-20464361 FORWARD CPSF_A protein|cleavage and polyadenylation specificity factor, putative, expressed
	Early versus Cortex	16177168	4.79	3.48	2.48	7.53e-05	0.0115	midnightblue	Os02g0139300	26.4.1	misc.beta 1,3 glucan hydrolases.glucan endo-1,3-beta-glucosidase	highly similar to ( 620) AT5G58090 | Symbols: | glycosyl hydrolase family 17 protein | chr5:23505556-23507193 REVERSEweakly similar to ( 198) E13B_WHEAT Glucan endo-1,3-beta-glucosidase precursor (EC 3.2.1.39) ((1->3)-beta-glucan endohydrolase) ((1->3)-beta-glucanase) (Beta-1,3-endoglucanase) - Triticum aestivum (Wheat)Glyco_hydro_17 X8 protein|glucan endo-1,3-beta-glucosidase precursor, putative…
	Early versus Cortex	16177453	2.67	3.45	-1.71	0.0002	0.0176	yellow	Os02g0148000	27.3.7	RNA.regulation of transcription.C2C2(Zn) CO-like, Constans-like zinc finger family	weakly similar to ( 115) AT5G57180 | Symbols: CIA2 | CIA2 (CHLOROPLAST IMPORT APPARATUS 2); transcription regulator | chr5:23168393-23169523 FORWARD protein|CCT motif family protein, expressed
	Early versus Cortex	16177834	2.89	3.48	-1.5	0.007	0.0873	skyblue	Os02g0160400	34.2	transport.sugars	highly similar to ( 529) AT1G11260 | Symbols: STP1, ATSTP1 | STP1 (SUGAR TRANSPORTER 1); carbohydrate transmembrane transporter/ sugar:hydrogen symporter | chr1:3777460-3780133 FORWARDhighly similar to ( 525) STC_RICCO Sugar carrier protein C - Ricinus communis (Castor bean) Sugar_tr xylE protein|transporter family protein, putative, expressed
	Early versus Cortex	16177860	5	3.64	2.58	0.0014	0.0423	skyblue	Os02g0161200	27.3.99	RNA.regulation of transcription.unclassified	weakly similar to ( 112) AT3G21810 | Symbols: | zinc finger (CCCH-type) family protein | chr3:7684852-7688360 FORWARD protein|zinc finger C-x8-C-x5-C-x3-H type family protein, expressed
	Early versus Cortex	16177905	6.24	5.34	1.88	0.0026	0.0557	skyblue	Os02g0163400	35.2	not assigned.unknown	protein|expressed protein
	Early versus Cortex	16178327	5.87	5.05	1.77	0.0008	0.0336	skyblue	Os02g0174300	35.2	not assigned.unknown	protein|transcription factor, putative, expressed
	Early versus Cortex	16178412	6.95	6.12	1.78	0.0042	0.068	skyblue	Os02g0175800	35.2	not assigned.unknown	protein|fiber protein Fb15, putative, expressed
	Early versus Cortex	16178427	2.11	2.83	-1.64	0.0009	0.0341	midnightblue	Os02g0177600	16.2.1.3	secondary metabolism.phenylpropanoids.lignin biosynthesis.4CL	highly similar to ( 623) AT1G51680 | Symbols: 4CL1, 4CL.1, AT4CL1 | 4CL1 (4-COUMARATE:COA LIGASE 1); 4-coumarate-CoA ligase | chr1:19159080-19161464 REVERSEhighly similar to ( 643) 4CL2_TOBAC 4-coumarate--CoA ligase 2 (EC 6.2.1.12) (4CL 2) (4-coumaroyl-CoA synthase 2) - Nicotiana tabacum (Common tobacco) CaiC AMP-binding PRK06187 PRK07656 PRK08316 PRK08314 PRK08315 PRK05605 PRK07684 PRK06710 Acs …
	Early versus Cortex	16178499	4.36	3.48	1.84	0.0071	0.088	midnightblue	Os02g0179300	28.2	DNA.repair	moderately similar to ( 390) AT1G79650 | Symbols: RAD23 | RAD23; damaged DNA binding | chr1:29972406-29975132 REVERSEmoderately similar to ( 296) RAD23_ORYSA Probable DNA repair protein RAD23 (OsRAD23) - Oryza sativa (Rice) RAD23_N XPC-binding protein|RAD23 DNA repair protein, putative, expressed
	Early versus Cortex	16178758	5.94	4.75	2.27	0.001	0.0367	yellow	Os02g0187600	35.2	not assigned.unknown	moderately similar to ( 254) AT2G15290 | Symbols: ATTIC21, TIC21, CIA5, PIC1 | TIC21 (TRANSLOCON AT INNER MEMBRANE OF CHLOROPLASTS 21); copper uptake transmembrane transporter/ iron ion transmembrane transporter/ protein homodimerization | chr2:6642512-6644011 REVERSE protein|tic21, putative, expressed
	Early versus Cortex	16178861	4.12	3.33	1.73	0.0055	0.0782	skyblue	Os02g0191500	29.5.11.4.2	protein.degradation.ubiquitin.E3.RING	very weakly similar to (95.5) AT5G15820 | Symbols: | zinc finger (C3HC4-type RING finger) family protein | chr5:5161787-5162833 FORWARD protein|zinc finger, C3HC4 type domain containing protein, expressed
	Early versus Cortex	16178928	6.62	4.56	4.17	9.41e-06	0.0047	midnightblue	Os02g0194200	27.3.12	RNA.regulation of transcription.C3H zinc finger family	weakly similar to ( 147) AT5G06770 | Symbols: | KH domain-containing protein / zinc finger (CCCH type) family protein | chr5:2090937-2092787 REVERSE protein|zinc finger C-x8-C-x5-C-x3-H type family protein, expressed
	Early versus Cortex	16178956	2.09	2.7	-1.53	0.0061	0.0819	darkgrey	Os02g0194950
	Early versus Cortex	16178978	2.66	3.77	-2.15	0.0003	0.0197	yellow	Os02g0195700
	Early versus Cortex	16178980	3.24	2.39	1.8	0.0063	0.0831	skyblue	Os02g0195800	20.2.1	stress.abiotic.heat	moderately similar to ( 256) AT3G12170 | Symbols: | DNAJ heat shock N-terminal domain-containing protein | chr3:3881021-3882655 FORWARD DnaJ DnaJ protein|heat shock protein DnaJ, putative, expressed
	Early versus Cortex	16179173	3.96	3.12	1.79	0.0001	0.0146	midnightblue	Os02g0200800	35.2	not assigned.unknown	weakly similar to ( 149) AT4G32330 | Symbols: | FUNCTIONS IN: molecular_function unknown; INVOLVED IN: biological_process unknown; LOCATED IN: cellular_component unknown; EXPRESSED IN: 23 plant structures; EXPRESSED DURING: 13 growth stages; CONTAINS InterPro DOMAIN/s: Targeting for Xklp2 (InterPro:IPR009675); BEST Arabidopsis thaliana protein match is: unknown protein (TAIR:AT2G25480.1); Has 472…
	Early versus Cortex	16179214	6.59	5.77	1.76	0.0019	0.0481	yellow	Os02g0204300	31.3.1	cell.cycle.peptidylprolyl isomerase	weakly similar to ( 195) AT3G63400 | Symbols: | peptidyl-prolyl cis-trans isomerase cyclophilin-type family protein | chr3:23412449-23415435 FORWARDweakly similar to ( 165) CYPH_LUPLU Peptidyl-prolyl cis-trans isomerase (EC 5.2.1.8) (PPIase) (Rotamase) (Cyclophilin) (Cyclosporin A-binding protein) - Lupinus luteus (European yellow lupin) cyclophilin_ABH_like Pro_isomerase cyclophilin PpiB Cycloph…
	Early versus Cortex	16179593	4.47	3.74	1.65	0.0016	0.0444	lightgreen	Os02g0219700
	Early versus Cortex	16179874	2.63	3.35	-1.65	0.001	0.0357	yellow	Os02g0232000	27.3.23	RNA.regulation of transcription.HSF,Heat-shock transcription factor family	weakly similar to ( 179) AT3G24520 | Symbols: AT-HSFC1, HSFC1 | AT-HSFC1; DNA binding / transcription factor | chr3:8941455-8942531 FORWARD HSF_DNA-bind HSF HSF1 protein|HSF-type DNA-binding domain containing protein, expressed
	Early versus Cortex	16180194	5.48	4.39	2.12	0.0005	0.0255	skyblue	Os02g0246300	29.6	protein.folding	weakly similar to ( 113) AT1G29990 | Symbols: PDF6 | PDF6 (PREFOLDIN 6); unfolded protein binding | chr1:10507666-10508821 FORWARD protein|prefoldin subunit, putative, expressed
	Early versus Cortex	16180277	5.54	4.72	1.77	0.0052	0.0762	midnightblue	Os02g0250300	27.3.52	RNA.regulation of transcription.Global transcription factor group	moderately similar to ( 272) AT1G06230 | Symbols: GTE4 | GTE4 (GLOBAL TRANSCRIPTION FACTOR GROUP E 4); DNA binding | chr1:1907626-1910183 FORWARD BROMO Bromodomain protein|bromodomain containing protein, expressed
	Early versus Cortex	16180350	7.26	5.53	3.32	0.0012	0.0388	skyblue	Os02g0255900	35.2	not assigned.unknown	protein|expressed protein
	Early versus Cortex	16180490	5.16	4.37	1.74	0.0019	0.0483	midnightblue	Os02g0265700	35.2	not assigned.unknown	very weakly similar to (90.9) AT1G64050 | Symbols: | unknown protein | chr1:23762584-23765714 FORWARD protein|expressed protein
	Early versus Cortex	16180499	2.79	3.44	-1.57	0.0038	0.0659	yellow	Os02g0265900	20.1	stress.biotic	moderately similar to ( 247) AT4G11220 | Symbols: BTI2 | BTI2 (VIRB2-INTERACTING PROTEIN 2) | chr4:6838176-6839578 REVERSE Reticulon protein|reticulon domain containing protein, putative, expressed
	Early versus Cortex	16180604	3.45	2.77	1.6	0.0021	0.0503	midnightblue	Os02g0271900	27.3.25	RNA.regulation of transcription.MYB domain transcription factor family	weakly similar to ( 111) AT5G11510 | Symbols: MYB3R-4 | MYB3R-4 (myb domain protein 3R-4); DNA binding / transcription coactivator/ transcription factor | chr5:3680452-3683633 FORWARD protein|MYB family transcription factor, putative, expressed
	Early versus Cortex	16180984	7.48	5.71	3.43	0.0009	0.0349	midnightblue	Os02g0288200	35.2	not assigned.unknown	protein|expressed protein
	Early versus Cortex	16181136	5.79	3.68	4.32	0.0014	0.0423	skyblue	Os02g0301500	27.1.2	RNA.processing.RNA helicase	nearly identical (1675) AT3G26560 | Symbols: | ATP-dependent RNA helicase, putative | chr3:9750122-9753719 REVERSE HrpA PRK11131 PRK11664 DEXHc DUF1605 HA2 DEXDc DEXDc PRK12678 PRK11824 protein|pre-mRNA-splicing factor ATP-dependent RNA helicase, putative, expressed
	Early versus Cortex	16181173	5.9	4.73	2.26	0.0008	0.0328	midnightblue	Os02g0302900	35.2	not assigned.unknown	moderately similar to ( 210) AT2G20590 | Symbols: | reticulon family protein | chr2:8867781-8869166 REVERSE protein|reticulon domain containing protein, putative, expressed
	Early versus Cortex	16181244	3.04	3.94	-1.86	0.0022	0.0517	yellow	Os02g0310200
	Early versus Cortex	16181456	4.3	3.31	1.98	0.0058	0.0797	skyblue	Os02g0321500	34.99	transport.misc	moderately similar to ( 301) AT5G63060 | Symbols: | transporter | chr5:25295082-25296714 REVERSE SEC14 protein|SEC14 cytosolic factor family protein, putative, expressed
	Early versus Cortex	16181496	6.6	4.84	3.37	0.0078	0.0912
	Early versus Cortex	16181531	3.84	3.19	1.56	0.0014	0.0418	midnightblue	Os02g0325100	29.5.11.20	protein.degradation.ubiquitin.proteasom	highly similar to ( 718) AT5G58290 | Symbols: RPT3 | RPT3 (REGULATORY PARTICLE TRIPLE-A ATPASE 3); ATPase | chr5:23569155-23571116 FORWARDhighly similar to ( 707) PRS6B_SOLTU 26S protease regulatory subunit 6B homolog - Solanum tuberosum (Potato) RPT1 PRK03992 SpoVK HflB AAA hflB COG1223 protein|26S protease regulatory subunit 6B, putative, expressed
	Early versus Cortex	16181628	5.46	4.47	1.99	0.0005	0.0275	yellow	Os02g0328600
	Early versus Cortex	16181774	2.36	3.36	-2	3.46e-05	0.0083	yellow	Os02g0445100	17.2.3	hormone metabolism.auxin.induced-regulated-responsive-activated	weakly similar to ( 110) AT1G75580 | Symbols: | auxin-responsive protein, putative | chr1:28377530-28377856 FORWARDAuxin_inducible protein|OsSAUR8 - Auxin-responsive SAUR gene family member, expressed
	Early versus Cortex	16181802	6.03	4.64	2.62	0.0026	0.0553	midnightblue	Os02g0451900	35.2	not assigned.unknown	protein|expressed protein
	Early versus Cortex	16181884	7.47	5.96	2.85	4.91e-06	0.004	yellow	Os02g0461400
	Early versus Cortex	16181921	5.99	5.04	1.93	0.0021	0.0509	skyblue	Os02g0462900	35.2	not assigned.unknown	weakly similar to ( 141) AT2G07340 | Symbols: | prefoldin-related KE2 family protein | chr2:3045644-3046606 FORWARD protein|prefoldin subunit, putative, expressed
	Early versus Cortex	16182190	10.47	9.45	2.02	0.0075	0.0896	yellow	Os02g0478600	29.2.1.2.1.515	protein.synthesis.ribosomal protein.eukaryotic.40S subunit.S15A	moderately similar to ( 251) AT5G59850 | Symbols: | 40S ribosomal protein S15A (RPS15aF) | chr5:24112499-24113084 REVERSEmoderately similar to ( 247) RS15A_BRANA 40S ribosomal protein S15a (PPCB8) - Brassica napus (Rape) rps8p Ribosomal_S8 RpsH protein|40S ribosomal protein S15a, putative, expressed
	Early versus Cortex	16182207	3.01	3.63	-1.55	0.0004	0.0249	yellow	Os02g0481900	28.99	DNA.unspecified	moderately similar to ( 410) AT1G54490 | Symbols: AIN1, EIN5, XRN4, ATXRN4 | XRN4 (EXORIBONUCLEASE 4); 5'-3' exonuclease/ 5'-3' exoribonuclease/ nucleic acid binding | chr1:20350300-20356650 FORWARD XRN1 XRN_N protein|XRN 5-3 exonuclease N-terminus family protein, expressed
	Early versus Cortex	16182252	5.31	4.26	2.08	0.0048	0.073	skyblue	Os02g0489400	29.2.1.2.1.8	protein.synthesis.ribosomal protein.eukaryotic.40S subunit.S8	moderately similar to ( 284) AT5G59240 | Symbols: | 40S ribosomal protein S8 (RPS8B) | chr5:23902626-23903670 REVERSEmoderately similar to ( 337) RS8_ORYSA 40S ribosomal protein S8 - Oryza sativa (Rice) Ribosomal_S8e RPS8A PRK04049 protein|ribosomal protein, putative, expressed
	Early versus Cortex	16182265	3.08	2.41	1.58	0.0038	0.0654	midnightblue	Os02g0489800	31.1	cell.organisation	moderately similar to ( 418) AT3G23670 | Symbols: PAKRP1L, KINESIN-12B | KINESIN-12B; microtubule motor/ plus-end-directed microtubule motor | chr3:8519290-8525055 FORWARDweakly similar to ( 126) FLA10_CHLRE Kinesin-like protein FLA10 (Protein KHP1) - Chlamydomonas reinhardtii Kinesin-related KISc_KLP2_like KISc Kinesin KISc KISc_KHC_KIF5 KISc_C_terminal KISc_KIF1A_KIF1B KISc_BimC_Eg5 KISc_KIF3 K…
	Early versus Cortex	16182328	6.98	5.98	2.01	0.0002	0.016	midnightblue	Os02g0495900	35.2	not assigned.unknown	weakly similar to ( 143) AT1G79390 | Symbols: | unknown protein | chr1:29863465-29864276 REVERSE protein|expressed protein
	Early versus Cortex	16182531	2.83	3.42	-1.51	0.0008	0.0333	yellow	Os02g0507100	35.2	not assigned.unknown	protein|expressed protein
	Early versus Cortex	16182588	6.95	3.54	10.63	0.0004	0.0217	skyblue	Os02g0510600	15.2	metal handling.binding, chelation and storage	weakly similar to ( 108) AT5G50740 | Symbols: | metal ion binding | chr5:20635983-20637970 REVERSE protein|heavy metal-associated domain containing protein, expressed
	Early versus Cortex	16182651	4.2	3.58	1.54	0.0023	0.0521
	Early versus Cortex	16182676	4.04	2.9	2.19	0.0004	0.0248	midnightblue	Os02g0512400	21.4	redox.glutaredoxins	weakly similar to ( 103) AT5G14070 | Symbols: ROXY2 | ROXY2; electron carrier/ protein disulfide oxidoreductase | chr5:4541915-4542337 FORWARD GRX_GRXh_1_2_like protein|OsGrx_C8 - glutaredoxin subgroup III, expressed
	Early versus Cortex	16182860	3.49	4.45	-1.94	0.0069	0.0872	thistle1	Os02g0522700	35.2	not assigned.unknown	protein|expressed protein
	Early versus Cortex	16183035	4.62	3.39	2.35	0.0009	0.0347	midnightblue	Os02g0528500
	Early versus Cortex	16183130	2.57	3.29	-1.65	0.0049	0.0742	yellow	Os02g0531300
	Early versus Cortex	16183411	7.59	6.25	2.54	0.0077	0.0905	skyblue	Os02g0545700
	Early versus Cortex	16183457	4.94	3.52	2.69	0.0009	0.0349	midnightblue	Os02g0550300	21.1	redox.thioredoxin	moderately similar to ( 430) AT1G35620 | Symbols: ATPDIL5-2, ATPDI8, PDI8 | ATPDIL5-2 (PDI-LIKE 5-2); protein disulfide isomerase | chr1:13156504-13158280 FORWARDweakly similar to ( 109) PDI_RICCO Protein disulfide-isomerase precursor (EC 5.3.4.1) (PDI) - Ricinus communis (Castor bean) PDI_a_family Thioredoxin PDI_a_ERp38 PDI_a_P5 PDI_a_ERp46 PDI_a_TMX3 PDI_a_MPD1_like TRX_family PDI_a_PDIR prote…
	Early versus Cortex	16183531	6.9	5.82	2.12	0.0013	0.0399	midnightblue	Os02g0553600	27.3.50	RNA.regulation of transcription.General Transcription	weakly similar to ( 155) AT1G77230 | Symbols: | tetratricopeptide repeat (TPR)-containing protein | chr1:29016129-29017873 FORWARD PC4 protein|tetratricopeptide repeat domain containing protein, expressed
	Early versus Cortex	16183990	2.28	3.22	-1.93	0.0026	0.0551	yellow	Os02g0574100	34.2	transport.sugars	moderately similar to ( 403) AT1G34580 | Symbols: | monosaccharide transporter, putative | chr1:12660631-12663553 FORWARDmoderately similar to ( 382) STC_RICCO Sugar carrier protein C - Ricinus communis (Castor bean) Sugar_tr xylE protein|transporter family protein, putative, expressed
	Early versus Cortex	16184254	3.36	4.41	-2.07	0.0058	0.0798	yellow	Os02g0587000	35.2	not assigned.unknown	protein|glycine-rich cell wall structural protein precursor, putative, expressed
	Early versus Cortex	16184260	4.21	5.35	-2.21	0.0032	0.0601	yellow	Os02g0587300	35.2	not assigned.unknown	protein|expressed protein
	Early versus Cortex	16184390	3.65	3.06	1.51	0.0078	0.0914	midnightblue	Os02g0593600	27.3.67	RNA.regulation of transcription.putative transcription regulator	moderately similar to ( 313) AT5G05850 | Symbols: | leucine-rich repeat family protein | chr5:1762691-1764609 REVERSE COG4886 protein|leucine-rich repeat family protein, putative, expressed
	Early versus Cortex	16184398	4.55	2.75	3.49	0.0022	0.0517	yellow	Os02g0593900	35.2	not assigned.unknown	moderately similar to ( 334) AT5G40530 | Symbols: | EXPRESSED IN: 22 plant structures; EXPRESSED DURING: 13 growth stages; CONTAINS InterPro DOMAIN/s: Methyltransferase-related (InterPro:IPR007823); Has 293 Blast hits to 293 proteins in 141 species: Archae - 0; Bacteria - 0; Metazoa - 93; Fungi - 88; Plants - 22; Viruses - 0; Other Eukaryotes - 90 (source: NCBI BLink). | chr5:16234551-16236100 FO…
	Early versus Cortex	16184526	2.14	2.8	-1.58	0.0015	0.0432	yellow	Os02g0598800	35.2	not assigned.unknown	weakly similar to ( 163) AT3G48470 | Symbols: EMB2423 | EMB2423 (EMBRYO DEFECTIVE 2423) | chr3:17951689-17956754 FORWARD protein|EMB2423, putative, expressed
	Early versus Cortex	16184656	2.82	3.6	-1.72	0.0082	0.0931	yellow	Os02g0601700	31.1	cell.organisation	moderately similar to ( 482) AT3G01750 | Symbols: | ankyrin repeat family protein | chr3:270615-272691 FORWARD ANK protein|expressed protein
	Early versus Cortex	16184852	5.21	3.66	2.92	0.0012	0.039	skyblue	Os02g0606700	35.2	not assigned.unknown	protein|expressed protein
	Early versus Cortex	16184962	3.72	4.39	-1.6	0.0037	0.0649	midnightblue	Os02g0611200	22.1.2	polyamine metabolism.synthesis.SAM decarboxylase	moderately similar to ( 361) AT3G25570 | Symbols: | adenosylmethionine decarboxylase family protein | chr3:9287413-9288462 REVERSEhighly similar to ( 634) DCAM_ORYSA S-adenosylmethionine decarboxylase proenzyme (EC 4.1.1.50) (AdoMetDC) (SamDC) [Contains: S-adenosylmethionine decarboxylase alpha chain; S-adenosylmethionine decarboxylase beta chain] - Oryza sativa (Rice) SAM_decarbox protein|CPuORF…
	Early versus Cortex	16184971	4.1	2.55	2.92	0.0046	0.0721	yellow	Os02g0611400	33.99	development.unspecified	moderately similar to ( 415) AT1G19520 | Symbols: NFD5 | NFD5 (NUCLEAR FUSION DEFECTIVE 5) | chr1:6760032-6762581 FORWARDvery weakly similar to (94.7) RF1_ORYSA Rf1 protein, mitochondrial precursor (PPR protein) (Fertility restorer) (Restorer for CMS) - Oryza sativa (Rice) protein|PPR repeat domain containing protein, putative, expressed
	Early versus Cortex	16185023	3.89	3.24	1.57	0.0028	0.0571	midnightblue	Os02g0613900	23.3.1.1	nucleotide metabolism.salvage.phosphoribosyltransferases.aprt	moderately similar to ( 253) AT1G80050 | Symbols: APT2, ATAPT2 | APT2 (ADENINE PHOSPHORIBOSYL TRANSFERASE 2); adenine phosphoribosyltransferase/ phosphate transmembrane transporter | chr1:30111708-30113261 REVERSEmoderately similar to ( 235) APT1_WHEAT Adenine phosphoribosyltransferase 1 (EC 2.4.2.7) (APRT 1) - Triticum aestivum (Wheat) PRK02304 Apt PRK12560 Pribosyltran protein|phosphoribosyl tr…
	Early versus Cortex	16185056	7.01	4.05	7.76	0.0002	0.0176	midnightblue	Os02g0614300	33.99	development.unspecified	moderately similar to ( 341) AT3G20840 | Symbols: PLT1 | PLT1 (PLETHORA 1); transcription factor | chr3:7300764-7303370 FORWARDmoderately similar to ( 339) BBM1_BRANA Protein BABY BOOM 1 (BnBBM1) - Brassica napus (Rape)AP2 protein|AP2-like ethylene-responsive transcription factor PLETHORA 2, putative, expressed
	Early versus Cortex	16185175	4.45	2.75	3.24	0.0005	0.0273	skyblue	Os02g0617900	29.2.1.2.2.99	protein.synthesis.ribosomal protein.eukaryotic.60S subunit.unknown	weakly similar to ( 119) AT5G40080 | Symbols: | 60S ribosomal protein-related | chr5:16040190-16041529 REVERSE protein|expressed protein
	Early versus Cortex	16185185	5.11	3.25	3.61	0.0007	0.0311	midnightblue	Os02g0618000
	Early versus Cortex	16185227	10.36	8.06	4.93	0.0001	0.0149	midnightblue	Os02g0620200	35.2	not assigned.unknown	protein|expressed protein
	Early versus Cortex	16185516	7	5.45	2.93	0.0075	0.0896	skyblue	Os02g0633200	33.99	development.unspecified	moderately similar to ( 224) AT4G36680 | Symbols: | pentatricopeptide (PPR) repeat-containing protein | chr4:17292479-17293717 REVERSEweakly similar to ( 113) RF1_ORYSA Rf1 protein, mitochondrial precursor (PPR protein) (Fertility restorer) (Restorer for CMS) - Oryza sativa (Rice) protein|membrane-associated salt-inducible protein like, putative, expressed
	Early versus Cortex	16185622	5.03	7.59	-5.9	0.0006	0.0302	yellow	Os02g0635800	27.3.29	RNA.regulation of transcription.TCP transcription factor family	very weakly similar to (97.4) AT5G23280 | Symbols: | TCP family transcription factor, putative | chr5:7843017-7843769 FORWARDTCP protein|TCP family transcription factor, putative, expressed
	Early versus Cortex	16185772	3.58	5.68	-4.28	0.0099	0.1027	yellow	Os02g0641300	27.3.25	RNA.regulation of transcription.MYB domain transcription factor family	weakly similar to ( 181) AT5G52260 | Symbols: AtMYB19 | AtMYB19 (myb domain protein 19); DNA binding / transcription factor | chr5:21220165-21221223 FORWARDweakly similar to ( 162) MYB3_HORVU Myb-related protein Hv33 - Hordeum vulgare (Barley) protein|MYB family transcription factor, putative, expressed
	Early versus Cortex	16185961	6.76	5.66	2.13	0.0032	0.0608	coral2	Os02g0651100
	Early versus Cortex	16185986	7.54	9.73	-4.54	0.0009	0.0351	yellow	Os02g0653000
	Early versus Cortex	16186090	6.04	5.19	1.81	0.0096	0.1004	skyblue	Os02g0656500	20.2.1	stress.abiotic.heat	moderately similar to ( 461) AT5G22060 | Symbols: ATJ2, J2 | ATJ2; protein binding | chr5:7303798-7305668 REVERSEmoderately similar to ( 476) DNJH_CUCSA DnaJ protein homolog (DNAJ-1) - Cucumis sativus (Cucumber) DnaJ PRK10767 DnaJ DnaJ_CXXCXGXG DnaJ protein|chaperone protein dnaJ, putative, expressed
	Early versus Cortex	16186115	4.17	3.01	2.23	0.0011	0.037	midnightblue	Os02g0658300	35.2	not assigned.unknown	protein|expressed protein
	Early versus Cortex	16186189	3.06	4.75	-3.21	1.85e-05	0.0065	yellow	Os02g0662000	26.21	misc.protease inhibitor/seed storage/lipid transfer protein (LTP) family protein	weakly similar to ( 108) AT2G45180 | Symbols: | protease inhibitor/seed storage/lipid transfer protein (LTP) family protein | chr2:18626377-18626781 FORWARDweakly similar to ( 108) 14KD_DAUCA 14 kDa proline-rich protein DC2.15 precursor - Daucus carota (Carrot)HPS_like protein|LTPL112 - Protease inhibitor/seed storage/LTP family protein precursor, expressed
	Early versus Cortex	16186194	2.77	3.64	-1.83	0.0003	0.0216	yellow	Os02g0662100	26.21	misc.protease inhibitor/seed storage/lipid transfer protein (LTP) family protein	weakly similar to ( 102) AT2G45180 | Symbols: | protease inhibitor/seed storage/lipid transfer protein (LTP) family protein | chr2:18626377-18626781 FORWARDvery weakly similar to (93.6) 14KD_DAUCA 14 kDa proline-rich protein DC2.15 precursor - Daucus carota (Carrot)HPS_like protein|LTPL113 - Protease inhibitor/seed storage/LTP family protein precursor, expressed
	Early versus Cortex	16186368	5.24	6.3	-2.09	5.85e-06	0.004	yellow	Os02g0666200	34.19.1	transport.Major Intrinsic Proteins.PIP	moderately similar to ( 485) AT4G00430 | Symbols: TMP-C, PIP1;4, PIP1E | PIP1;4 (PLASMA MEMBRANE INTRINSIC PROTEIN 1;4); water channel | chr4:186143-187531 REVERSEhighly similar to ( 543) PIP11_ORYSA Aquaporin PIP1.1 (Plasma membrane intrinsic protein 1a) (PIP1a) (OsPIP1.1) (Water channel protein RWC1) (RWC-1) - Oryza sativa (Rice) MIP MIP GlpF PRK05420 protein|aquaporin protein, putative, expres…
	Early versus Cortex	16186466	5.08	6.16	-2.12	0.0005	0.0258	thistle1	Os02g0670900	34.3	transport.amino acids	moderately similar to ( 422) AT2G42005 | Symbols: | amino acid transporter family protein | chr2:17531323-17532564 REVERSE Aa_trans protein|transmembrane amino acid transporter protein, putative, expressed
	Early versus Cortex	16186653	5.52	4.39	2.19	4.39e-05	0.0089	midnightblue	Os02g0679500	30.5	signalling.G-proteins	moderately similar to ( 385) AT2G46710 | Symbols: | rac GTPase activating protein, putative | chr2:19192105-19194656 FORWARD RhoGAP RhoGAP RhoGAP RhoGAP_KIAA1688 RhoGAP_fBEM3 RhoGAP-p50rhoGAP protein|rhoGAP domain containing protein, expressed
	Early versus Cortex	16186867	5.22	4.28	1.93	0.0017	0.0454	midnightblue	Os02g0688800	29.5.11.4.2	protein.degradation.ubiquitin.E3.RING	very weakly similar to (89.0) AT3G60220 | Symbols: ATL4 | ATL4; protein binding / zinc ion binding | chr3:22254790-22255794 REVERSE protein|RING-H2 finger protein ATL3J, putative, expressed
	Early versus Cortex	16187071	3.64	4.29	-1.57	0.0007	0.0311	yellow	Os02g0695600	35.2	not assigned.unknown	protein|expressed protein
	Early versus Cortex	16187231	4.18	3.47	1.63	0.0057	0.0794	midnightblue	Os02g0699500	35.2	not assigned.unknown	protein|expressed protein
	Early versus Cortex	16187242	8.47	7.08	2.63	9.17e-05	0.0121	skyblue	Os02g0699600	29.2.1.2.2.12	protein.synthesis.ribosomal protein.eukaryotic.60S subunit.L12	moderately similar to ( 266) AT2G37190 | Symbols: | 60S ribosomal protein L12 (RPL12A) | chr2:15619559-15620059 REVERSEmoderately similar to ( 217) RL12_CHLRE 60S ribosomal protein L12 (Fragment) - Chlamydomonas reinhardtii RL11 Ribosomal_L11 RplK rpl11p protein|L11 domain containing ribosomal protein, putative, expressed
	Early versus Cortex	16187407	6.43	5.18	2.38	0.005	0.0747	yellow	Os02g0704800	13.1.2.3.21	amino acid metabolism.synthesis.glutamate family.arginine.ornithine carbamoyltransferase	highly similar to ( 508) AT1G75330 | Symbols: OTC | OTC (ORNITHINE CARBAMOYLTRANSFERASE); amino acid binding / carboxyl- or carbamoyltransferase/ ornithine carbamoyltransferase | chr1:28266457-28268383 REVERSEhighly similar to ( 531) OTC_PEA Ornithine carbamoyltransferase, chloroplast precursor (EC 2.1.3.3) (OTCase) (Ornithine transcarbamylase) - Pisum sativum (Garden pea) ArgF PRK00779 PRK02102 …
	Early versus Cortex	16187468	6.44	3.66	6.9	0.0021	0.0505	midnightblue	Os02g0708000	35.2	not assigned.unknown	protein|expressed protein
	Early versus Cortex	16187515	6.62	5.84	1.72	0.0027	0.0562	midnightblue	Os02g0708300	29.5.11.4.3.4	protein.degradation.ubiquitin.E3.SCF.RBX	weakly similar to ( 169) AT5G20570 | Symbols: ROC1, RBX1, HRT1, ATRBX1 | RBX1 (RING-BOX 1); protein binding | chr5:6956905-6958221 REVERSE APC11 protein|anaphase-promoting complex subunit 11, putative, expressed
	Early versus Cortex	16187546	3.02	4.17	-2.22	0.0079	0.0916	blue	Os02g0709000	28.99	DNA.unspecified	moderately similar to ( 441) AT3G27970 | Symbols: | exonuclease/ nucleic acid binding / zinc ion binding | chr3:10389609-10391544 FORWARD EXOIII protein|ZOS2-16 - C2H2 zinc finger protein, expressed
	Early versus Cortex	16187691	7.58	5.65	3.82	0.0013	0.0399	midnightblue	Os02g0713400	21.1	redox.thioredoxin	moderately similar to ( 468) AT2G17420 | Symbols: NTRA, ATNTRA, NTR2 | NTRA (NADPH-DEPENDENT THIOREDOXIN REDUCTASE A); thioredoxin-disulfide reductase | chr2:7564357-7566219 FORWARD TrxB PRK10262 AhpF Pyr_redox_2 PRK11749 protein|thioredoxin reductase 2, putative, expressed
	Early versus Cortex	16187762	2.79	2.11	1.59	0.0034	0.0622	lightgreen	Os02g0714700	35.2	not assigned.unknown	protein|expressed protein
	Early versus Cortex	16188094	5.19	4.48	1.63	0.0056	0.0786	midnightblue	Os02g0724600	28.1	DNA.synthesis/chromatin structure	highly similar to ( 571) AT4G26600 | Symbols: | nucleolar protein, putative | chr4:13419629-13423418 FORWARD Sun Nol1_Nop2_Fmu yebU PRK10901 protein|NOL1/NOP2/sun family protein, putative, expressed
	Early versus Cortex	16188224	3.4	4.54	-2.2	4.85e-05	0.0093	yellow	Os02g0729700	27.3.22	RNA.regulation of transcription.HB,Homeobox transcription factor family	weakly similar to ( 169) AT3G01470 | Symbols: ATHB-1, ATHB1, HD-ZIP-1, HAT5 | ATHB-1 (ARABIDOPSIS THALIANA HOMEOBOX 1); DNA binding / protein homodimerization/ sequence-specific DNA binding / transcription activator/ transcription factor | chr3:182648-184034 REVERSE protein|homeobox associated leucine zipper, putative, expressed
	Early versus Cortex	16188333	4.3	2.95	2.55	0.0066	0.0856	skyblue	Os02g0732200	29.5.11.4.2	protein.degradation.ubiquitin.E3.RING	highly similar to ( 523) AT1G23030 | Symbols: | armadillo/beta-catenin repeat family protein / U-box domain-containing protein | chr1:8156745-8158842 FORWARDmoderately similar to ( 402) SPL11_ORYSA Spotted leaf protein 11 (Spotted leaf11) (Cell death-related protein SPL11) - Oryza sativa (Rice) Ubox U-box protein|spotted leaf 11, putative, expressed
	Early versus Cortex	16188387	2.75	3.49	-1.67	0.005	0.0745	thistle1	Os02g0734300	23.3.3	nucleotide metabolism.salvage.NUDIX hydrolases	weakly similar to ( 158) AT1G73540 | Symbols: atnudt21 | atnudt21 (Arabidopsis thaliana Nudix hydrolase homolog 21); hydrolase | chr1:27645880-27646571 REVERSE Nudix_Hydrolase_9 protein|hydrolase, NUDIX family, domain containing protein, expressed
	Early versus Cortex	16188647	2.96	3.78	-1.77	0.0006	0.0302	yellow	Os02g0742700	35.2	not assigned.unknown	moderately similar to ( 347) AT1G60060 | Symbols: | unknown protein | chr1:22139282-22141585 FORWARD protein|expressed protein
	Early versus Cortex	16188716	5.44	4.27	2.26	0.0047	0.0728	midnightblue	Os02g0744200	10.7	cell wall.modification	moderately similar to ( 296) AT2G03090 | Symbols: ATEXPA15, EXP15, ATEXP15, ATHEXP ALPHA 1.3 | ATEXPA15 (ARABIDOPSIS THALIANA EXPANSIN A15) | chr2:917361-918554 REVERSEmoderately similar to ( 374) EXPA5_ORYSA Expansin-A5 precursor (OsEXPA5) (Alpha-expansin-5) (OsEXP5) (OsaEXPa1.20) - Oryza sativa (Rice)Pollen_allerg_1 DPBB_1 protein|expansin precursor, putative, expressed
	Early versus Cortex	16188759	3.31	2.27	2.05	0.0054	0.0772	midnightblue	Os02g0745300
	Early versus Cortex	16188862	5.45	4.42	2.05	0.0008	0.0328	skyblue	Os02g0749900	27.3.99	RNA.regulation of transcription.unclassified	very weakly similar to ( 100) AT1G21150 | Symbols: | mitochondrial transcription termination factor family protein / mTERF family protein | chr1:7406406-7407578 REVERSEmTERF protein|mTERF family protein, expressed
	Early versus Cortex	16188866	2.54	3.17	-1.55	0.0027	0.0557	midnightblue	Os02g0750100
	Early versus Cortex	16188873	3.95	3.14	1.75	0.0059	0.0803	skyblue	Os02g0751100	29.5.4	protein.degradation.aspartate protease	moderately similar to ( 447) AT5G10080 | Symbols: | aspartyl protease family protein | chr5:3150843-3153380 FORWARDvery weakly similar to (88.2) ASP1_ORYSA Aspartic proteinase Asp1 precursor (EC 3.4.23.-) (OsAsp1) (OSAP1) (Nucellin-like protein) - Oryza sativa (Rice) Asp protein|eukaryotic aspartyl protease domain containing protein, expressed
	Early versus Cortex	16188941	5.46	6.42	-1.94	0.0013	0.0405	midnightblue	Os02g0752800	27.3.3	RNA.regulation of transcription.AP2/EREBP, APETALA2/Ethylene-responsive element binding protein family	weakly similar to ( 154) AT1G78080 | Symbols: RAP2.4 | RAP2.4 (related to AP2 4); DNA binding / transcription factor | chr1:29364790-29365794 FORWARDAP2 AP2 protein|ethylene-responsive transcription factor, putative, expressed
	Early versus Cortex	16188947	5.24	3.06	4.55	0.0003	0.0208	midnightblue	Os02g0753000	3.2.2	minor CHO metabolism.trehalose.TPP	moderately similar to ( 417) AT4G39770 | Symbols: | trehalose-6-phosphate phosphatase, putative | chr4:18449138-18451218 REVERSE Trehalose_PPase OtsB protein|uncharacterized glycosyl hydrolase Rv2006/MT2062, putative, expressed
	Early versus Cortex	16189083	6.93	6.07	1.81	0.0027	0.0557	skyblue	Os02g0757100	30.1.1	signalling.in sugar and nutrient physiology	moderately similar to ( 325) AT4G08950 | Symbols: EXO | EXO (EXORDIUM) | chr4:5740378-5741322 FORWARDPhi_1 protein|phosphate-induced protein 1 conserved region domain containing protein, expressed
	Early versus Cortex	16189087	3.15	2.55	1.52	0.0012	0.0396	lightgreen	Os02g0757700	29.5.11.4.3.2	protein.degradation.ubiquitin.E3.SCF.FBOX	moderately similar to ( 283) AT4G08980 | Symbols: | F-box family protein (FBW2) | chr4:5758993-5760108 FORWARD protein|OsFBX61 - F-box domain containing protein, expressed
	Early versus Cortex	16189270	3.7	4.67	-1.96	0.0011	0.0383	yellow	Os02g0762400	35.2	not assigned.unknown	protein|cyclin-dependent kinase inhibitor, putative, expressed
	Early versus Cortex	16189405	2.7	4.1	-2.64	0.0003	0.0208	yellow	Os02g0771600	17.5.1	hormone metabolism.ethylene.synthesis-degradation	moderately similar to ( 374) AT1G05010 | Symbols: EFE, ACO4, EAT1 | EFE (ETHYLENE-FORMING ENZYME); 1-aminocyclopropane-1-carboxylate oxidase | chr1:1431419-1432695 REVERSEmoderately similar to ( 399) ACCO1_ORYSA 1-aminocyclopropane-1-carboxylate oxidase 1 (EC 1.14.17.4) (ACC oxidase 1) (Ethylene-forming enzyme) (EFE) - Oryza sativa (Rice) PcbC 2OG-FeII_Oxy protein|1-aminocyclopropane-1-carboxylat…
	Early versus Cortex	16189559	3.73	3.05	1.6	0.005	0.0747	midnightblue	Os02g0777700	31.1	cell.organisation	highly similar to ( 796) AT4G33200 | Symbols: XI-I, ATXI-I, XI-15 | XI-I; motor/ protein binding | chr4:16002768-16014792 REVERSE COG5022 MYSc_type_XI DIL MYSc MYSc_type_V MYSc_type_II MYSc MYSc_type_VIII protein|XI-I, putative, expressed
	Early versus Cortex	16189686	6.08	4.96	2.16	0.0006	0.0282
	Early versus Cortex	16189868	6.1	5.07	2.05	0.0084	0.094	thistle1	Os02g0782800
	Early versus Cortex	16189873	3.73	4.93	-2.29	0.0033	0.0622	yellow	Os02g0782900	35.2	not assigned.unknown	protein|expressed protein
	Early versus Cortex	16190008	2.81	3.5	-1.61	0.0001	0.0145	darkgrey	Os02g0788300	29.2.3	protein.synthesis.initiation	moderately similar to ( 255) AT3G11400 | Symbols: EIF3G1, ATEIF3G1 | eukaryotic translation initiation factor 3G / eIF3g | chr3:3578536-3580366 FORWARD protein|RNA recognition motif containing protein, putative, expressed
	Early versus Cortex	16190107	4.83	3.77	2.09	0.0022	0.0516
	Early versus Cortex	16190247	3.77	3.07	1.63	0.0044	0.0703	coral2	Os02g0796300	27.1.19	RNA.processing.ribonucleases	moderately similar to ( 417) AT2G32070 | Symbols: | CCR4-NOT transcription complex protein, putative | chr2:13640829-13641656 REVERSE CAF1 POP2 protein|CAF1 family ribonuclease containing protein, putative, expressed
	Early versus Cortex	16190257	9.59	8.77	1.77	0.0052	0.0764
	Early versus Cortex	16190259	9.28	7.78	2.83	0.0031	0.0591	midnightblue	Os02g0797200
	Early versus Cortex	16190586	5.79	4.64	2.22	0.001	0.037	midnightblue	Os02g0805200	27.3.67	RNA.regulation of transcription.putative transcription regulator	moderately similar to ( 457) AT2G29570 | Symbols: PCNA2, ATPCNA2 | PCNA2 (PROLIFERATING CELL NUCLEAR ANTIGEN 2); DNA binding / DNA polymerase processivity factor | chr2:12650139-12651598 REVERSEhighly similar to ( 502) PCNA_ORYSA Proliferating cell nuclear antigen (PCNA) (Cyclin) - Oryza sativa (Rice) PCNA PCNA_C PCNA_N PRK01115 DnaN protein|PCNA - Putative DNA replicative polymerase clamp, expre…
	Early versus Cortex	16190599	4.61	3.81	1.74	0.004	0.0672	yellow	Os02g0805600	26.1	misc.misc2	moderately similar to ( 399) AT4G21580 | Symbols: | oxidoreductase, zinc-binding dehydrogenase family protein | chr4:11475822-11477514 FORWARD Qor AdhP PRK10754 Tdh ADH_zinc_N COG2130 AdhC protein|dehydrogenase, putative, expressed
	Early versus Cortex	16190691	2.62	4.13	-2.85	0.0025	0.0546	blue	Os02g0807300	35.2	not assigned.unknown	protein|expressed protein
	Early versus Cortex	16190697	5.95	4.58	2.59	0.0076	0.0903	skyblue	Os02g0807700	35.2	not assigned.unknown	protein|expressed protein
	Early versus Cortex	16190984	7.3	5.97	2.52	0.0018	0.0478	midnightblue	Os02g0814700	29.2.1.2.2.23	protein.synthesis.ribosomal protein.eukaryotic.60S subunit.L23	moderately similar to ( 254) AT3G04400 | Symbols: emb2171 | emb2171 (embryo defective 2171); structural constituent of ribosome | chr3:1167339-1168308 FORWARDmoderately similar to ( 252) RL23_TOBAC 60S ribosomal protein L23 - Nicotiana tabacum (Common tobacco) rpl14p RplN Ribosomal_L14 rplN protein|ribosomal protein, putative, expressed
	Early versus Cortex	16191032	7.84	6.75	2.12	0.0044	0.0697	skyblue	Os02g0815500	26.11.1	misc.alcohol dehydrogenases	highly similar to ( 711) AT5G43940 | Symbols: HOT5, ADH2, GSNOR | HOT5 (sensitive to hot temperatures 5); S-(hydroxymethyl)glutathione dehydrogenase/ S-nitrosoglutathione reductase | chr5:17684265-17686379 FORWARDhighly similar to ( 777) ADHX_ORYSA Alcohol dehydrogenase class 3 (EC 1.1.1.1) (Alcohol dehydrogenase class III) (S-(hydroxymethyl)glutathione dehydrogenase) (EC 1.1.1.284) (Glutathione-…
	Early versus Cortex	16191068	4.21	3.41	1.74	7.18e-05	0.0113	midnightblue	Os02g0816000	13.1.6.5	amino acid metabolism.synthesis.aromatic aa.tryptophan	highly similar to ( 957) AT1G04150 | Symbols: | C2 domain-containing protein | chr1:1081208-1084246 REVERSEPRT_C protein|anthranilate phosphoribosyltransferase, putative, expressed
	Early versus Cortex	16191216	2.42	3.47	-2.07	0.0003	0.0216	yellow	Os02g0818000	35.2	not assigned.unknown	protein|CBS domain containing membrane protein, putative, expressed
	Early versus Cortex	16191393	7.53	6.82	1.64	6.74e-05	0.0112	yellow	Os02g0822200	29.5.11	protein.degradation.ubiquitin	moderately similar to ( 456) AT1G65650 | Symbols: UCH2 | UCH2; ubiquitin thiolesterase/ ubiquitin-specific protease | chr1:24415172-24417466 REVERSE Peptidase_C12 protein|ubiquitin carboxyl-terminal hydrolase, family 1, putative, expressed
	Early versus Cortex	16192037	3.72	4.92	-2.3	0.0091	0.0981	skyblue	Os02g0101600	29.5.11.4.3.1	protein.degradation.ubiquitin.E3.SCF.SKP	very weakly similar to (94.7) AT5G42190 | Symbols: ASK2, SKP1B | ASK2 (ARABIDOPSIS SKP1-LIKE 2); protein binding / ubiquitin-protein ligase | chr5:16854495-16855516 REVERSE Skp1 protein|skp1 family, tetramerisation domain containing protein, expressed
	Early versus Cortex	16192132	2.94	3.62	-1.61	0.0052	0.0762	yellow	Os02g0103000	35.2	not assigned.unknown	protein|expressed protein
	Early versus Cortex	16192160	7.62	5.94	3.22	0.0057	0.0793	skyblue	Os02g0103700	29.2.1.2.2.9	protein.synthesis.ribosomal protein.eukaryotic.60S subunit.L9	moderately similar to ( 271) AT1G33140 | Symbols: PGY2 | PGY2 (PIGGYBACK2); structural constituent of ribosome | chr1:12023360-12024502 FORWARDmoderately similar to ( 330) RL9_ORYSA 60S ribosomal protein L9 - Oryza sativa (Rice) rpl6p RplF protein|ribosomal protein L6, putative, expressed
	Early versus Cortex	16192225	3.94	4.74	-1.74	0.0081	0.0927	yellow	Os02g0106600	35.2	not assigned.unknown	protein|RNA recognition motif containing protein, putative, expressed
	Early versus Cortex	16192419	2.33	3.07	-1.67	0.0004	0.0236	midnightblue	Os02g0115700	21.6	redox.dismutases and catalases	highly similar to ( 724) AT1G20630 | Symbols: CAT1 | CAT1 (CATALASE 1); catalase | chr1:7146812-7149609 FORWARDhighly similar to ( 943) CATA1_ORYSA Catalase isozyme A (EC 1.11.1.6) (CAT-A) - Oryza sativa (Rice) catalase Catalase KatE katE protein|catalase isozyme A, putative, expressed
	Early versus Cortex	16192848	3.04	3.84	-1.75	0.0019	0.049	yellow	Os02g0124600	26.7	misc.oxidases - copper, flavone etc.	highly similar to ( 584) AT2G46760 | Symbols: | FAD-binding domain-containing protein | chr2:19213028-19215166 REVERSE GlcD FAD_binding_4 protein|FAD-binding and arabino-lactone oxidase domains containing protein, putative, expressed
	Early versus Cortex	16192919	6.99	5.38	3.04	0.0003	0.02	midnightblue	Os02g0126700	27.1	RNA.processing	weakly similar to ( 130) AT2G18740 | Symbols: | small nuclear ribonucleoprotein E, putative / snRNP-E, putative / Sm protein E, putative | chr2:8123334-8124581 FORWARD Sm_E protein|LSM domain containing protein, expressed
	Early versus Cortex	16193022	6.8	5.39	2.66	0.0001	0.0147	midnightblue	Os02g0130000	27.3.44	RNA.regulation of transcription.Chromatin Remodeling Factors	very weakly similar to (99.8) AT2G35605 | Symbols: | SWIB complex BAF60b domain-containing protein | chr2:14946161-14947027 FORWARD SWIB SWIB protein|SWIB/MDM2 domain containing protein, expressed
	Early versus Cortex	16193091	6.29	5.05	2.35	0.0017	0.0465	yellow	Os02g0131700	29.3.1	protein.targeting.nucleus	moderately similar to ( 217) AT5G43960 | Symbols: | nuclear transport factor 2 (NTF2) family protein / RNA recognition motif (RRM)-containing protein | chr5:17689154-17691653 REVERSE NTF2 NTF2 protein|nuclear transport factor 2, putative, expressed
	Early versus Cortex	16193126	2.47	3.89	-2.69	0.0008	0.0328	midnightblue	Os02g0132500	27.3.35	RNA.regulation of transcription.bZIP transcription factor family	very weakly similar to (88.6) AT1G75390 | Symbols: AtbZIP44 | AtbZIP44 (Arabidopsis thaliana basic leucine-zipper 44); DNA binding / protein heterodimerization/ transcription factor | chr1:28292224-28292665 FORWARD protein|CPuORF1 - conserved peptide uORF-containing transcript, expressed
	Early versus Cortex	16193183	4.43	3.53	1.86	0.0003	0.0216	skyblue	Os02g0133300	31.2	cell.division	moderately similar to ( 495) AT2G27170 | Symbols: TTN7, SMC3 | TTN7 (TITAN7); ATP binding / protein binding | chr2:11609319-11617064 REVERSE ABC_SMC3_euk Smc SMC_N ABC_SMC_head ABC_SMC_barmotin ABC_Class2 ABC_SMC1_euk ABC_SMC2_euk protein|RecF/RecN/SMC N terminal domain containing protein, expressed
	Early versus Cortex	16193469	3.07	3.97	-1.86	0.0028	0.0564	yellow	Os02g0141100	27.3.4	RNA.regulation of transcription.ARF, Auxin Response Factor family	highly similar to ( 574) AT1G19220 | Symbols: ARF19, IAA22, ARF11 | ARF19 (AUXIN RESPONSE FACTOR 19); DNA binding / transcription factor | chr1:6628395-6632779 REVERSEAuxin_resp B3 protein|auxin response factor 5, putative, expressed
	Early versus Cortex	16193559	4.3	3.49	1.75	0.0072	0.0883	lightgreen	Os02g0147300	27.1.1	RNA.processing.splicing	nearly identical (1513) AT5G64270 | Symbols: | splicing factor, putative | chr5:25706909-25710718 FORWARD HSH155 protein|splicing factor 3B subunit 1, putative, expressed
	Early versus Cortex	16193629	5.8	4.76	2.05	0.0031	0.0598	yellow	Os02g0151900
	Early versus Cortex	16193665	6.93	6.03	1.88	0.0079	0.0915	skyblue	Os02g0152700
	Early versus Cortex	16193783	5.29	3.64	3.13	0.0088	0.0966	skyblue	Os02g0158400	28.99	DNA.unspecified	moderately similar to ( 204) AT1G71260 | Symbols: ATWHY2 | ATWHY2 (A. THALIANA WHIRLY 2); DNA binding | chr1:26861849-26863391 REVERSEWhirly protein|whirly transcription factor domain containing protein, expressed
	Early versus Cortex	16193840	6.28	3.17	8.62	0.0018	0.0467	blue	Os02g0160000	28.99	DNA.unspecified	nearly identical (1040) AT3G46960 | Symbols: | ATP binding / ATP-dependent helicase/ helicase/ hydrolase, acting on acid anhydrides, in phosphorus-containing anhydrides / nucleic acid binding | chr3:17291004-17298067 REVERSE COG4581 DSHCT COG1204 PRK02362 protein|DSHCT domain containing protein, expressed
	Early versus Cortex	16193848	5.15	3.33	3.52	0.0052	0.0763
	Early versus Cortex	16193877	6.05	4.63	2.67	0.0069	0.0871	skyblue	Os02g0162000	35.2	not assigned.unknown	very weakly similar to (95.1) AT4G21105 | Symbols: | cytochrome-c oxidase/ electron carrier | chr4:11266273-11266866 FORWARD protein|COX VIIa, putative, expressed
	Early versus Cortex	16193907	2.71	3.44	-1.66	0.0082	0.0931	skyblue	Os02g0163533	35.2	not assigned.unknown	protein|expressed protein
	Early versus Cortex	16193924	4.83	3.7	2.19	0.0002	0.0161	yellow	Os02g0164000	35.2	not assigned.unknown	protein|expressed protein
	Early versus Cortex	16194001	4.11	3.49	1.55	0.0028	0.0572	yellow	Os02g0167700	35.2	not assigned.unknown	nearly identical (1700) AT2G02560 | Symbols: CAND1, ATCAND1, ETA2, TIP120, HVE | CAND1 (CULLIN-ASSOCIATED AND NEDDYLATION DISSOCIATED); binding | chr2:690345-697342 FORWARD TIP120 protein|HEAT repeat family protein, putative, expressed
	Early versus Cortex	16194072	6.05	4.26	3.46	0.0002	0.017	skyblue	Os02g0168900	35.2	not assigned.unknown	weakly similar to ( 137) AT2G39440 | Symbols: | FUNCTIONS IN: molecular_function unknown; INVOLVED IN: biological_process unknown; EXPRESSED IN: sperm cell, pollen tube; CONTAINS InterPro DOMAIN/s: Ribonuclease H2, subunit C (InterPro:IPR013924); Has 147 Blast hits to 147 proteins in 73 species: Archae - 0; Bacteria - 0; Metazoa - 78; Fungi - 43; Plants - 16; Viruses - 0; Other Eukaryotes - 10 (s…
	Early versus Cortex	16194159	6.32	5.66	1.58	0.0057	0.0793	skyblue	Os02g0170500	27.3.16	RNA.regulation of transcription.CCAAT box binding factor family, HAP5	moderately similar to ( 209) AT1G56170 | Symbols: HAP5B, ATHAP5B, NF-YC2 | NF-YC2 (NUCLEAR FACTOR Y, SUBUNIT C2); DNA binding / transcription activator/ transcription factor | chr1:21025118-21025717 FORWARD HAP5 protein|core histone H2A/H2B/H3/H4, putative, expressed
	Early versus Cortex	16194324	6.46	4.92	2.91	0.0007	0.0305
	Early versus Cortex	16194370	10.01	8.93	2.12	0.0012	0.0394	skyblue	Os02g0177500	27.1	RNA.processing	weakly similar to ( 115) AT4G30220 | Symbols: RUXF | RUXF (SMALL NUCLEAR RIBONUCLEOPROTEIN F) | chr4:14803100-14804259 REVERSE Sm_F protein|LSM domain containing protein, expressed
	Early versus Cortex	16194542	6.96	6.16	1.74	0.0011	0.0378	midnightblue	Os02g0182500	29.5.11.20	protein.degradation.ubiquitin.proteasom	moderately similar to ( 377) AT1G21720 | Symbols: PBC1 | PBC1 (PROTEASOME BETA SUBUNIT C1); peptidase/ threonine-type endopeptidase | chr1:7626394-7628070 FORWARDmoderately similar to ( 402) PSB3_ORYSA Proteasome subunit beta type 3 (EC 3.4.25.1) (20S proteasome alpha subunit C) (20S proteasome subunit beta-3) - Oryza sativa (Rice) proteasome_beta_type_3 proteasome_beta proteasome_protease_HslV P…
	Early versus Cortex	16194648	2.45	3.22	-1.7	0.0039	0.0665	skyblue	Os02g0184700	26.10	misc.cytochrome P450	moderately similar to ( 296) AT3G26280 | Symbols: CYP71B4 | CYP71B4; electron carrier/ heme binding / iron ion binding / monooxygenase/ oxygen binding | chr3:9630358-9631970 REVERSEmoderately similar to ( 381) C71DA_SOYBN Cytochrome P450 71D10 (EC 1.14.-.-) - Glycine max (Soybean) p450 CypX protein|cytochrome P450 71D10, putative, expressed
	Early versus Cortex	16194733	3.65	4.8	-2.22	0.0015	0.0426	yellow	Os02g0188600	35.2	not assigned.unknown	protein|expressed protein
	Early versus Cortex	16194859	3.15	4.08	-1.9	0.0039	0.0665	skyblue	Os02g0193200	35.2	not assigned.unknown	protein|expressed protein
	Early versus Cortex	16194893	2.93	2.35	1.5	0.0087	0.0965	midnightblue	Os02g0194400	30.2.11	signalling.receptor kinases.leucine rich repeat XI	moderately similar to ( 460) AT5G07280 | Symbols: EMS1, EXS | EMS1 (EXCESS MICROSPOROCYTES1); kinase/ transmembrane receptor protein kinase | chr5:2285088-2288666 FORWARDmoderately similar to ( 313) RPK1_IPONI Receptor-like protein kinase precursor (EC 2.7.11.1) - Ipomoea nil (Japanese morning glory) (Pharbitis nil) TyrKc Pkinase_Tyr S_TKc PTKc Pkinase S_TKc PTKc_Src_like PTKc_Frk_like PTKc_Csk_l…
	Early versus Cortex	16194946	4.76	2.85	3.77	1.37e-05	0.0056	midnightblue	Os02g0195600	27.3.99	RNA.regulation of transcription.unclassified	weakly similar to ( 151) AT1G51200 | Symbols: | zinc finger (AN1-like) family protein | chr1:18985690-18986211 FORWARDvery weakly similar to ( 100) ISAP1_ORYSA Multiple stress-responsive zinc-finger protein ISAP1 (Stress-associated protein 1) (OsISAP1) - Oryza sativa (Rice) protein|zinc finger A20 and AN1 domain-containing stress-associated protein, putative, expressed
	Early versus Cortex	16195017	6.66	5.78	1.84	0.0074	0.0893	yellow	Os02g0197400	35.2	not assigned.unknown	protein|hrpN-interacting protein from Malus, putative, expressed
	Early versus Cortex	16195147	3.45	4.04	-1.51	0.0022	0.0516	yellow	Os02g0200300	26.4.1	misc.beta 1,3 glucan hydrolases.glucan endo-1,3-beta-glucosidase	moderately similar to ( 407) AT2G26600 | Symbols: | glycosyl hydrolase family 17 protein | chr2:11317214-11318215 FORWARDmoderately similar to ( 219) E13L_TOBAC Glucan endo-1,3-beta-glucosidase, acidic isoform GL153 precursor (EC 3.2.1.39) ((1->3)-beta-glucan endohydrolase) ((1->3)-beta-glucanase) (Beta-1,3-endoglucanase) - Nicotiana tabacum (Common tobacco)Glyco_hydro_17 protein|glycosyl hydrola…
	Early versus Cortex	16195207	4.3	3.54	1.69	0.0001	0.0132	midnightblue	Os02g0202300	35.2	not assigned.unknown	moderately similar to ( 405) AT5G51200 | Symbols: | unknown protein | chr5:20804926-20819408 FORWARD protein|expressed protein
	Early versus Cortex	16195217	9.84	7.52	4.99	0.0034	0.0622	skyblue	Os02g0202500	35.2	not assigned.unknown	weakly similar to ( 148) AT1G29250 | Symbols: | nucleic acid binding | chr1:10223461-10224592 REVERSE protein|protein of unknown function domain containing protein, expressed
	Early versus Cortex	16195250	3.14	4.13	-1.99	0.0038	0.0652	yellow	Os02g0202900	29.5.11.4.3.2	protein.degradation.ubiquitin.E3.SCF.FBOX	moderately similar to ( 432) AT1G55270 | Symbols: | kelch repeat-containing F-box family protein | chr1:20618333-20619925 REVERSE protein|OsFBK3 - F-box domain and kelch repeat containing protein, expressed
	Early versus Cortex	16195266	5.62	4.37	2.37	0.0088	0.0969	midnightblue	Os02g0203700	30.5	signalling.G-proteins	weakly similar to ( 128) AT3G15680 | Symbols: | zinc finger (Ran-binding) family protein | chr3:5315437-5316048 FORWARD protein|zinc finger family protein, putative, expressed
	Early versus Cortex	16195385	2.89	3.81	-1.89	0.0009	0.0341	skyblue	Os02g0209100	31.4	cell.vesicle transport	highly similar to ( 929) AT3G15980 | Symbols: | coatomer protein complex, subunit beta 2 (beta prime), putative | chr3:5412015-5418313 REVERSE Coatomer_WDAD protein|coatomer subunit beta-2, putative, expressed
	Early versus Cortex	16195563	4.44	6.21	-3.39	0.0041	0.0679	blue	Os02g0217900	20.2.1	stress.abiotic.heat	very weakly similar to (96.3) AT5G12020 | Symbols: HSP17.6II | HSP17.6II (17.6 KDA CLASS II HEAT SHOCK PROTEIN) | chr5:3882409-3882876 REVERSEweakly similar to ( 104) HSP21_PEA 17.1 kDa class II heat shock protein - Pisum sativum (Garden pea) HSP20 protein|hsp20/alpha crystallin family protein, putative, expressed
	Early versus Cortex	16195629	3.7	5.2	-2.82	0.0009	0.0341	midnightblue	Os02g0219900	35.2	not assigned.unknown	very weakly similar to (98.2) AT5G54980 | Symbols: | integral membrane family protein | chr5:22315799-22316560 FORWARDDUF588 protein|integral membrane protein, putative, expressed
	Early versus Cortex	16195772	2.59	3.54	-1.94	0.0002	0.0173
	Early versus Cortex	16195815	6.4	5.24	2.23	0.0037	0.0647	skyblue	Os02g0229000	29.2.1.2.1.24	protein.synthesis.ribosomal protein.eukaryotic.40S subunit.S24	weakly similar to ( 169) AT5G28060 | Symbols: | 40S ribosomal protein S24 (RPS24B) | chr5:10069791-10070792 REVERSE RPS24A Ribosomal_S24e protein|40S ribosomal protein S24, putative, expressed
	Early versus Cortex	16195840	6.97	5.81	2.23	0.0029	0.0581	skyblue	Os02g0230000	35.2	not assigned.unknown	protein|expressed protein
	Early versus Cortex	16195907	2.88	3.88	-1.99	0.0031	0.059	yellow	Os02g0234700	35.2	not assigned.unknown	protein|expressed protein
	Early versus Cortex	16196162	5.14	4.38	1.69	0.0041	0.0677	skyblue	Os02g0252100	35.2	not assigned.unknown	protein|RNA recognition motif containing protein, expressed
	Early versus Cortex	16196218	2.28	3.37	-2.14	0.0086	0.0955	skyblue	Os02g0254600	35.2	not assigned.unknown	protein|expressed protein
	Early versus Cortex	16196311	7.72	3.58	17.57	0.0013	0.0401	yellow	Os02g0256200	35.2	not assigned.unknown	protein|expressed protein
	Early versus Cortex	16196329	7.84	6.89	1.93	0.0018	0.0476	midnightblue	Os02g0258200
	Early versus Cortex	16196411	4.52	3.4	2.18	2.43e-05	0.007	midnightblue	Os02g0266100	27.1	RNA.processing	very weakly similar to (98.6) AT4G03120 | Symbols: | proline-rich family protein | chr4:1385747-1387331 FORWARDzf-U1 protein|proline-rich protein HaeIII subfamily 1 precursor, putative, expressed
	Early versus Cortex	16196690	3.87	3.21	1.58	0.0054	0.0772	midnightblue	Os02g0282600	35.2	not assigned.unknown	protein|expressed protein
	Early versus Cortex	16196749	8.33	6.85	2.78	0.0073	0.089	midnightblue	Os02g0287000	29.2.1.2.1.53	protein.synthesis.ribosomal protein.eukaryotic.40S subunit.S3A	moderately similar to ( 388) AT4G34670 | Symbols: | 40S ribosomal protein S3A (RPS3aB) | chr4:16548724-16550222 FORWARDmoderately similar to ( 426) RS3A_ORYSA 40S ribosomal protein S3a (CYC07 protein) - Oryza sativa (Rice) Ribosomal_S3Ae RPS1A PRK04057 protein|40S ribosomal protein S3a, putative, expressed
	Early versus Cortex	16196792	7.54	6.6	1.92	0.0007	0.0305	midnightblue	Os02g0289700	35.2	not assigned.unknown	protein|expressed protein
	Early versus Cortex	16196841	3.38	4.28	-1.87	0.0074	0.0896	midnightblue	Os02g0291000	30.3	signalling.calcium	moderately similar to ( 272) AT5G24270 | Symbols: SOS3, CBL4 | SOS3 (SALT OVERLY SENSITIVE 3); calcium ion binding / calcium-dependent protein serine/threonine phosphatase | chr5:8238781-8240179 REVERSE protein|calcineurin B, putative, expressed
	Early versus Cortex	16196902	2.16	2.78	-1.54	0.0095	0.1004	yellow	Os02g0296300
	Early versus Cortex	16196947	3.99	3.08	1.88	0.0001	0.015
	Early versus Cortex	16197024	6.95	4.48	5.53	3.75e-05	0.0085	midnightblue	Os02g0303200
	Early versus Cortex	16197176	6.54	3.82	6.57	7.69e-05	0.0116	midnightblue	Os02g0313450	35.2	not assigned.unknown	protein|expressed protein
	Early versus Cortex	16197240	4.09	3.34	1.69	0.0037	0.0644	lightgreen	Os02g0317500	29.5.11.4.3.2	protein.degradation.ubiquitin.E3.SCF.FBOX	weakly similar to ( 160) AT4G05460 | Symbols: | F-box family protein (FBL20) | chr4:2761106-2762400 REVERSE protein|OsFBL8 - F-box domain and LRR containing protein, expressed
	Early versus Cortex	16197247	4.32	5.21	-1.85	0.0023	0.0529	midnightblue	Os02g0317800	20.2.99	stress.abiotic.unspecified	weakly similar to ( 199) AT5G54855 | Symbols: | pollen Ole e 1 allergen and extensin family protein | chr5:22282902-22284251 FORWARD protein|POEI30 - Pollen Ole e I allergen and extensin family protein precursor, expressed
	Early versus Cortex	16197420	6.61	5.19	2.68	0.002	0.049	skyblue	Os02g0332200	29.6	protein.folding	highly similar to ( 770) AT3G18190 | Symbols: | chaperonin, putative | chr3:6232226-6233836 FORWARDmoderately similar to ( 275) TCPE2_AVESA T-complex protein 1 subunit epsilon (TCP-1-epsilon) (CCT-epsilon) (TCP-K36) - Avena sativa (Oat) TCP1_delta chaperonin_type_I_II cpn60 Cpn60_TCP1 TCP1_epsilon GroL TCP1_eta TCP1_beta TCP1_alpha TCP1_theta TCP1_gamma TCP1_zeta chaperonin_like Fab1_TCP GroEL pr…
	Early versus Cortex	16197891	5.76	4.65	2.16	0.007	0.0875	skyblue	Os02g0467200	35.2	not assigned.unknown	protein|expressed protein
	Early versus Cortex	16197912	5.24	4.1	2.21	0.0054	0.0772	skyblue	Os02g0468200	35.2	not assigned.unknown	weakly similar to ( 169) AT2G34570 | Symbols: MEE21 | MEE21 (maternal effect embryo arrest 21) | chr2:14563048-14564681 REVERSE protein|rRNA-processing protein FCF, putative, expressed
	Early versus Cortex	16198088	6.1	4.96	2.2	0.001	0.0357	skyblue	Os02g0479300	35.2	not assigned.unknown	weakly similar to ( 138) AT3G25400 | Symbols: | FUNCTIONS IN: molecular_function unknown; INVOLVED IN: biological_process unknown; LOCATED IN: cellular_component unknown; EXPRESSED IN: 11 plant structures; EXPRESSED DURING: 6 growth stages; CONTAINS InterPro DOMAIN/s: NTP Pyrophosphohydrolase MazG-related, RS21-C6 (InterPro:IPR011394), EAR (InterPro:IPR009039), NTP pyrophosphohydrolase MazG, puta…
	Early versus Cortex	16198342	2.52	3.32	-1.74	0.0054	0.0772	midnightblue	Os02g0498000
	Early versus Cortex	16198416	4.71	3.91	1.74	0.0058	0.08	skyblue	Os02g0508000	9.1.1.5	mitochondrial electron transport / ATP synthesis.NADH-DH.complex I.carbonic anhydrase	moderately similar to ( 369) AT3G48680 | Symbols: GAMMA CAL2 | GAMMA CAL2 (GAMMA CARBONIC ANHYDRASE-LIKE 2); transferase | chr3:18035107-18036773 FORWARDPaaY protein|uncharacterized protein MJ0304, putative, expressed
	Early versus Cortex	16198420	4.8	3	3.47	0.0002	0.016	midnightblue	Os02g0508100	35.2	not assigned.unknown	very weakly similar to (82.4) AT3G48660 | Symbols: | unknown protein | chr3:18029659-18030133 FORWARD protein|expressed protein
	Early versus Cortex	16198432	8.35	5.72	6.17	0.0039	0.0665	midnightblue	Os02g0510100	27.1	RNA.processing	weakly similar to ( 142) AT2G43810 | Symbols: | small nuclear ribonucleoprotein F, putative / U6 snRNA-associated Sm-like protein, putative / Sm protein F, putative | chr2:18149725-18150879 FORWARD LSm6 protein|LSM domain containing protein, expressed
	Early versus Cortex	16198447	6.66	5.5	2.23	0.0009	0.0354	yellow	Os02g0511500	33.99	development.unspecified	moderately similar to ( 411) AT5G16780 | Symbols: DOT2, MDF | DOT2 (DEFECTIVELY ORGANIZED TRIBUTARIES 2) | chr5:5517784-5521566 REVERSE SART-1 protein|SART-1 family protein, putative, expressed
	Early versus Cortex	16198618	4.16	3.46	1.62	0.0014	0.0414	midnightblue	Os02g0518100	35.2	not assigned.unknown	highly similar to ( 521) AT3G26670 | Symbols: | FUNCTIONS IN: molecular_function unknown; INVOLVED IN: biological_process unknown; LOCATED IN: cellular_component unknown; EXPRESSED IN: 23 plant structures; EXPRESSED DURING: 15 growth stages; CONTAINS InterPro DOMAIN/s: Protein of unknown function DUF803 (InterPro:IPR008521); BEST Arabidopsis thaliana protein match is: permease-related (TAIR:AT3G2…
	Early versus Cortex	16198772	6.07	4.79	2.43	5.09e-05	0.0095	skyblue	Os02g0524600	33.99	development.unspecified	moderately similar to ( 499) AT1G12910 | Symbols: ATAN11, LWD1 | ATAN11 (ANTHOCYANIN11); nucleotide binding | chr1:4395114-4396154 REVERSE protein|WD domain, G-beta repeat domain containing protein, expressed
	Early versus Cortex	16198781	5.43	7.42	-3.98	0.0017	0.0453	midnightblue	Os02g0525600	35.2	not assigned.unknown	protein|expressed protein
	Early versus Cortex	16198962	5.41	4.37	2.05	0.0034	0.0622	midnightblue	Os02g0529700	29.2.1.2.2.82	protein.synthesis.ribosomal protein.eukaryotic.60S subunit.P2	weakly similar to ( 104) RLA2A_MAIZE 60S acidic ribosomal protein P2A (P2) - Zea mays (Maize) protein|60S acidic ribosomal protein, putative, expressed
	Early versus Cortex	16199026	2.97	3.57	-1.52	0.0013	0.0405	yellow	Os02g0532500	20.2.99	stress.abiotic.unspecified	moderately similar to ( 222) AT3G10080 | Symbols: | germin-like protein, putative | chr3:3107476-3108159 REVERSEweakly similar to ( 147) GLP1_MESCR Germin-like protein precursor - Mesembryanthemum crystallinum (Common ice plant)Cupin_1 protein|Cupin domain containing protein, expressed
	Early versus Cortex	16199040	3.12	4.9	-3.45	0.0035	0.0632	midnightblue	Os02g0533800	35.2	not assigned.unknown	protein|expressed protein
	Early versus Cortex	16199050	5.38	4.28	2.14	0.0002	0.0154	skyblue	Os02g0534800	29.2.1.2.1.14	protein.synthesis.ribosomal protein.eukaryotic.40S subunit.S14	moderately similar to ( 214) AT3G52580 | Symbols: | 40S ribosomal protein S14 (RPS14C) | chr3:19503324-19504701 FORWARDmoderately similar to ( 226) RS142_MAIZE 40S ribosomal protein S14 (Clone MCH2) - Zea mays (Maize) rps11p Ribosomal_S11 RpsK PRK05309 protein|ribosomal protein, putative, expressed
	Early versus Cortex	16199071	3.46	2.7	1.68	0.006	0.0816	skyblue	Os02g0535400	20.1.3	stress.biotic.signalling	moderately similar to ( 225) AT5G51700 | Symbols: PBS2, ATRAR1, RPR2, RAR1 | PBS2 (PPHB SUSCEPTIBLE 2); protein binding / zinc ion binding | chr5:21001373-21003143 REVERSE CHORD protein|rar1, putative, expressed
	Early versus Cortex	16199156	3.69	8.74	-32.97	0.0003	0.0202	yellow	Os02g0538700	20.1	stress.biotic	weakly similar to ( 169) AT3G44220 | Symbols: | harpin-induced family protein / HIN1 family protein / harpin-responsive family protein | chr3:15928216-15929645 FORWARDHin1 protein|harpin-induced protein 1 domain containing protein, expressed
	Early versus Cortex	16199210	6.45	5.34	2.15	0.0011	0.0385	midnightblue	Os02g0542700
	Early versus Cortex	16199321	4.07	3.4	1.6	0.001	0.0357	midnightblue	Os02g0551400	27.3.25	RNA.regulation of transcription.MYB domain transcription factor family	weakly similar to ( 109) AT1G09710 | Symbols: | DNA binding | chr1:3141119-3144232 FORWARD protein|MYB family transcription factor, putative, expressed
	Early versus Cortex	16199622	2.39	2.99	-1.51	0.0061	0.082	lightgreen	Os02g0559800	29.5.11.4.2	protein.degradation.ubiquitin.E3.RING	very weakly similar to (88.6) AT1G53820 | Symbols: | zinc finger (C3HC4-type RING finger) family protein | chr1:20091491-20092423 FORWARDmoderately similar to ( 271) EL5_ORYSA E3 ubiquitin-protein ligase EL5 (EC 6.3.2.-) - Oryza sativa (Rice) protein|RING-H2 finger protein ATL3F, putative, expressed
	Early versus Cortex	16199680	3.92	4.6	-1.6	0.0027	0.0559	yellow	Os02g0564300	34.12	transport.metal	weakly similar to ( 162) AT2G37920 | Symbols: emb1513 | emb1513 (embryo defective 1513); copper ion transmembrane transporter | chr2:15869269-15870024 REVERSE protein|expressed protein
	Early versus Cortex	16199698	3.86	4.81	-1.92	0.0047	0.0723	yellow	Os02g0564700	27.3.6	RNA.regulation of transcription.bHLH,Basic Helix-Loop-Helix family	weakly similar to ( 165) AT5G58010 | Symbols: | basic helix-loop-helix (bHLH) family protein | chr5:23483670-23484889 REVERSE protein|PTF1, putative, expressed
	Early versus Cortex	16199703	5.42	4.73	1.62	0.0007	0.0309	midnightblue	Os02g0565000	27.3.30	RNA.regulation of transcription.Trihelix, Triple-Helix transcription factor family	weakly similar to ( 109) AT3G14180 | Symbols: | transcription factor | chr3:4707290-4708621 REVERSE protein|transcription factor like protein, putative, expressed
	Early versus Cortex	16199773	2.59	3.36	-1.7	0.0014	0.0423	yellow	Os02g0567100	21.1	redox.thioredoxin	weakly similar to ( 184) AT1G07700 | Symbols: | thioredoxin family protein | chr1:2380297-2381127 FORWARD protein|thioredoxin, putative, expressed
	Early versus Cortex	16200067	4.89	3.62	2.4	0.0001	0.015	midnightblue	Os02g0580400	31.1	cell.organisation	weakly similar to ( 136) AT1G23220 | Symbols: | dynein light chain type 1 family protein | chr1:8242614-8244136 FORWARD Dynein_light protein|dynein light chain type 1 family protein, putative, expressed
	Early versus Cortex	16200115	3.69	4.32	-1.54	0.0096	0.101	skyblue	Os02g0581600	35.2	not assigned.unknown	protein|expressed protein
	Early versus Cortex	16200177	4.51	5.99	-2.79	0.0015	0.0437	skyblue	Os02g0583900	35.2	not assigned.unknown	protein|expressed protein
	Early versus Cortex	16200182	4.02	4.7	-1.61	0.0012	0.0392	yellow	Os02g0584200	35.2	not assigned.unknown	protein|hypothetical protein
	Early versus Cortex	16200197	2.8	3.55	-1.68	0.0037	0.0649	yellow	Os02g0585100	35.2	not assigned.unknown	protein|heavy metal associated domain containing protein, expressed
	Early versus Cortex	16200212	10.08	8.91	2.25	0.0011	0.0374	yellow	Os02g0586500	27.1	RNA.processing	weakly similar to ( 155) AT4G02840 | Symbols: | small nuclear ribonucleoprotein D1, putative / snRNP core protein D1, putative / Sm protein D1, putative | chr4:1264726-1266253 FORWARD Sm_D1 protein|LSM domain containing protein, expressed
	Early versus Cortex	16200245	2.82	4.71	-3.7	0.0007	0.0304	yellow	Os02g0588700	35.2	not assigned.unknown	protein|expressed protein
	Early versus Cortex	16200457	5.87	4.35	2.86	0.0001	0.0143	midnightblue	Os02g0594900	26.3	misc.gluco-, galacto- and mannosidases	highly similar to ( 595) AT5G14480 | Symbols: | glycosyl transferase family 17 protein | chr5:4667984-4669693 FORWARDGlyco_transf_17 protein|glycosyl transferase family 17 protein, putative, expressed
	Early versus Cortex	16200746	7.43	3.42	16.05	0.0066	0.0854	yellow	Os02g0606100	29.2.3	protein.synthesis.initiation	highly similar to ( 615) AT1G73180 | Symbols: | eukaryotic translation initiation factor-related | chr1:27518335-27521014 FORWARD eIF2A COG5354 protein|eukaryotic translation initiation factor 2A, putative, expressed
	Early versus Cortex	16200858	3.26	4.83	-2.97	0.0056	0.0786	blue	Os02g0608801	26.28	misc.GDSL-motif lipase	moderately similar to ( 213) AT1G28610 | Symbols: | GDSL-motif lipase, putative | chr1:10053877-10055665 REVERSEweakly similar to ( 114) EST_HEVBR Esterase precursor (EC 3.1.1.-) (Early nodule-specific protein homolog) (Latex allergen Hev b 13) - Hevea brasiliensis (Para rubber tree)SGNH_plant_lipase_like fatty_acyltransferase_like protein|GDSL-like lipase/acylhydrolase, putative, expressed
	Early versus Cortex	16200936	4.93	3.8	2.19	0.0082	0.0931	skyblue	Os02g0611300	35.2	not assigned.unknown	protein|expressed protein
	Early versus Cortex	16201216	6.49	4.76	3.32	0.0034	0.0622	skyblue	Os02g0617700	27.1	RNA.processing	moderately similar to ( 219) AT5G14580 | Symbols: | polyribonucleotide nucleotidyltransferase, putative | chr5:4697612-4703013 REVERSE PRK11824 Pnp protein|S1 RNA binding domain containing protein, expressed
	Early versus Cortex	16201222	3.73	3.02	1.63	0.0007	0.0309	skyblue	Os02g0618250	27.4	RNA.RNA binding	very weakly similar to (89.4) AT2G20490 | Symbols: NOP10, EDA27 | NOP10; RNA binding | chr2:8831897-8832723 FORWARD protein|h/ACA ribonucleoprotein complex subunit 3, putative, expressed
	Early versus Cortex	16201232	2.75	3.86	-2.16	0.0009	0.0342	yellow	Os02g0618400	27.3.25	RNA.regulation of transcription.MYB domain transcription factor family	moderately similar to ( 209) AT4G13480 | Symbols: AtMYB79 | AtMYB79 (myb domain protein 79); DNA binding / transcription factor | chr4:7836675-7837653 FORWARDweakly similar to ( 160) MYBA2_ORYSA Myb-related protein MYBAS2 - Oryza sativa (Rice) protein|MYB family transcription factor, putative, expressed
	Early versus Cortex	16201281	5.33	4.4	1.9	0.0039	0.0665	midnightblue	Os02g0621600	35.2	not assigned.unknown	protein|expressed protein
	Early versus Cortex	16201303	10.53	9.06	2.78	0.0066	0.0856	skyblue	Os02g0622300	29.2.1.2.2.14	protein.synthesis.ribosomal protein.eukaryotic.60S subunit.L14	weakly similar to ( 115) AT4G27090 | Symbols: | 60S ribosomal protein L14 (RPL14B) | chr4:13594104-13595187 REVERSEweakly similar to ( 122) RL14_PEA Probable 60 ribosomal protein L14 (Hydroxyproline-rich glycoprotein HRGP1) - Pisum sativum (Garden pea) protein|ribosomal protein L14, putative, expressed
	Early versus Cortex	16201440	6.09	6.85	-1.69	0.0053	0.0764	yellow	Os02g0628800	29.5.11.1	protein.degradation.ubiquitin.ubiquitin	weakly similar to ( 149) AT5G42300 | Symbols: UBL5 | UBL5 (UBIQUITIN-LIKE PROTEIN 5) | chr5:16913611-16913832 REVERSE Ubl5 protein|expressed protein
	Early versus Cortex	16201654	7.08	5.08	4.01	2.9e-06	0.0038	midnightblue	Os02g0638200	35.2	not assigned.unknown	protein|expressed protein
	Early versus Cortex	16201988	2.64	3.59	-1.92	0.0006	0.0297	yellow	Os02g0652550	31.4	cell.vesicle transport	weakly similar to ( 198) AT5G47180 | Symbols: | vesicle-associated membrane family protein / VAMP family protein | chr5:19161384-19163265 REVERSE Motile_Sperm protein|MSP domain containing protein, putative, expressed
	Early versus Cortex	16202000	5.27	4.46	1.76	0.0024	0.0536	skyblue	Os02g0652600	29.2.1.1.1.2.19	protein.synthesis.ribosomal protein.prokaryotic.chloroplast.50S subunit.L19	weakly similar to ( 138) AT4G17560 | Symbols: | ribosomal protein L19 family protein | chr4:9780343-9781752 FORWARDweakly similar to ( 142) RK19_SPIOL 50S ribosomal protein L19, chloroplast precursor (CL19) - Spinacia oleracea (Spinach) rpl19 rplS RplS Ribosomal_L19 protein|50S ribosomal protein L19, chloroplast precursor, putative, expressed
	Early versus Cortex	16202118	6.19	3.93	4.81	6.36e-05	0.0109	midnightblue	Os02g0658033
	Early versus Cortex	16202406	5.36	4	2.58	0.0018	0.0468	midnightblue	Os02g0669700	35.2	not assigned.unknown	weakly similar to ( 134) AT1G05970 | Symbols: | unknown protein | chr1:1816253-1816991 REVERSE protein|RNA-binding region RNP-1, putative, expressed
	Early versus Cortex	16202498	2.88	2.27	1.53	0.0061	0.0819	midnightblue	Os02g0672400	35.2	not assigned.unknown	weakly similar to ( 164) AT1G09290 | Symbols: | unknown protein | chr1:3001682-3003715 REVERSE protein|expressed protein
	Early versus Cortex	16203012	4.66	3.64	2.04	0.0032	0.06	skyblue	Os02g0699700	28.1	DNA.synthesis/chromatin structure	nearly identical (1529) AT3G23890 | Symbols: TOPII, ATTOPII | TOPII (TOPOISOMERASE II); ATP binding / DNA binding / DNA topoisomerase (ATP-hydrolyzing)/ DNA topoisomerase/ DNA-dependent ATPase | chr3:8624931-8631106 FORWARDnearly identical (1503) TOP2_PEA DNA topoisomerase 2 (EC 5.99.1.3) (DNA topoisomerase II) (PsTopII) - Pisum sativum (Garden pea) TOP2c TOP4c GyrB TOP4c DNA_topoisoIV GyrA TOPRI…
	Early versus Cortex	16203326	2.95	3.68	-1.65	0.0007	0.0316	lightgreen	Os02g0707200	27.3.8	RNA.regulation of transcription.C2C2(Zn) DOF zinc finger family	weakly similar to ( 132) AT5G62940 | Symbols: | Dof-type zinc finger domain-containing protein | chr5:25257183-25258504 REVERSEweakly similar to ( 115) PBF_MAIZE Dof zinc finger protein PBF (Prolamin box-binding factor) - Zea mays (Maize)zf-Dof protein|dof zinc finger domain containing protein, putative, expressed
	Early versus Cortex	16203735	7.98	7.29	1.61	0.0005	0.0276	darkgrey	Os02g0717800	29.2.1.2.2.31	protein.synthesis.ribosomal protein.eukaryotic.60S subunit.L31	weakly similar to ( 142) AT2G19740 | Symbols: | 60S ribosomal protein L31 (RPL31A) | chr2:8513577-8514346 FORWARDweakly similar to ( 141) RL31_PANGI 60S ribosomal protein L31 - Panax ginseng (Korean ginseng) Ribosomal_L31e protein|60S ribosomal protein L31, putative, expressed
	Early versus Cortex	16203850	3.57	4.24	-1.59	0.0076	0.0904	yellow	Os02g0722200
	Early versus Cortex	16203893	3.97	3.26	1.64	0.0049	0.0741	skyblue	Os02g0723300	35.2	not assigned.unknown	protein|RNA polymerase Rpb4, putative, expressed
	Early versus Cortex	16204245	6.84	5.8	2.06	0.0067	0.0859	yellow	Os02g0735200	12.2.2	N-metabolism.ammonia metabolism.glutamine synthase	moderately similar to ( 496) AT5G37600 | Symbols: ATGSR1, GLN1;1, GSR 1 | ATGSR1; copper ion binding / glutamate-ammonia ligase | chr5:14933574-14935656 REVERSEhighly similar to ( 545) GLN11_ORYSA Glutamine synthetase cytosolic isozyme 1-1 (EC 6.3.1.2) (OsGLN1;1) (OsGS1;1) (Glutamate--ammonia ligase GLN1;1) (Glutamine synthetase shoot isozyme) - Oryza sativa (Rice) Gln-synt_C GlnA protein|glutami…
	Early versus Cortex	16204262	3.85	3.16	1.61	0.001	0.0357	yellow	Os02g0735900	29.5.11.4.2	protein.degradation.ubiquitin.E3.RING	weakly similar to ( 192) AT1G68070 | Symbols: | zinc finger (C3HC4-type RING finger) family protein | chr1:25515412-25516767 REVERSE protein|RING zinc finger protein, putative, expressed
	Early versus Cortex	16204464	4.42	3.66	1.69	0.0046	0.0721	skyblue	Os02g0741400	35.2	not assigned.unknown	protein|nuclear-pore anchor, putative, expressed
	Early versus Cortex	16204846	5.6	4.9	1.63	3.28e-05	0.008	yellow	Os02g0752300	35.2	not assigned.unknown	weakly similar to ( 102) AT5G65120 | Symbols: | unknown protein | chr5:26013274-26014504 FORWARD protein|expressed protein
	Early versus Cortex	16204928	3.88	2.72	2.22	0.0024	0.0531	skyblue	Os02g0755200	26.7	misc.oxidases - copper, flavone etc.	highly similar to ( 754) AT1G62830 | Symbols: LDL1, SWP1, ATSWP1 | LDL1 (LSD1-LIKE1); amine oxidase/ electron carrier/ oxidoreductase | chr1:23264638-23267172 REVERSEweakly similar to ( 109) PAO_MAIZE Polyamine oxidase precursor (EC 1.5.3.11) - Zea mays (Maize) Amino_oxidase COG1231 protein|amine oxidase, putative, expressed
	Early versus Cortex	16205053	5.23	3.32	3.76	0.0016	0.0449	midnightblue	Os02g0761500
	Early versus Cortex	16205102	4.11	3.45	1.58	0.0021	0.0508	midnightblue	Os02g0762200	27.3.73	RNA.regulation of transcription.Zn-finger(CCHC)	weakly similar to ( 159) AT3G02820 | Symbols: | zinc knuckle (CCHC-type) family protein | chr3:611573-613294 FORWARDSwi3 protein|zinc knuckle domain containing protein, expressed
	Early versus Cortex	16205310	4.58	3.67	1.88	0.0011	0.0374	skyblue	Os02g0768700	35.2	not assigned.unknown	protein|expressed protein
	Early versus Cortex	16205415	6.13	4.98	2.22	0.0028	0.0571	skyblue	Os02g0771200	35.2	not assigned.unknown	protein|expressed protein
	Early versus Cortex	16205588	2.39	3.02	-1.54	0.0002	0.0186	yellow	Os02g0775600	27.3.11	RNA.regulation of transcription.C2H2 zinc finger family	very weakly similar to (98.2) AT2G41940 | Symbols: ZFP8 | ZFP8 (ZINC FINGER PROTEIN 8); nucleic acid binding / transcription factor/ zinc ion binding | chr2:17507556-17508329 FORWARD protein|ZOS2-17 - C2H2 zinc finger protein, expressed
	Early versus Cortex	16205679	7.01	5.34	3.17	0.0004	0.0251
	Early versus Cortex	16205871	4.44	5.77	-2.51	0.0059	0.0803	yellow	Os02g0787000	20.1	stress.biotic	weakly similar to ( 130) AT4G31470 | Symbols: | pathogenesis-related protein, putative | chr4:15261746-15262303 REVERSEweakly similar to ( 121) PR1_HORVU Pathogenesis-related protein 1 precursor - Hordeum vulgare (Barley) SCP SCP protein|SCP-like extracellular protein, expressed
	Early versus Cortex	16205948	6.42	5.17	2.38	0.0019	0.0479	yellow	Os02g0789400	27.1.1	RNA.processing.splicing	weakly similar to ( 132) AT2G24590 | Symbols: | splicing factor, putative | chr2:10449837-10450860 FORWARD protein|RNA recognition motif containing protein, expressed
	Early versus Cortex	16206029	3.68	2.93	1.68	0.0024	0.054	midnightblue	Os02g0793900	35.2	not assigned.unknown	weakly similar to ( 159) AT1G80940 | Symbols: | unknown protein | chr1:30410959-30411943 FORWARD protein|snf1-related kinase interactor 2, putative, expressed
	Early versus Cortex	16206268	8.11	7.25	1.82	0.0001	0.0149	midnightblue	Os02g0800100	29.5.11.20	protein.degradation.ubiquitin.proteasom	weakly similar to ( 144) AT1G67250 | Symbols: | proteasome maturation factor UMP1 family protein | chr1:25163808-25164967 REVERSE UMP1 protein|proteasome maturation factor UMP1 family protein, expressed
	Early versus Cortex	16206543	5.11	5.81	-1.62	0.0088	0.0969	yellow	Os02g0806700	29.5.11.4.2	protein.degradation.ubiquitin.E3.RING	highly similar to ( 685) AT2G38970 | Symbols: | zinc finger (C3HC4-type RING finger) family protein | chr2:16274135-16276651 FORWARDvWA_C3HC4_type vWA_subgroup VWA vWFA VWA vWA_interalpha_trypsin_inhibitor protein|zinc finger family protein, putative, expressed
	Early versus Cortex	16206599	7.1	5.27	3.56	0.0007	0.032	midnightblue	Os02g0809900	35.2	not assigned.unknown	highly similar to ( 605) AT4G14310 | Symbols: | INVOLVED IN: biological_process unknown; LOCATED IN: cell wall; EXPRESSED IN: male gametophyte; EXPRESSED DURING: L mature pollen stage, M germinated pollen stage; CONTAINS InterPro DOMAIN/s: WD40 repeat-like (InterPro:IPR011046); Has 1586 Blast hits to 1332 proteins in 204 species: Archae - 6; Bacteria - 138; Metazoa - 590; Fungi - 104; Plants - 66…
	Early versus Cortex	16206791	3.54	4.28	-1.67	0.0022	0.0516	lightgreen	Os02g0816700	35.2	not assigned.unknown	weakly similar to ( 120) AT1G04555 | Symbols: | unknown protein | chr1:1242743-1243949 FORWARD protein|expressed protein
	Early versus Cortex	16206995	6.58	5.56	2.03	0.0008	0.0328	midnightblue	Os02g0820000	29.4	protein.postranslational modification	highly similar to ( 554) AT2G39840 | Symbols: TOPP4 | TOPP4; protein serine/threonine phosphatase | chr2:16627430-16628789 FORWARDhighly similar to ( 645) PP1_MAIZE Serine/threonine-protein phosphatase PP1 (EC 3.1.3.16) - Zea mays (Maize) PP2Ac PP2Ac Metallophos ApaH protein|Ser/Thr protein phosphatase family protein, putative, expressed
	Early versus Cortex	16207040	9.13	7.3	3.56	0.0009	0.0341	skyblue	Os02g0821200	29.2.1.2.2.28	protein.synthesis.ribosomal protein.eukaryotic.60S subunit.L28	weakly similar to ( 168) AT4G29410 | Symbols: | 60S ribosomal protein L28 (RPL28C) | chr4:14468439-14469964 REVERSE Ribosomal_L28e protein|60S ribosomal protein L28-1, putative, expressed
	Early versus Cortex	16207131	5.2	4.3	1.86	0.0019	0.0481	midnightblue	Os02g0824300	27.3.67	RNA.regulation of transcription.putative transcription regulator	weakly similar to ( 162) AT2G45850 | Symbols: | DNA-binding family protein | chr2:18871901-18873457 REVERSEDUF296 protein|AT hook motif domain containing protein, expressed
	Early versus Cortex	16207360	2.61	3.83	-2.32	7.22e-06	0.0041
	Early versus Cortex	16207365	4.25	3.02	2.35	0.0023	0.052	midnightblue	Os02g0829100	28.2	DNA.repair	weakly similar to ( 167) AT2G24490 | Symbols: RPA2, ATRPA2, ROR1 | RPA2 (REPLICON PROTEIN A2); protein binding | chr2:10398651-10400416 REVERSE RFA2 RPA2_DBD_D RPA_C protein|RPA2A - Putative single-stranded DNA binding complex subunit 2, expressed
	Early versus Cortex	16207448	3.53	2.87	1.58	0.008	0.0922	midnightblue	Os02g0829800	17.8.1	hormone metabolism.salicylic acid.synthesis-degradation	weakly similar to ( 136) AT1G55890 | Symbols: | pentatricopeptide (PPR) repeat-containing protein | chr1:20901364-20902560 FORWARDvery weakly similar to (87.0) RF1_ORYSA Rf1 protein, mitochondrial precursor (PPR protein) (Fertility restorer) (Restorer for CMS) - Oryza sativa (Rice) protein|expressed protein
	Early versus Cortex	16207489	4.31	5.54	-2.35	0.0017	0.0465	skyblue	Os02g0830200	27.3.5	RNA.regulation of transcription.ARR	weakly similar to ( 137) AT1G59940 | Symbols: ARR3 | ARR3 (RESPONSE REGULATOR 3); transcription regulator/ two-component response regulator | chr1:22065894-22066895 REVERSEREC Response_reg COG3437 AtoC PleD CheY protein|OsRR3 type-A response regulator, expressed
	Early versus Cortex	16207508	3.71	2.87	1.79	0.0021	0.0509	midnightblue	Os02g0831200	35.2	not assigned.unknown	moderately similar to ( 225) AT3G19810 | Symbols: | unknown protein | chr3:6877756-6878812 REVERSE protein|uncharacterized ACR, COG1399 family protein, expressed
	Early versus Cortex	16207590	4.75	3.97	1.71	0.0006	0.0302	midnightblue	Os02g0832200	35.2	not assigned.unknown	weakly similar to ( 151) AT1G76405 | Symbols: | unknown protein | chr1:28661994-28663673 FORWARD protein|chloroplast channel forming outer membrane protein, putative, expressed
	Early versus Cortex	16207599	2.94	3.75	-1.75	0.0035	0.0631
	Early versus Cortex	16207828	5.9	4.98	1.89	0.0015	0.0431	midnightblue	Os03g0102200	27.2	RNA.transcription	weakly similar to ( 169) AT4G16265 | Symbols: NRPB9B, NRPD9B, NRPE9B | NRPB9B; DNA binding / DNA-directed RNA polymerase/ nucleic acid binding / transcription regulator/ zinc ion binding | chr4:9202529-9203975 REVERSE protein|DNA-directed RNA polymerase II subunit RPB9, putative, expressed
	Early versus Cortex	16207883	3.13	5.07	-3.83	7.46e-06	0.0042	yellow	Os03g0103300	26.21	misc.protease inhibitor/seed storage/lipid transfer protein (LTP) family protein	very weakly similar to (87.8) AT4G12490 | Symbols: | protease inhibitor/seed storage/lipid transfer protein (LTP) family protein | chr4:7409830-7410378 REVERSEHPS_like protein|LTPL116 - Protease inhibitor/seed storage/LTP family protein precursor, expressed
	Early versus Cortex	16207923	8.34	5.38	7.73	0.0013	0.0403	skyblue	Os03g0105300	35.2	not assigned.unknown	DUF1668 protein|expressed protein
	Early versus Cortex	16207930	6.54	5.5	2.05	0.0008	0.0328	midnightblue	Os03g0105600	31.1	cell.organisation	highly similar to ( 865) AT5G23860 | Symbols: TUB8 | TUB8; structural constituent of cytoskeleton | chr5:8042962-8044528 FORWARDhighly similar to ( 877) TBB2_ORYSA Tubulin beta-2 chain (Beta-2 tubulin) - Oryza sativa (Rice) beta_tubulin COG5023 Tubulin_FtsZ alpha_tubulin gamma_tubulin epsilon_tubulin Tubulin delta_tubulin Tubulin_C protein|tubulin/FtsZ domain containing protein, putative, express…
	Early versus Cortex	16207953	7.16	5.71	2.72	0.009	0.0973
	Early versus Cortex	16208255	6.22	4.31	3.77	0.0004	0.0233	skyblue	Os03g0112400	31.4	cell.vesicle transport	nearly identical (1382) AT5G22770 | Symbols: alpha-ADR | alpha-ADR (alpha-adaptin); binding / protein binding / protein transporter | chr5:7579844-7588026 REVERSE Adaptin_N protein|adapitin protein, putative, expressed
	Early versus Cortex	16208458	6.21	3.77	5.43	2.14e-05	0.0066	midnightblue	Os03g0116600	35.2	not assigned.unknown	protein|expressed protein
	Early versus Cortex	16208485	3.53	2.67	1.82	0.0003	0.0201	midnightblue	Os03g0116900	35.2	not assigned.unknown	highly similar to ( 547) AT2G45720 | Symbols: | armadillo/beta-catenin repeat family protein | chr2:18834468-18836129 FORWARD protein|armadillo, putative, expressed
	Early versus Cortex	16208650	9.03	5.79	9.49	9.27e-05	0.0121	midnightblue	Os03g0119900	28.1.3	DNA.synthesis/chromatin structure.histone	weakly similar to ( 135) AT5G59970 | Symbols: | histone H4 | chr5:24146352-24146663 REVERSEweakly similar to ( 135) H4_PEA Histone H4 - Pisum sativum (Garden pea) H4 H4 HHT1 protein|Core histone H2A/H2B/H3/H4 domain containing protein, putative, expressed
	Early versus Cortex	16209061	5.28	4.51	1.71	0.0005	0.0258	midnightblue	Os03g0130800	27.3.42	RNA.regulation of transcription.Bromodomain proteins	weakly similar to ( 177) AT1G76380 | Symbols: | DNA-binding bromodomain-containing protein | chr1:28651416-28654536 REVERSE protein|DNA-binding bromodomain-containing protein, putative, expressed
	Early versus Cortex	16209294	7.43	5.12	4.93	8.16e-05	0.0118	midnightblue	Os03g0137800	31.3	cell.cycle	very weakly similar to (88.2) AT5G48820 | Symbols: KRP3, ICK6 | ICK6 (INHIBITOR/INTERACTOR WITH CYCLIN-DEPENDENT KINASE); cyclin binding / cyclin-dependent protein kinase inhibitor | chr5:19792608-19794346 REVERSE protein|cyclin-dependent kinase inhibitor, putative, expressed
	Early versus Cortex	16209326	6.45	4.8	3.13	0.0001	0.0143	midnightblue	Os03g0138500	35.2	not assigned.unknown	protein|expressed protein
	Early versus Cortex	16209364	2.83	4.21	-2.6	0.0002	0.016	yellow	Os03g0140400	26.10	misc.cytochrome P450	moderately similar to ( 445) AT2G23180 | Symbols: CYP96A1 | CYP96A1; electron carrier/ heme binding / iron ion binding / monooxygenase/ oxygen binding | chr2:9874953-9876503 FORWARDweakly similar to ( 129) C97B2_SOYBN Cytochrome P450 97B2 (EC 1.14.-.-) - Glycine max (Soybean) p450 CypX protein|cytochrome P450, putative, expressed
	Early versus Cortex	16209384	7.35	6.16	2.29	0.0002	0.016	skyblue	Os03g0141000	29.2.1.2.2.21	protein.synthesis.ribosomal protein.eukaryotic.60S subunit.L21	moderately similar to ( 288) AT1G57860 | Symbols: | 60S ribosomal protein L21 | chr1:21430034-21430827 REVERSE Ribosomal_L21e RPL21A protein|60S ribosomal protein L21-2, putative, expressed
	Early versus Cortex	16209603	7.2	5.49	3.28	3.72e-05	0.0085	midnightblue	Os03g0146300	31.3	cell.cycle	weakly similar to ( 135) AT2G27960 | Symbols: CKS1, CKS1AT | CKS1 (CYCLIN-DEPENDENT KINASE-SUBUNIT 1); cyclin-dependent protein kinase/ protein binding | chr2:11910903-11911543 REVERSE CKS protein|cyclin-dependent kinases regulatory subunit 1, putative, expressed
	Early versus Cortex	16209877	7.3	6.7	1.52	0.0072	0.0887	darkgrey	Os03g0154700	29.2.1.2.1.9	protein.synthesis.ribosomal protein.eukaryotic.40S subunit.S9	moderately similar to ( 296) AT5G39850 | Symbols: | 40S ribosomal protein S9 (RPS9C) | chr5:15950053-15951171 FORWARDweakly similar to ( 101) RS9_TOBAC 40S ribosomal protein S9 (S4) (Fragment) - Nicotiana tabacum (Common tobacco) rps4p RpsD protein|40S ribosomal protein S9-2, putative, expressed
	Early versus Cortex	16210024	2.7	3.38	-1.6	0.0008	0.0336	skyblue	Os03g0158800
	Early versus Cortex	16210191	8.4	6.86	2.91	0.0013	0.0401	midnightblue	Os03g0162200	28.1.3	DNA.synthesis/chromatin structure.histone	weakly similar to ( 182) AT3G54560 | Symbols: HTA11 | HTA11; DNA binding | chr3:20196532-20197466 FORWARDweakly similar to ( 189) H2AV1_ORYSA Probable histone H2A variant 1 - Oryza sativa (Rice) H2A H2A HTA1 protein|Core histone H2A/H2B/H3/H4 domain containing protein, putative, expressed
	Early versus Cortex	16210215	8.47	6.16	4.96	0.0007	0.0314
	Early versus Cortex	16210272	5.21	4.43	1.71	0.0041	0.0675	yellow	Os03g0164100	35.2	not assigned.unknown	protein|expressed protein
	Early versus Cortex	16210466	8.65	7.57	2.12	0.0068	0.0868	skyblue	Os03g0168800	35.2	not assigned.unknown	protein|glycine-rich cell wall protein, putative, expressed
	Early versus Cortex	16210468	6.48	5.13	2.56	0.0042	0.068	yellow	Os03g0168900	29.2.1.1.3.2.32	protein.synthesis.ribosomal protein.prokaryotic.unknown organellar.50S subunit.L32	very weakly similar to (87.4) AT1G69485 | Symbols: | structural constituent of ribosome | chr1:26118533-26119576 REVERSE protein|structural constituent of ribosome, putative, expressed
	Early versus Cortex	16210971	2.17	2.78	-1.52	0.0022	0.0517	skyblue	Os03g0183700
	Early versus Cortex	16211068	4.75	3.39	2.55	0.0017	0.046	skyblue	Os03g0184600	16.8.3	secondary metabolism.flavonoids.dihydroflavonols	weakly similar to ( 171) AT4G33360 | Symbols: | terpene cyclase/mutase-related | chr4:16068123-16069374 REVERSE protein|NAD-dependent epimerase/dehydratase, putative, expressed
	Early versus Cortex	16211151	4	5.65	-3.13	4.46e-05	0.0089	yellow	Os03g0186900	27.3.99	RNA.regulation of transcription.unclassified	moderately similar to ( 301) AT1G09750 | Symbols: | chloroplast nucleoid DNA-binding protein-related | chr1:3157541-3158960 FORWARD protein|aspartic proteinase nepenthesin precursor, putative, expressed
	Early versus Cortex	16211158	7.69	6.06	3.09	5.48e-05	0.0101	yellow	Os03g0187000	35.2	not assigned.unknown	weakly similar to ( 154) AT5G62440 | Symbols: | Encodes a protein DOMINO1 that belongs to a plant-specific gene family sharing a common motif present in the tomato DEFECTIVE CHLOROPLASTS AND LEAVES (LeDCL) protein. DOMINO1 is located in the nucleus. Arabidopsis embryos carrying the domino1 mutation grow slowly in comparison with wild type embryos and reach only the globular stage at desiccation. …
	Early versus Cortex	16211226	3.39	4.17	-1.72	0.0016	0.0449	yellow	Os03g0188900	27.3.22	RNA.regulation of transcription.HB,Homeobox transcription factor family	weakly similar to ( 106) AT5G15150 | Symbols: ATHB-3, HAT7, ATHB3 | ATHB-3 (ARABIDOPSIS THALIANA HOMEOBOX 3); DNA binding / sequence-specific DNA binding / transcription factor | chr5:4913951-4915609 REVERSE protein|homeobox associated leucine zipper, putative, expressed
	Early versus Cortex	16211321	3.82	2.78	2.05	0.0053	0.077	darkgrey	Os03g0194400	26.24	misc.GCN5-related N-acetyltransferase	moderately similar to ( 240) AT2G04845 | Symbols: | GCN5-related N-acetyltransferase (GNAT) family protein | chr2:1702451-1703993 REVERSE protein|acetyltransferase, GNAT family, putative, expressed
	Early versus Cortex	16211554	4.75	3.46	2.44	7.99e-05	0.0118	skyblue	Os03g0201300
	Early versus Cortex	16211609	2.35	3.11	-1.7	0.0018	0.0468	yellow	Os03g0203200	35.2	not assigned.unknown	moderately similar to ( 343) AT3G03990 | Symbols: | esterase/lipase/thioesterase family protein | chr3:1033788-1034591 FORWARDMhpC protein|hydrolase, alpha/beta fold family domain containing protein, expressed
	Early versus Cortex	16211671	5.15	3.11	4.11	0.0011	0.0379	midnightblue	Os03g0205700	30.11	signalling.light	highly similar to ( 553) AT2G14820 | Symbols: NPY2 | NPY2 (NAKED PINS IN YUC MUTANTS 2); protein binding / signal transducer | chr2:6358864-6361300 FORWARDmoderately similar to ( 319) NPH3_ORYSA Coleoptile phototropism protein 1 (Non-phototropic hypocotyl 3-like protein) (NPH3-like protein) - Oryza sativa (Rice)NPH3 protein|BTBN4 - Bric-a-Brac, Tramtrack, Broad Complex BTB domain with non-phototr…
	Early versus Cortex	16212052	6.63	5.45	2.28	1.19e-05	0.0054	midnightblue	Os03g0214600	29.5.11.20	protein.degradation.ubiquitin.proteasom	highly similar to ( 567) AT4G19006 | Symbols: | 26S proteasome regulatory subunit, putative (RPN9) | chr4:10409349-10411347 REVERSE protein|proteasome subunit, putative, expressed
	Early versus Cortex	16212170	5.3	4.2	2.15	0.0018	0.0468	midnightblue	Os03g0217900	35.2	not assigned.unknown	protein|expressed protein
	Early versus Cortex	16212180	3.75	3.08	1.59	0.0087	0.0963	darkgrey	Os03g0219100	34.99	transport.misc	moderately similar to ( 316) AT3G22410 | Symbols: | FUNCTIONS IN: molecular_function unknown; INVOLVED IN: biological_process unknown; LOCATED IN: cellular_component unknown; CONTAINS InterPro DOMAIN/s: Cellular retinaldehyde-binding/triple function, C-terminal (InterPro:IPR001251), Phosphatidylinositol transfer protein-like, N-terminal (InterPro:IPR011074); BEST Arabidopsis thaliana protein matc…
	Early versus Cortex	16212336	3.28	3.93	-1.57	0.0076	0.0904	yellow	Os03g0223200	16.2.1.10	secondary metabolism.phenylpropanoids.lignin biosynthesis.CAD	moderately similar to ( 350) AT4G39330 | Symbols: ATCAD9, CAD9 | CAD9 (CINNAMYL ALCOHOL DEHYDROGENASE 9); binding / catalytic/ oxidoreductase/ zinc ion binding | chr4:18291268-18292740 FORWARDmoderately similar to ( 370) MTDH_FRAAN Probable mannitol dehydrogenase (EC 1.1.1.255) (NAD-dependent mannitol dehydrogenase) - Fragaria ananassa (Strawberry) AdhP PRK09422 AdhC Tdh ADH_N Qor protein|dehydro…
	Early versus Cortex	16212720	3.75	2.71	2.06	0.0042	0.0683	skyblue	Os03g0233800	27.3.27	RNA.regulation of transcription.NAC domain transcription factor family	moderately similar to ( 343) AT5G66600 | Symbols: | unknown protein | chr5:26575105-26578315 REVERSEDUF547 protein|ternary complex factor MIP1, putative, expressed
	Early versus Cortex	16212876	6.54	5.54	2	0.0046	0.0718	thistle1	Os03g0240800	27.1	RNA.processing	weakly similar to ( 105) AT1G20580 | Symbols: | small nuclear ribonucleoprotein, putative / snRNP, putative / Sm protein, putative | chr1:7128979-7130371 FORWARD Sm_D3 protein|LSM domain containing protein, expressed
	Early versus Cortex	16212912	7.36	5.52	3.58	0.0055	0.0778	skyblue	Os03g0241200	29.2.1.2.2.57	protein.synthesis.ribosomal protein.eukaryotic.60S subunit.L7A	weakly similar to ( 187) AT5G20160 | Symbols: | ribosomal protein L7Ae/L30e/S12e/Gadd45 family protein | chr5:6804653-6805102 REVERSE Ribosomal_L7Ae RPL8A rpl7ae protein|ribosomal protein L7Ae, putative, expressed
	Early versus Cortex	16213154	8.39	7.25	2.2	0.0037	0.0645	darkgrey	Os03g0249400	29.2.1.2.1.20	protein.synthesis.ribosomal protein.eukaryotic.40S subunit.S20	weakly similar to ( 187) AT5G62300 | Symbols: | 40S ribosomal protein S20 (RPS20C) | chr5:25021388-25022235 REVERSEweakly similar to ( 186) RS20_ORYSA 40S ribosomal protein S20 - Oryza sativa (Rice) Ribosomal_S10 RpsJ rps10P protein|S10/S20 domain containing ribosomal protein, putative, expressed
	Early versus Cortex	16213166	4.49	3.46	2.03	0.0072	0.0883	skyblue	Os03g0249900	35.2	not assigned.unknown	protein|expressed protein
	Early versus Cortex	16213215	4.73	3.27	2.74	0.0007	0.0311	midnightblue	Os03g0255000	30.11	signalling.light	moderately similar to ( 268) AT4G38180 | Symbols: FRS5 | FRS5 (FAR1-related sequence 5); zinc ion binding | chr4:17906702-17909404 REVERSE protein|transposon protein, putative, unclassified, expressed
	Early versus Cortex	16213689	3.01	4.2	-2.28	0.0002	0.0182	yellow	Os03g0270000	27.3.67	RNA.regulation of transcription.putative transcription regulator	weakly similar to ( 132) AT2G45430 | Symbols: | DNA-binding protein-related | chr2:18727848-18728801 FORWARDDUF296 protein|DNA binding protein, putative, expressed
	Early versus Cortex	16213929	8.37	5.96	5.29	0.0001	0.0142	darkgrey	Os03g0276700	35.2	not assigned.unknown	very weakly similar to (95.1) AT1G47278 | Symbols: | unknown protein | chr1:17331383-17331726 FORWARD protein|expressed protein
	Early versus Cortex	16214016	6.1	5.34	1.69	0.0053	0.0767
	Early versus Cortex	16214023	4.72	3.44	2.44	0.0012	0.0399	yellow	Os03g0279900	29.5.11.4.2	protein.degradation.ubiquitin.E3.RING	moderately similar to ( 411) AT1G61620 | Symbols: | phosphoinositide binding | chr1:22737653-22739209 FORWARD protein|zinc finger, C3HC4 type domain containing protein, expressed
	Early versus Cortex	16214096	5.18	3.5	3.19	0.0013	0.0405	yellow	Os03g0282900	35.2	not assigned.unknown	weakly similar to ( 120) AT5G02740 | Symbols: | nucleotide binding | chr5:616517-618267 FORWARD protein|nucleotide binding protein, putative, expressed
	Early versus Cortex	16214108	7.82	5.89	3.81	0.0019	0.0479	skyblue	Os03g0283300	35.2	not assigned.unknown	protein|expressed protein
	Early versus Cortex	16214152	4.36	3.37	1.98	0.0054	0.0771	skyblue	Os03g0284600	35.2	not assigned.unknown	moderately similar to ( 270) AT2G37240 | Symbols: | INVOLVED IN: biological_process unknown; LOCATED IN: chloroplast; EXPRESSED IN: 21 plant structures; EXPRESSED DURING: 14 growth stages; CONTAINS InterPro DOMAIN/s: Thioredoxin fold (InterPro:IPR012335), Thioredoxin-like fold (InterPro:IPR012336); BEST Arabidopsis thaliana protein match is: unknown protein (TAIR:AT5G65840.1); Has 252 Blast hits …
	Early versus Cortex	16214291	6	4.37	3.11	0.0061	0.0817	skyblue	Os03g0288400	35.2	not assigned.unknown	weakly similar to ( 150) AT4G14145 | Symbols: | unknown protein | chr4:8152499-8153091 REVERSE protein|kinesin like protein, putative, expressed
	Early versus Cortex	16214335	3.88	3.1	1.71	0.0019	0.0484	midnightblue	Os03g0288800	35.2	not assigned.unknown	moderately similar to ( 479) AT1G07970 | Symbols: | unknown protein | chr1:2469528-2472518 REVERSE protein|expressed protein
	Early versus Cortex	16214459	2.54	4.54	-3.99	0.0006	0.0302	yellow	Os03g0293100	20.2.1	stress.abiotic.heat	moderately similar to ( 335) AT3G08970 | Symbols: ATERDJ3A, TMS1 | ATERDJ3A; oxidoreductase | chr3:2737589-2740265 FORWARD DnaJ DnaJ PRK10767 DnaJ SEC63 protein|heat shock protein DnaJ, putative, expressed
	Early versus Cortex	16214478	2.39	3.15	-1.68	0.0085	0.0946	yellow	Os03g0293600	35.2	not assigned.unknown	protein|expressed protein
	Early versus Cortex	16214540	4.14	3.42	1.65	0.002	0.0496	midnightblue	Os03g0295500	9.1.2	mitochondrial electron transport / ATP synthesis.NADH-DH.localisation not clear	weakly similar to ( 157) AT3G06310 | Symbols: | NADH-ubiquinone oxidoreductase 19 kDa subunit (NDUFA8) family protein | chr3:1913926-1914174 REVERSE protein|CHCH domain containing protein, expressed
	Early versus Cortex	16214628	4.58	3.25	2.51	3.27e-06	0.0038		Os03g0297100	29.2.1.2.1.7	protein.synthesis.ribosomal protein.eukaryotic.40S subunit.S7	moderately similar to ( 280) AT1G48830 | Symbols: | 40S ribosomal protein S7 (RPS7A) | chr1:18059854-18060935 REVERSEmoderately similar to ( 327) RS7_ORYSA 40S ribosomal protein S7 - Oryza sativa (Rice) Ribosomal_S7e protein|40S ribosomal protein S7, putative, expressed
	Early versus Cortex	16214749	5.5	4.39	2.16	0.0007	0.0319	midnightblue	Os03g0301200	10.2.2	cell wall.cellulose synthesis.COBRA	highly similar to ( 665) AT4G16120 | Symbols: ATSEB1, COBL7, SEB1 | COBL7 (COBRA-LIKE 7) | chr4:9116591-9119138 REVERSEweakly similar to ( 150) COBL1_ORYSA COBRA-like 1 protein precursor (BRITTLE CULM1-like 6 protein) - Oryza sativa (Rice)Phytochel_synth protein|COBRA-like protein 7 precursor, putative, expressed
	Early versus Cortex	16214772	2.55	3.3	-1.68	0.0003	0.0203	yellow	Os03g0301600	30.3	signalling.calcium	moderately similar to ( 323) AT4G25800 | Symbols: | calmodulin-binding protein | chr4:13125224-13127765 FORWARDCalmodulin_bind protein|calmodulin binding protein, putative, expressed
	Early versus Cortex	16214920	2.77	3.51	-1.67	8.05e-05	0.0118	yellow	Os03g0306800	1.3	PS.calvin cycle	very weakly similar to ( 100) AT3G62410 | Symbols: CP12-2, CP12 | CP12-2; protein binding | chr3:23091006-23091401 FORWARDCP12 protein|calvin cycle protein CP12, putative, expressed
	Early versus Cortex	16215011	3.55	2.96	1.5	0.0063	0.0836	skyblue	Os03g0309200	30.11	signalling.light	nearly identical (1725) AT2G18790 | Symbols: PHYB, HY3, OOP1 | PHYB (PHYTOCHROME B); G-protein coupled photoreceptor/ protein histidine kinase/ red or far-red light photoreceptor/ signal transducer | chr2:8140079-8144151 FORWARDnearly identical (2288) PHYB_ORYSA Phytochrome B - Oryza sativa (Rice)Phytochrome COG4251 PAS_2 BaeS GAF PAS PRK11107 GAF protein|phytochrome B, putative, expressed
	Early versus Cortex	16215186	4.21	3.41	1.74	0.0007	0.0308	skyblue	Os03g0314100	27.1.2	RNA.processing.RNA helicase	highly similar to ( 878) AT2G47250 | Symbols: | RNA helicase, putative | chr2:19399923-19402981 REVERSE HrpA PRK11131 PRK11664 DEXHc DEXDc HA2 DEXDc protein|ATP-dependent RNA helicase, putative, expressed
	Early versus Cortex	16215391	5.81	4.97	1.79	0.0082	0.0933	skyblue	Os03g0322500	29.4	protein.postranslational modification	weakly similar to ( 167) AT3G56490 | Symbols: | zinc-binding protein, putative / protein kinase C inhibitor, putative | chr3:20941532-20943129 FORWARDweakly similar to ( 188) ZB14_MAIZE 14 kDa zinc-binding protein (Protein kinase C inhibitor) (PKCI) - Zea mays (Maize) PKCI_related PRK10687 HIT protein|histidine triad family protein, putative, expressed
	Early versus Cortex	16215757	2.83	3.5	-1.59	0.0002	0.0171	yellow	Os03g0333400	1.1.1.2	PS.lightreaction.photosystem II.PSII polypeptide subunits	weakly similar to ( 154) AT1G03600 | Symbols: | photosystem II family protein | chr1:898916-899440 FORWARD protein|photosystem II 11 kD protein, putative, expressed
	Early versus Cortex	16215837	6.28	4.64	3.11	0.0019	0.0479	midnightblue	Os03g0335500	30.2.3	signalling.receptor kinases.leucine rich repeat III	highly similar to ( 906) AT3G56370 | Symbols: | leucine-rich repeat transmembrane protein kinase, putative | chr3:20899403-20902390 REVERSEmoderately similar to ( 333) RPK1_IPONI Receptor-like protein kinase precursor (EC 2.7.11.1) - Ipomoea nil (Japanese morning glory) (Pharbitis nil) Pkinase_Tyr S_TKc PTKc Pkinase TyrKc S_TKc PTKc_Jak_rpt2 SPS1 PTKc_Src_like PTKc_Syk_like PTKc_EGFR_like PTKc_Ac…
	Early versus Cortex	16216004	4.48	2.67	3.52	2.01e-05	0.0065	midnightblue	Os03g0339700	35.2	not assigned.unknown	weakly similar to ( 164) AT2G38370 | Symbols: | unknown protein | chr2:16072184-16074168 REVERSEDUF827 protein|expressed protein
	Early versus Cortex	16216092	4.9	5.72	-1.76	0.0002	0.016	skyblue	Os03g0343900	35.2	not assigned.unknown	protein|ultraviolet-B-repressible protein, putative, expressed
	Early versus Cortex	16216214	8.13	7.48	1.56	0.0078	0.0914	skyblue	Os03g0351500	21.6	redox.dismutases and catalases	moderately similar to ( 224) AT1G08830 | Symbols: CSD1 | CSD1 (COPPER/ZINC SUPEROXIDE DISMUTASE 1); superoxide dismutase | chr1:2827700-2829053 FORWARDmoderately similar to ( 269) SODC1_ORYSA Superoxide dismutase [Cu-Zn] 1 (EC 1.15.1.1) - Oryza sativa (Rice) Sod_Cu Cu-Zn_Superoxide_Dismutase SodC protein|copper/zinc superoxide dismutase, putative, expressed
	Early versus Cortex	16216347	5.25	3.42	3.55	0.001	0.0357	yellow	Os03g0355200	27.1	RNA.processing	highly similar to ( 553) AT2G41500 | Symbols: LIS, EMB2776 | EMB2776; nucleotide binding | chr2:17304319-17306855 REVERSEweakly similar to ( 125) PF20_CHLRE Flagellar WD repeat protein PF20 - Chlamydomonas reinhardtii WD40 COG2319 protein|WD domain, G-beta repeat domain containing protein, expressed
	Early versus Cortex	16216431	4.33	5.26	-1.91	0.0091	0.098
	Early versus Cortex	16216528	4.22	3.4	1.77	0.0081	0.0926	skyblue	Os03g0363800	27.1.1	RNA.processing.splicing	weakly similar to ( 142) AT5G18810 | Symbols: SCL28 | SCL28; RNA binding / nucleic acid binding / nucleotide binding | chr5:6268925-6271158 REVERSE protein|RNA recognition motif containing protein, putative, expressed
	Early versus Cortex	16216678	5.83	4.79	2.05	0.001	0.0357	skyblue	Os03g0367800	27.3.99	RNA.regulation of transcription.unclassified	weakly similar to ( 158) AT5G37055 | Symbols: ATSWC6, SEF | SEF (SERRATED LEAVES AND EARLY FLOWERING) | chr5:14641634-14642387 REVERSE protein|HIT zinc finger domain containing protein, expressed
	Early versus Cortex	16216762	8.65	5.11	11.6	0.0005	0.0275	midnightblue	Os03g0370500	28.1	DNA.synthesis/chromatin structure	highly similar to ( 657) AT3G57150 | Symbols: NAP57, AtNAP57, CBF5, AtCBF5 | NAP57 (Arabidopsis thaliana homologue of NAP57); pseudouridine synthase | chr3:21154255-21155952 REVERSE PseudoU_synth_hDyskerin PRK04270 TruB PseudoU_synth_TruB_like PseudoU_synth_EcTruB TruB_N truB truB DKCLD truB truB truB truB truB truB truB truB truB truB protein|h/ACA ribonucleoprotein complex subunit 4, putative, …
	Early versus Cortex	16217240	8.49	7.46	2.04	0.0025	0.054	yellow	Os03g0390400	9.7	mitochondrial electron transport / ATP synthesis.cytochrome c oxidase	weakly similar to ( 127) AT4G28060 | Symbols: | cytochrome c oxidase subunit 6b, putative | chr4:13944018-13944709 REVERSE Cyt_c_Oxidase_VIb COX6B protein|cytochrome c oxidase subunit, putative, expressed
	Early versus Cortex	16217283	3.49	5.32	-3.56	0.0026	0.0548	yellow	Os03g0391400	11.9.3.1	lipid metabolism.lipid degradation.lysophospholipases.phospholipase D	highly similar to ( 973) AT3G15730 | Symbols: PLDALPHA1, PLD | PLDALPHA1 (PHOSPHOLIPASE D ALPHA 1); phospholipase D | chr3:5330835-5333474 FORWARDhighly similar to ( 982) PLDA1_ORYSA Phospholipase D alpha 1 precursor (EC 3.1.4.4) (PLD alpha 1) (Choline phosphatase 1) (Phosphatidylcholine-hydrolyzing phospholipase D 1) - Oryza sativa (Rice) protein|phospholipase D, putative, expressed
	Early versus Cortex	16217468	2.37	3.05	-1.6	0.0012	0.0392	skyblue	Os03g0399800	35.2	not assigned.unknown	Jacalin protein|jacalin-like lectin domain containing protein, expressed
	Early versus Cortex	16217585	2.15	2.89	-1.67	0.0004	0.0249	midnightblue	Os03g0405500	35.2	not assigned.unknown	highly similar to ( 605) AT1G60420 | Symbols: | DC1 domain-containing protein | chr1:22261978-22264243 FORWARD TryX_like_TryX_NRX TryX_like_family protein|PDI, putative, expressed
	Early versus Cortex	16217640	7.37	6.46	1.87	0.0004	0.0251	yellow	Os03g0408300	29.2.1.2.2.527	protein.synthesis.ribosomal protein.eukaryotic.60S subunit.L27A	moderately similar to ( 216) AT1G70600 | Symbols: | structural constituent of ribosome | chr1:26621168-26621608 REVERSE rpl15p protein|60S ribosomal protein, putative, expressed
	Early versus Cortex	16217659	9.61	7.08	5.79	0.0013	0.0408	thistle1	Os03g0410900	27.1	RNA.processing	weakly similar to ( 129) AT2G23930 | Symbols: SNRNP-G | SNRNP-G (PROBABLE SMALL NUCLEAR RIBONUCLEOPROTEIN G) | chr2:10182496-10183026 FORWARDweakly similar to ( 116) RUXG_MEDSA Probable small nuclear ribonucleoprotein G (snRNP-G) (Sm protein G) (Sm-G) (SmG) - Medicago sativa (Alfalfa) Sm_G protein|LSM domain containing protein, expressed
	Early versus Cortex	16217863	2.2	3.09	-1.86	0.0002	0.0182	yellow	Os03g0421700	13.2.6.2	amino acid metabolism.degradation.aromatic aa.tyrosine	weakly similar to ( 143) AT4G15940 | Symbols: | fumarylacetoacetate hydrolase family protein | chr4:9038361-9040163 FORWARD MhpD FAA_hydrolase protein|fumarylacetoacetate hydrolase family protein, expressed
	Early versus Cortex	16217909	7.98	4.41	11.89	0.0062	0.0825	orange	Os03g0424500	29.2.1.2.1.19	protein.synthesis.ribosomal protein.eukaryotic.40S subunit.S19	moderately similar to ( 221) AT5G61170 | Symbols: | 40S ribosomal protein S19 (RPS19C) | chr5:24611158-24612202 FORWARDmoderately similar to ( 290) RS19_ORYSA 40S ribosomal protein S19 - Oryza sativa (Rice) Ribosomal_S19e RPS19A PRK09333 protein|40S ribosomal protein S19, putative, expressed
	Early versus Cortex	16218096	6.12	4.77	2.55	0.0034	0.0622	skyblue	Os03g0430400	29.5.11.4.2	protein.degradation.ubiquitin.E3.RING	highly similar to ( 589) AT4G00990 | Symbols: | transcription factor jumonji (jmjC) domain-containing protein | chr4:427035-431535 FORWARD protein|jmjC domain containing protein, expressed
	Early versus Cortex	16218107	4.01	5.56	-2.92	6.82e-05	0.0112	yellow	Os03g0431100	35.2	not assigned.unknown	protein|annexin A7, putative, expressed
	Early versus Cortex	16218512	2.72	3.68	-1.95	0.0053	0.0764	skyblue	Os03g0579900	20.1.7	stress.biotic.PR-proteins	moderately similar to ( 407) AT3G14470 | Symbols: | disease resistance protein (NBS-LRR class), putative | chr3:4857940-4861104 FORWARD NB-ARC protein|disease resistance RPP13-like protein 1, putative, expressed
	Early versus Cortex	16218538	8.83	7.35	2.79	0.0055	0.0778	skyblue	Os03g0581800	35.2	not assigned.unknown	protein|expressed protein
	Early versus Cortex	16218712	4.44	3.51	1.91	0.008	0.0922	midnightblue	Os03g0591300	27.3.6	RNA.regulation of transcription.bHLH,Basic Helix-Loop-Helix family	very weakly similar to (97.8) AT1G29950 | Symbols: | transcription factor/ transcription regulator | chr1:10493461-10494216 FORWARD protein|CPuORF31 - conserved peptide uORF-containing transcript, expressed
	Early versus Cortex	16218726	2.38	3.24	-1.81	0.0026	0.0553	yellow	Os03g0592500	1.1.1.1	PS.lightreaction.photosystem II.LHC-II	moderately similar to ( 459) AT3G27690 | Symbols: LHCB2.4, LHCB2.3, LHCB2 | LHCB2.3; chlorophyll binding | chr3:10256002-10256921 FORWARDhighly similar to ( 526) CB23_ORYSA Chlorophyll a-b binding protein, chloroplast precursor (LHCII type I CAB) (LHCP) - Oryza sativa (Rice)Chloroa_b-bind protein|chlorophyll A-B binding protein, putative, expressed
	Early versus Cortex	16218869	6.6	4.72	3.67	0.0024	0.0534	skyblue	Os03g0603700
	Early versus Cortex	16218891	6.67	5.97	1.62	0.0093	0.0989	skyblue	Os03g0606200	9.9	mitochondrial electron transport / ATP synthesis.F1-ATPase	very weakly similar to (89.4) AT5G59613 | Symbols: | unknown protein | chr5:24016162-24016500 REVERSE protein|expressed protein
	Early versus Cortex	16218911	4.45	3.3	2.22	0.0018	0.0474	midnightblue	Os03g0607600	31.3	cell.cycle	moderately similar to ( 327) AT1G47230 | Symbols: CYCA3;4 | cyclin, putative | chr1:17306752-17308587 FORWARDmoderately similar to ( 322) CCNAL_DAUCA G2/mitotic-specific cyclin C13-1 (A-like cyclin) (Fragment) - Daucus carota (Carrot) Cyclin_N COG5024 Cyclin_C protein|cyclin, putative, expressed
	Early versus Cortex	16218943	4.26	3.57	1.61	0.0052	0.0764
	Early versus Cortex	16218945	5.62	4.95	1.6	0.0032	0.061	yellow	Os03g0610650
	Early versus Cortex	16218961	2.62	6.4	-13.8	8.63e-05	0.0118
	Early versus Cortex	16219054	5.57	4.13	2.72	0.0094	0.0995	yellow	Os03g0619800	35.2	not assigned.unknown	protein|B3 DNA binding domain containing protein, expressed
	Early versus Cortex	16219138	1.96	2.66	-1.62	0.0036	0.0639	yellow	Os03g0624600	33.99	development.unspecified	moderately similar to ( 276) AT3G18400 | Symbols: anac058 | anac058 (Arabidopsis NAC domain containing protein 58); transcription factor | chr3:6318745-6320593 REVERSEmoderately similar to ( 217) NAC77_ORYSA NAC domain-containing protein 77 (ONAC077) (ONAC300) - Oryza sativa (Rice)NAM protein|No apical meristem protein, putative, expressed
	Early versus Cortex	16219174	8.55	6.1	5.46	2.68e-05	0.0073	skyblue	Os03g0626250
	Early versus Cortex	16219359	5.1	3.44	3.15	0.0069	0.0872	lightgreen	Os03g0639200	28.99	DNA.unspecified	highly similar to ( 705) AT3G21430 | Symbols: ATALY3, ALY3 | DNA binding | chr3:7544800-7552841 REVERSE DIRP protein|DIRP family protein, putative, expressed
	Early versus Cortex	16219442	4.51	3.48	2.03	0.0003	0.0191	skyblue	Os03g0645000	10.7	cell wall.modification	weakly similar to ( 152) AT2G45110 | Symbols: ATEXPB4, EXPB4, ATHEXP BETA 1.1 | ATEXPB4 (ARABIDOPSIS THALIANA EXPANSIN B4) | chr2:18599575-18601237 FORWARDmoderately similar to ( 333) EXB12_ORYSA Expansin-B12 precursor (OsEXPB12) (Beta-expansin-12) (OsaEXPb1.17) - Oryza sativa (Rice) protein|expansin precursor, putative, expressed
	Early versus Cortex	16219652	4.06	4.71	-1.57	0.001	0.0366	yellow	Os03g0655400	35.2	not assigned.unknown	protein|dehydrin, putative, expressed
	Early versus Cortex	16219658	3.98	2.98	2.01	0.0002	0.016	midnightblue	Os03g0655600	30.11	signalling.light	highly similar to ( 506) AT4G38180 | Symbols: FRS5 | FRS5 (FAR1-related sequence 5); zinc ion binding | chr4:17906702-17909404 REVERSEFAR1 protein|transposon protein, putative, unclassified, expressed
	Early versus Cortex	16219700	2.82	3.99	-2.25	0.0083	0.0935	yellow	Os03g0656800	26.4.1	misc.beta 1,3 glucan hydrolases.glucan endo-1,3-beta-glucosidase	highly similar to ( 566) AT1G64760 | Symbols: | glycosyl hydrolase family 17 protein | chr1:24054220-24056194 REVERSEweakly similar to ( 170) E13B_WHEAT Glucan endo-1,3-beta-glucosidase precursor (EC 3.2.1.39) ((1->3)-beta-glucan endohydrolase) ((1->3)-beta-glucanase) (Beta-1,3-endoglucanase) - Triticum aestivum (Wheat)Glyco_hydro_17 X8 protein|glucan endo-1,3-beta-glucosidase precursor, putative…
	Early versus Cortex	16219740	5.05	6.03	-1.96	0.0017	0.0466	yellow	Os03g0659700	27.3.37	RNA.regulation of transcription.AS2,Lateral Organ Boundaries Gene Family	weakly similar to ( 118) AT1G31320 | Symbols: LBD4 | LBD4 (LOB DOMAIN-CONTAINING PROTEIN 4) | chr1:11213107-11214032 FORWARDDUF260 protein|DUF260 domain containing protein, putative, expressed
	Early versus Cortex	16219821	2.91	4.05	-2.19	0.0012	0.039	skyblue	Os03g0665700	35.2	not assigned.unknown	weakly similar to ( 129) AT3G22540 | Symbols: | unknown protein | chr3:7984233-7984565 REVERSEDUF1677 protein|expressed protein
	Early versus Cortex	16219835	5.07	4.27	1.74	0.0002	0.0152	yellow	Os03g0666100	33.99	development.unspecified	nearly identical (1755) AT1G13980 | Symbols: GN, VAN7, EMB30 | GN (GNOM); GTP:GDP antiporter/ protein homodimerization | chr1:4789587-4794397 FORWARD Sec7 Sec7 Sec7 COG5307 protein|pattern formation protein EMB30, putative, expressed
	Early versus Cortex	16219860	3.04	3.65	-1.52	0.0065	0.0848	yellow	Os03g0666800	35.2	not assigned.unknown	protein|expressed protein
	Early versus Cortex	16219906	6.58	5.65	1.91	0.0013	0.0412	darkgrey	Os03g0668900	35.2	not assigned.unknown	weakly similar to ( 105) AT3G50690 | Symbols: | leucine-rich repeat family protein | chr3:18835271-18837097 REVERSEweakly similar to ( 112) AN32_ORYSA Acidic leucine-rich nuclear phosphoprotein 32-related protein (ANP32/acidic nuclear phosphoprotein-like protein) - Oryza sativa (Rice) protein|acidic leucine-rich nuclear phosphoprotein 32-related protein 2, putative, expressed
	Early versus Cortex	16219998	3.37	4.28	-1.88	0.0084	0.094	yellow	Os03g0678100	29.4	protein.postranslational modification	moderately similar to ( 410) AT4G14480 | Symbols: | protein kinase family protein | chr4:8330081-8331544 REVERSEweakly similar to ( 104) M2K1_ORYSA Mitogen-activated protein kinase kinase 1 (EC 2.7.12.2) (MAP kinase kinase 1) (MAPKK1) (OsMEK1) - Oryza sativa (Rice) S_TKc S_TKc Pkinase Pkinase_Tyr SPS1 PTKc TyrKc PTKc_Srm_Brk PTKc_EGFR_like PTKc_Tec_like PTKc_Frk_like PTKc_Csk_like PTKc_Src_like P…
	Early versus Cortex	16220006	3.27	3.98	-1.63	0.0036	0.0639	skyblue	Os03g0678800	26.2	misc.UDP glucosyl and glucoronyl transferases	moderately similar to ( 406) AT3G50760 | Symbols: GATL2 | GATL2 (Galacturonosyltransferase-like 2); polygalacturonate 4-alpha-galacturonosyltransferase/ transferase, transferring glycosyl groups / transferase, transferring hexosyl groups | chr3:18868074-18869099 FORWARDGlyco_transf_8 RfaJ protein|glycosyl transferase 8 domain containing protein, putative, expressed
	Early versus Cortex	16220448	5.24	4.24	1.99	0.0068	0.0865	skyblue	Os03g0694800	29.2.1.1.3.2.18	protein.synthesis.ribosomal protein.prokaryotic.unknown organellar.50S subunit.L18	weakly similar to ( 132) AT5G27820 | Symbols: | ribosomal protein L18 family protein | chr5:9860584-9860928 FORWARD protein|ribosomal L18p/L5e family protein, putative, expressed
	Early versus Cortex	16220796	3.59	2.85	1.67	0.0081	0.0925	midnightblue	Os03g0704400	29.4	protein.postranslational modification	highly similar to ( 561) AT1G77720 | Symbols: | protein kinase family protein | chr1:29210730-29213877 FORWARDvery weakly similar to (90.5) CDC2_MAIZE Cell division control protein 2 homolog (EC 2.7.11.22) (EC 2.7.11.23) (p34cdc2) - Zea mays (Maize) S_TKc S_TKc Pkinase SPS1 Pkinase_Tyr PTKc protein|protein kinase family protein, putative, expressed
	Early versus Cortex	16221360	5.18	3.49	3.22	3.74e-05	0.0085	skyblue	Os03g0725000	29.2.1.2.2.6	protein.synthesis.ribosomal protein.eukaryotic.60S subunit.L6	weakly similar to ( 145) AT2G18400 | Symbols: | ribosomal protein L6 family protein | chr2:7989665-7989973 REVERSEweakly similar to ( 127) RM06_MARPO Mitochondrial 60S ribosomal protein L6 - Marchantia polymorpha (Liverwort) rplF rpl6 RplF protein|ribosomal protein L6, putative, expressed
	Early versus Cortex	16221399	4.39	3.18	2.32	0.0098	0.102	midnightblue	Os03g0725400	33.99	development.unspecified	moderately similar to ( 437) AT3G49660 | Symbols: | transducin family protein / WD-40 repeat family protein | chr3:18413690-18415223 FORWARDweakly similar to ( 113) GBLP_CHLRE Guanine nucleotide-binding protein subunit beta-like protein - Chlamydomonas reinhardtii WD40 COG2319 protein|WD repeat-containing protein 5, putative, expressed
	Early versus Cortex	16221484	4.58	3.5	2.12	0.0012	0.0399	midnightblue	Os03g0728500	35.2	not assigned.unknown	very weakly similar to (83.6) AT4G14490 | Symbols: | forkhead-associated domain-containing protein / FHA domain-containing protein | chr4:8332414-8333574 REVERSE protein|FHA domain containing protein, putative, expressed
	Early versus Cortex	16221521	5.32	3.67	3.14	0.0002	0.0156	skyblue	Os03g0729500	27.3.50	RNA.regulation of transcription.General Transcription	weakly similar to ( 174) AT2G22840 | Symbols: AtGRF1 | AtGRF1 (GROWTH-REGULATING FACTOR 1); transcription activator | chr2:9728841-9731141 FORWARDWRC protein|growth-regulating factor, putative, expressed
	Early versus Cortex	16221604	3.16	3.95	-1.74	0.0008	0.0334	lightgreen	Os03g0731100	35.2	not assigned.unknown	protein|expressed protein
	Early versus Cortex	16221955	2.63	3.25	-1.54	0.007	0.0875	skyblue	Os03g0742300	35.2	not assigned.unknown	REC REC Response_reg protein|response regulator receiver domain containing protein, expressed
	Early versus Cortex	16221961	3.49	2.81	1.61	0.0049	0.0741	midnightblue	Os03g0742800	29.3.4.2	protein.targeting.secretory pathway.golgi	highly similar to ( 832) AT5G43670 | Symbols: | transport protein, putative | chr5:17539025-17541733 REVERSE SEC23 Sec23-like trunk_domain Sec23_trunk Sec23_helical Sec23_BS COG5028 protein|protein transport protein Sec23B, putative, expressed
	Early versus Cortex	16221981	4.67	4.03	1.56	0.0004	0.0249	midnightblue	Os03g0743400	28.1.3	DNA.synthesis/chromatin structure.histone	weakly similar to ( 179) AT2G38810 | Symbols: HTA8 | HTA8 (HISTONE H2A 8); DNA binding | chr2:16219444-16220679 REVERSEmoderately similar to ( 201) H2AV3_ORYSA Probable histone H2A variant 3 - Oryza sativa (Rice) H2A H2A HTA1 Histone protein|Core histone H2A/H2B/H3/H4 domain containing protein, putative, expressed
	Early versus Cortex	16222303	6.43	5.1	2.52	0.0013	0.04	skyblue	Os03g0749400
	Early versus Cortex	16222334	3.47	2.62	1.79	0.0075	0.0896	coral2	Os03g0750200
	Early versus Cortex	16222358	5.54	4.67	1.82	0.0002	0.0177	yellow	Os03g0751000	35.2	not assigned.unknown	protein|expressed protein
	Early versus Cortex	16222548	9.41	7.16	4.77	0.0015	0.0431	yellow	Os03g0756000	29.2.1.2.2.513	protein.synthesis.ribosomal protein.eukaryotic.60S subunit.L13A	moderately similar to ( 285) AT3G24830 | Symbols: | 60S ribosomal protein L13A (RPL13aB) | chr3:9064613-9065871 FORWARDmoderately similar to ( 272) RL13A_LUPLU 60S ribosomal protein L13a - Lupinus luteus (European yellow lupin) Ribosomal_L13 Ribosomal_L13 rpl13p RplM protein|ribosomal protein L13, putative, expressed
	Early versus Cortex	16222638	3.29	2.68	1.52	0.0082	0.0932	skyblue	Os03g0758700	31.2	cell.division	weakly similar to ( 164) AT1G69400 | Symbols: | transducin family protein / WD-40 repeat family protein | chr1:26087027-26088806 FORWARD protein|transducin family protein, putative, expressed
	Early versus Cortex	16222648	6.43	4.9	2.89	0.0033	0.0617	skyblue	Os03g0758800	29.2.3	protein.synthesis.initiation	moderately similar to ( 264) AT1G69410 | Symbols: ATELF5A-3, ELF5A-3 | ELF5A-3 (EUKARYOTIC ELONGATION FACTOR 5A-3); translation initiation factor | chr1:26089301-26090194 FORWARDmoderately similar to ( 287) IF5A2_NICPL Eukaryotic translation initiation factor 5A-2 (eIF-5A-2) (eIF-4D) - Nicotiana plumbaginifolia (Leadwort-leaved tobacco) Efp eIF-5a protein|eukaryotic translation initiation factor …
	Early versus Cortex	16222688	6.12	5.17	1.93	0.0074	0.0893	midnightblue	Os03g0759700	17.5.3	hormone metabolism.ethylene.induced-regulated-responsive-activated	very weakly similar to (96.7) AT3G19500 | Symbols: | ethylene-responsive protein -related | chr3:6759289-6760893 REVERSE protein|bHelix-loop-helix transcription factor, putative, expressed
	Early versus Cortex	16222797	5.33	4.71	1.53	0.0014	0.0426	midnightblue	Os03g0762850
	Early versus Cortex	16223106	4.37	3.35	2.03	0.0049	0.0741	skyblue	Os03g0775500	35.2	not assigned.unknown	weakly similar to ( 166) AT3G50845 | Symbols: | FUNCTIONS IN: molecular_function unknown; INVOLVED IN: biological_process unknown; LOCATED IN: cellular_component unknown; CONTAINS InterPro DOMAIN/s: Protein of unknown function DUF59 (InterPro:IPR002744); BEST Arabidopsis thaliana protein match is: vacuolar sorting signal binding (TAIR:AT1G68310.2); Has 415 Blast hits to 414 proteins in 153 specie…
	Early versus Cortex	16223167	2.86	3.58	-1.65	0.0022	0.0515	yellow	Os03g0777000	33.99	development.unspecified	moderately similar to ( 253) AT2G43000 | Symbols: anac042 | anac042 (Arabidopsis NAC domain containing protein 42); transcription factor | chr2:17880617-17882584 REVERSEweakly similar to ( 179) NAC68_ORYSA NAC domain-containing protein 68 (ONAC068) - Oryza sativa (Rice)NAM protein|no apical meristem protein, putative, expressed
	Early versus Cortex	16223315	5.24	4.13	2.17	0.0029	0.0574	yellow	Os03g0783100	35.2	not assigned.unknown	protein|latent nuclear antigen, putative, expressed
	Early versus Cortex	16223517	5.41	4.31	2.14	0.0089	0.097	skyblue	Os03g0788200	35.2	not assigned.unknown	weakly similar to ( 161) AT3G11780 | Symbols: | MD-2-related lipid recognition domain-containing protein / ML domain-containing protein | chr3:3724326-3725476 REVERSE PG-PI_TP protein|ML domain protein, putative, expressed
	Early versus Cortex	16223524	5.42	4.07	2.54	0.0016	0.0444	yellow	Os03g0788300	35.2	not assigned.unknown	protein|expressed protein
	Early versus Cortex	16223727	4.63	5.38	-1.68	0.0091	0.0981	yellow	Os03g0794200	26.24	misc.GCN5-related N-acetyltransferase	weakly similar to ( 165) AT2G32030 | Symbols: | GCN5-related N-acetyltransferase (GNAT) family protein | chr2:13632675-13633241 REVERSERimL protein|acetyltransferase, GNAT family, putative, expressed
	Early versus Cortex	16223732	4.37	5.27	-1.86	0.0086	0.0958	blue	Os03g0794400	26.24	misc.GCN5-related N-acetyltransferase	weakly similar to ( 120) AT2G32030 | Symbols: | GCN5-related N-acetyltransferase (GNAT) family protein | chr2:13632675-13633241 REVERSERimL protein|acetyltransferase, GNAT family, putative, expressed
	Early versus Cortex	16223876	3.85	3.04	1.75	0.0003	0.0188	skyblue	Os03g0798200	29.5.11.4.2	protein.degradation.ubiquitin.E3.RING	weakly similar to ( 182) AT1G06770 | Symbols: DRIP1 | DRIP1 (DREB2A-INTERACTING PROTEIN 1); protein binding / ubiquitin-protein ligase/ zinc ion binding | chr1:2079222-2080658 REVERSE protein|zinc finger, C3HC4 type domain containing protein, expressed
	Early versus Cortex	16224131	6.44	3.31	8.79	0.0078	0.0912	yellow	Os03g0804100	35.2	not assigned.unknown	weakly similar to ( 145) AT1G20890 | Symbols: | unknown protein | chr1:7266088-7267060 REVERSE protein|expressed protein
	Early versus Cortex	16224226	2.16	2.78	-1.53	0.0043	0.0689	yellow	Os03g0805600	35.2	not assigned.unknown	protein|retrotransposon protein, putative, unclassified, expressed
	Early versus Cortex	16224298	6.31	5.58	1.66	0.0022	0.0516	midnightblue	Os03g0807100	29.5	protein.degradation	highly similar to ( 612) AT1G55360 | Symbols: | unknown protein | chr1:20666526-20668502 REVERSEDUF239 protein|carboxyl-terminal peptidase, putative, expressed
	Early versus Cortex	16224322	7.72	5.7	4.05	3.3e-05	0.008	yellow	Os03g0807800	29.2.1.2.1.2	protein.synthesis.ribosomal protein.eukaryotic.40S subunit.S2	moderately similar to ( 388) AT3G57490 | Symbols: | 40S ribosomal protein S2 (RPS2D) | chr3:21279824-21280887 REVERSE rps5p RpsE rpsE Ribosomal_S5 Ribosomal_S5_C protein|ribosomal protein, putative, expressed
	Early versus Cortex	16224508	2.11	2.7	-1.51	0.003	0.0582	yellow	Os03g0811400	27.3.6	RNA.regulation of transcription.bHLH,Basic Helix-Loop-Helix family	very weakly similar to (81.6) AT2G41130 | Symbols: | basic helix-loop-helix (bHLH) family protein | chr2:17143360-17144686 FORWARD protein|basic helix-loop-helix, putative, expressed
	Early versus Cortex	16224511	6.9	5.85	2.08	0.0023	0.0519	midnightblue	Os03g0811700	27.4	RNA.RNA binding	weakly similar to ( 184) AT5G12190 | Symbols: | RNA recognition motif (RRM)-containing protein | chr5:3940731-3941105 REVERSE protein|RNA recognition motif containing protein, putative, expressed
	Early versus Cortex	16224688	4.37	3.34	2.04	0.0018	0.0479	skyblue	Os03g0819100	29.5	protein.degradation	highly similar to ( 793) AT5G13520 | Symbols: | peptidase M1 family protein | chr5:4342117-4344571 REVERSE PepN Peptidase_M1 Leuk-A4-hydro_C protein|aminopeptidase, putative, expressed
	Early versus Cortex	16224772	8.56	5.85	6.56	0.0001	0.0132	yellow	Os03g0821100	20.2.1	stress.abiotic.heat	nearly identical (1082) AT5G02500 | Symbols: HSC70-1, HSP70-1, AT-HSC70-1, HSC70 | HSC70-1 (HEAT SHOCK COGNATE PROTEIN 70-1); ATP binding | chr5:554055-556334 REVERSEnearly identical (1082) HSP7C_PETHY Heat shock cognate 70 kDa protein - Petunia hybrida (Petunia) HSP70 dnaK DnaK dnaK hscA hscA protein|DnaK family protein, putative, expressed
	Early versus Cortex	16225052	6.65	5.67	1.97	0.0013	0.0412	midnightblue	Os03g0831200	35.2	not assigned.unknown	protein|expressed protein
	Early versus Cortex	16225079	3.84	2.85	1.97	0.0059	0.0804	midnightblue	Os03g0831700	35.2	not assigned.unknown	weakly similar to ( 144) AT5G26910 | Symbols: | unknown protein | chr5:9466804-9469523 REVERSE protein|expressed protein
	Early versus Cortex	16225493	2.15	2.9	-1.68	0.0029	0.0574
	Early versus Cortex	16225701	2.87	3.51	-1.56	0.0047	0.0725	lightgreen	Os03g0847900	35.2	not assigned.unknown	protein|P21-Rho-binding domain containing protein, putative, expressed
	Early versus Cortex	16225903	5.57	6.89	-2.48	0.0015	0.0437	yellow	Os03g0853500	34.19.3	transport.Major Intrinsic Proteins.NIP	weakly similar to ( 161) AT3G14000 | Symbols: ATBRXL2, BRX-LIKE2 | ATBRXL2 | chr3:4631170-4633353 REVERSE protein|brevis radix, putative, expressed
	Early versus Cortex	16225907	8.49	7.32	2.25	0.0003	0.0191	yellow	Os03g0853800	35.2	not assigned.unknown	moderately similar to ( 215) AT2G35790 | Symbols: | unknown protein | chr2:15040735-15041976 FORWARD protein|expressed protein
	Early versus Cortex	16225916	3.97	5.32	-2.54	0.0014	0.0423	yellow	Os03g0854000	35.2	not assigned.unknown	weakly similar to ( 193) AT3G02910 | Symbols: | FUNCTIONS IN: molecular_function unknown; INVOLVED IN: biological_process unknown; LOCATED IN: cellular_component unknown; EXPRESSED IN: 23 plant structures; EXPRESSED DURING: 15 growth stages; CONTAINS InterPro DOMAIN/s: Butirosin biosynthesis, BtrG-like (InterPro:IPR013024), AIG2-like (InterPro:IPR009288); BEST Arabidopsis thaliana protein match i…
	Early versus Cortex	16225979	2.25	3.84	-3.01	0.0072	0.0883	lightgreen	Os03g0856000	17.5.1	hormone metabolism.ethylene.synthesis-degradation	moderately similar to ( 283) AT1G17020 | Symbols: SRG1, ATSRG1 | SRG1 (SENESCENCE-RELATED GENE 1); oxidoreductase, acting on diphenols and related substances as donors, oxygen as acceptor / oxidoreductase, acting on paired donors, with incorporation or reduction of molecular oxygen, 2-oxoglutarate as one donor, and inc | chr1:5820258-5821741 FORWARDweakly similar to ( 162) ACCO2_MALDO 1-aminocycl…
	Early versus Cortex	16226055	5.94	6.82	-1.84	0.0058	0.0797	yellow	Os03g0856500	29.2.1.1.1.1.530	protein.synthesis.ribosomal protein.prokaryotic.chloroplast.30S subunit.S30A	weakly similar to ( 144) AT5G24490 | Symbols: | 30S ribosomal protein, putative | chr5:8365690-8367178 FORWARDweakly similar to ( 152) RR30_SPIOL Plastid-specific 30S ribosomal protein 1, chloroplast precursor (PSRP-1) (CS-S5) (CS5) (S22) (Ribosomal protein 1) - Spinacia oleracea (Spinach) protein|plastid-specific 30S ribosomal protein 1, chloroplast precursor, putative, expressed
	Early versus Cortex	16226146	2.26	2.93	-1.6	0.001	0.0357	yellow	Os03g0860000	30.99	signalling.unspecified	very weakly similar to (82.4) AT2G20410 | Symbols: | activating signal cointegrator-related | chr2:8802561-8804194 FORWARD protein|expressed protein
	Early versus Cortex	16226291	2.55	3.63	-2.11	0.0042	0.0682	yellow	Os03g0100200
	Early versus Cortex	16226395	5.03	4.34	1.6	0.0001	0.0139	midnightblue	Os03g0104400	35.2	not assigned.unknown	DUF1668 protein|expressed protein
	Early versus Cortex	16226549	3.44	2.49	1.94	0.0012	0.0392	midnightblue	Os03g0108700	35.2	not assigned.unknown	protein|knotted 1-binding protein 36, putative, expressed
	Early versus Cortex	16226715	3.01	4.12	-2.16	0.0014	0.0422	yellow	Os03g0113500	27.3.30	RNA.regulation of transcription.Trihelix, Triple-Helix transcription factor family	moderately similar to ( 205) AT1G33240 | Symbols: AT-GTL1, AT-GTL2 | AT-GTL1 (GT2-LIKE 1); DNA binding / transcription factor | chr1:12051859-12054320 REVERSE protein|AT-GTL1, putative, expressed
	Early versus Cortex	16226737	5.44	4.64	1.75	0.003	0.0582	thistle1	Os03g0114200	29.2.3	protein.synthesis.initiation	weakly similar to ( 144) AT2G40780 | Symbols: | RNA binding / translation initiation factor | chr2:17022154-17022748 FORWARD protein|RNA binding protein, putative, expressed
	Early versus Cortex	16226757	5.91	4.4	2.85	0.0078	0.0912	skyblue	Os03g0114900	29.3.2	protein.targeting.mitochondria	weakly similar to ( 166) AT1G17530 | Symbols: ATTIM23-1 | ATTIM23-1 (TRANSLOCASE OF INNER MITOCHONDRIAL MEMBRANE 23); P-P-bond-hydrolysis-driven protein transmembrane transporter | chr1:6027723-6028286 FORWARD Tim17 protein|mitochondrial import inner membrane translocase subunit Tim17, putative, expressed
	Early versus Cortex	16226978	6.1	5.05	2.08	0.0014	0.0422	skyblue	Os03g0121800
	Early versus Cortex	16227228	8.02	6.62	2.64	0.0002	0.0176	midnightblue	Os03g0128400	35.2	not assigned.unknown	protein|expressed protein
	Early versus Cortex	16227337	2.59	3.2	-1.52	0.004	0.0672	midnightblue	Os03g0130700	35.2	not assigned.unknown	weakly similar to ( 112) AT2G17550 | Symbols: | unknown protein | chr2:7634495-7636770 REVERSE protein|expressed protein
	Early versus Cortex	16227501	3.47	4.42	-1.93	0.001	0.0356	midnightblue	Os03g0135100	26.9	misc.glutathione S transferases	weakly similar to ( 161) AT3G03190 | Symbols: ATGSTF11, ATGSTF6 | ATGSTF11 (GLUTATHIONE S-TRANSFERASE F11); glutathione transferase | chr3:735071-735877 FORWARDweakly similar to ( 146) GSTF1_TOBAC Glutathione S-transferase PARB (EC 2.5.1.18) (GST class-phi) - Nicotiana tabacum (Common tobacco) GST_C_Phi Gst GST_N_Phi protein|glutathione S-transferase, putative, expressed
	Early versus Cortex	16227508	4.12	8.82	-25.99	0.003	0.0589	midnightblue	Os03g0135200	26.9	misc.glutathione S transferases	weakly similar to ( 160) AT2G30870 | Symbols: ATGSTF10, ERD13, ATGSTF4, GSTF10 | GSTF10 (HALIANA GLUTATHIONE S-TRANSFERASE PHI 10); copper ion binding / glutathione binding / glutathione transferase | chr2:13141490-13142392 FORWARDweakly similar to ( 145) GSTF1_TOBAC Glutathione S-transferase PARB (EC 2.5.1.18) (GST class-phi) - Nicotiana tabacum (Common tobacco) GST_C_Phi Gst GST_N_Phi protein|g…
	Early versus Cortex	16227539	4.79	5.49	-1.62	0.0074	0.0892	yellow	Os03g0135700	27.3.6	RNA.regulation of transcription.bHLH,Basic Helix-Loop-Helix family	weakly similar to ( 199) AT5G65640 | Symbols: bHLH093 | bHLH093 (beta HLH protein 93); DNA binding / transcription factor | chr5:26237137-26238635 FORWARD protein|BHLH transcription factor, putative, expressed
	Early versus Cortex	16227697	3.94	3.03	1.88	5.09e-05	0.0095	midnightblue	Os03g0140500	35.2	not assigned.unknown	protein|expressed protein
	Early versus Cortex	16227850	4.42	6.42	-4.02	0.0005	0.0276	yellow	Os03g0146100	34.19.2	transport.Major Intrinsic Proteins.TIP	moderately similar to ( 286) AT2G36830 | Symbols: GAMMA-TIP, TIP1;1, GAMMA-TIP1 | GAMMA-TIP (GAMMA TONOPLAST INTRINSIC PROTEIN); water channel | chr2:15445490-15446336 FORWARDmoderately similar to ( 351) TIP11_ORYSA Probable aquaporin TIP1.1 (Tonoplast intrinsic protein 1.1) (OsTIP1.1) (rTIP1) - Oryza sativa (Rice) MIP MIP GlpF PRK05420 protein|aquaporin protein, putative, expressed
	Early versus Cortex	16227921	4.5	3.52	1.97	0.0004	0.0233	midnightblue	Os03g0149200	35.2	not assigned.unknown	weakly similar to ( 124) AT4G14420 | Symbols: | lesion inducing protein-related | chr4:8302171-8303738 REVERSEHR_lesion protein|nicotiana lesion-inducing like, putative, expressed
	Early versus Cortex	16227931	2.19	3.72	-2.9	0.0016	0.0449	yellow	Os03g0149300	33.99	development.unspecified	moderately similar to ( 230) AT2G39510 | Symbols: | nodulin MtN21 family protein | chr2:16491358-16493085 REVERSE protein|nodulin, putative, expressed
	Early versus Cortex	16227987	4.43	3.33	2.14	0.0012	0.0388	midnightblue	Os03g0151600	26.24	misc.GCN5-related N-acetyltransferase	weakly similar to ( 188) AT2G39020 | Symbols: | GCN5-related N-acetyltransferase (GNAT) family protein | chr2:16295392-16296102 FORWARDvery weakly similar to (98.6) THT11_TOBAC Tyramine N-feruloyltransferase 4/11 (EC 2.3.1.110) (Hydroxycinnamoyl-CoA: tyramine N-hydroxycinnamoyltransferase) - Nicotiana tabacum (Common tobacco) protein|acetyltransferase, GNAT family, putative, expressed
	Early versus Cortex	16228160	2.43	3.66	-2.34	4.55e-05	0.009	yellow	Os03g0159400	35.2	not assigned.unknown	protein|DUF623 domain containing protein, expressed
	Early versus Cortex	16228172	5.02	7.94	-7.58	0.0021	0.0509	midnightblue	Os03g0159900	20.2.1	stress.abiotic.heat	very weakly similar to (85.1) AT3G22530 | Symbols: | unknown protein | chr3:7977774-7978370 REVERSE protein|expressed protein
	Early versus Cortex	16228351	2.46	3.23	-1.71	0.0073	0.0891	yellow	Os03g0165900	33.99	development.unspecified	moderately similar to ( 278) AT5G48850 | Symbols: ATSDI1 | ATSDI1 (SULPHUR DEFICIENCY-INDUCED 1); binding | chr5:19805576-19807699 REVERSE protein|tetratricopeptide repeat domain containing protein, expressed
	Early versus Cortex	16228360	6.11	4.79	2.51	0.0001	0.0125	skyblue	Os03g0166000	27.3.67	RNA.regulation of transcription.putative transcription regulator	weakly similar to ( 182) AT3G07030 | Symbols: | nucleic acid binding | chr3:2223001-2225254 REVERSE Alba protein|nucleic acid binding protein, putative, expressed
	Early versus Cortex	16228388	6.27	5.55	1.65	0.0038	0.0652	skyblue	Os03g0167700	29.4	protein.postranslational modification	highly similar to ( 595) AT3G58500 | Symbols: PP2A-3, EP7 | PP2A-3 (PROTEIN PHOSPHATASE 2A-3); protein serine/threonine phosphatase | chr3:21635503-21638911 REVERSEhighly similar to ( 602) PP2A4_ORYSA Serine/threonine-protein phosphatase PP2A-4 catalytic subunit (EC 3.1.3.16) - Oryza sativa (Rice) PP2Ac PP2Ac ApaH Metallophos protein|OsPP2Ac-5 - Phosphatase 2A isoform 5 belonging to family 2, exp…
	Early versus Cortex	16228503	3.9	4.97	-2.1	0.0025	0.0543	yellow	Os03g0170600	27.3.22	RNA.regulation of transcription.HB,Homeobox transcription factor family	moderately similar to ( 205) AT1G69780 | Symbols: ATHB13 | ATHB13; DNA binding / sequence-specific DNA binding / transcription factor | chr1:26259166-26260465 FORWARD protein|homeobox associated leucine zipper, putative, expressed
	Early versus Cortex	16228621	4.51	3.03	2.79	0.0066	0.0856	skyblue	Os03g0174900	27.3.14	RNA.regulation of transcription.CCAAT box binding factor family, HAP2	weakly similar to ( 135) AT3G14020 | Symbols: NF-YA6 | NF-YA6 (NUCLEAR FACTOR Y, SUBUNIT A6); transcription factor | chr3:4642968-4644301 FORWARD CBF CBFB_NFYA protein|nuclear transcription factor Y subunit, putative, expressed
	Early versus Cortex	16228678	2.89	3.84	-1.94	0.0035	0.0628	yellow	Os03g0176900	35.2	not assigned.unknown	protein|expressed protein
	Early versus Cortex	16228779	6.73	6.01	1.65	0.0005	0.0267	yellow	Os03g0182600	29.2.1.2.1.31	protein.synthesis.ribosomal protein.eukaryotic.40S subunit.SA	moderately similar to ( 369) AT3G04770 | Symbols: RPSAb | RPSAb (40S ribosomal protein SA B); structural constituent of ribosome | chr3:1309544-1310846 REVERSEmoderately similar to ( 384) RSSA_SOYBN 40S ribosomal protein SA (p40) - Glycine max (Soybean) Ribosomal_S2 rps2P RpsB protein|ribosomal protein S2, putative, expressed
	Early versus Cortex	16229141	6.66	6.06	1.52	0.0019	0.0479	skyblue	Os03g0192400	35.2	not assigned.unknown	moderately similar to ( 216) AT2G33220 | Symbols: | FUNCTIONS IN: molecular_function unknown; INVOLVED IN: photorespiration; LOCATED IN: mitochondrion, mitochondrial membrane, plastid, respiratory chain complex I; EXPRESSED IN: 25 plant structures; EXPRESSED DURING: 15 growth stages; CONTAINS InterPro DOMAIN/s: GRIM-19 (InterPro:IPR009346); BEST Arabidopsis thaliana protein match is: MEE4 (matern…
	Early versus Cortex	16229210	2.85	3.49	-1.55	0.0006	0.0302	yellow	Os03g0194300	17.2.3	hormone metabolism.auxin.induced-regulated-responsive-activated	moderately similar to ( 368) AT2G04850 | Symbols: | auxin-responsive protein-related | chr2:1704298-1705608 FORWARD B561 protein|auxin-responsive protein-related, putative, expressed
	Early versus Cortex	16229375	5.57	4.59	1.98	0.0017	0.0466	lightgreen	Os03g0198600	27.3.22	RNA.regulation of transcription.HB,Homeobox transcription factor family	very weakly similar to (99.0) AT4G36740 | Symbols: HB-5, ATHB40 | ATHB40 (ARABIDOPSIS THALIANA HOMEOBOX PROTEIN 40); DNA binding / transcription factor | chr4:17314649-17316314 REVERSE protein|homeobox domain containing protein, expressed
	Early versus Cortex	16229651	6.74	3.64	8.55	0.0025	0.054	yellow	Os03g0207250	29.2.1.1.2.51	protein.synthesis.ribosomal protein.prokaryotic.mitochondrion.L51/S25/CI-B8	weakly similar to ( 195) AT3G59650 | Symbols: | mitochondrial ribosomal protein L51/S25/CI-B8 family protein | chr3:22033216-22033928 FORWARD L51_S25_CI-B8 protein|ribosomal protein L51, putative, expressed
	Early versus Cortex	16229669	4.51	3.63	1.85	0.001	0.0357	midnightblue	Os03g0207900	33.99	development.unspecified	highly similar to ( 552) AT3G21060 | Symbols: | transducin family protein / WD-40 repeat family protein | chr3:7377822-7379942 FORWARD WD40 protein|retinoblastoma-binding protein-like, putative, expressed
	Early versus Cortex	16229811	3.17	4.24	-2.1	0.0003	0.02	yellow	Os03g0212800	26.3	misc.gluco-, galacto- and mannosidases	highly similar to ( 738) AT1G26560 | Symbols: BGLU40 | BGLU40 (BETA GLUCOSIDASE 40); catalytic/ cation binding / hydrolase, hydrolyzing O-glycosyl compounds | chr1:9178513-9181726 FORWARDmoderately similar to ( 377) BGLC_MAIZE Beta-glucosidase, chloroplast precursor (EC 3.2.1.21) (Gentiobiase) (Cellobiase) (Beta-D-glucoside glucohydrolase) - Zea mays (Maize) Glyco_hydro_1 BglB celA PRK09852 arb p…
	Early versus Cortex	16230061	4.16	2.97	2.28	0.0036	0.0641	skyblue	Os03g0218500	20.2.1	stress.abiotic.heat	highly similar to ( 756) AT2G32120 | Symbols: HSP70T-2 | HSP70T-2 (HEAT-SHOCK PROTEIN 70T-2); ATP binding | chr2:13651720-13653411 REVERSEmoderately similar to ( 280) HSP7E_SPIOL Chloroplast envelope membrane 70 kDa heat shock-related protein - Spinacia oleracea (Spinach) HSP70 DnaK dnaK dnaK hscA hscA protein|DnaK family protein, putative, expressed
	Early versus Cortex	16230426	3.82	3.03	1.72	0.0065	0.0849	skyblue	Os03g0232600	29.5.11.4.2	protein.degradation.ubiquitin.E3.RING	moderately similar to ( 419) AT5G65920 | Symbols: | U-box domain-containing protein | chr5:26364323-26365657 REVERSEvery weakly similar to (80.5) SPL11_ORYSA Spotted leaf protein 11 (Spotted leaf11) (Cell death-related protein SPL11) - Oryza sativa (Rice)Ubox protein|U-box domain containing protein, expressed
	Early versus Cortex	16230459	7.98	6.79	2.28	0.0091	0.098	yellow	Os03g0234200	29.5.11.1	protein.degradation.ubiquitin.ubiquitin	moderately similar to ( 231) AT3G52590 | Symbols: UBQ1, EMB2167, ERD16, HAP4 | UBQ1 (UBIQUITIN EXTENSION PROTEIN 1); protein binding / structural constituent of ribosome | chr3:19505668-19506681 FORWARDweakly similar to ( 143) UBIQ_WHEAT Ubiquitin - Triticum aestivum (Wheat) Ubiquitin UBQ Nedd8 ubiquitin UBL Ribosomal_L40e protein|ubiquitin fusion protein, putative, expressed
	Early versus Cortex	16230463	5.87	4.41	2.75	0.004	0.0672	lightgreen	Os03g0234600	35.2	not assigned.unknown	very weakly similar to (84.0) AT2G32840 | Symbols: | proline-rich family protein | chr2:13933428-13934836 REVERSE protein|transposon protein, putative, unclassified, expressed
	Early versus Cortex	16230626	3.02	4	-1.98	9.53e-05	0.0121	yellow	Os03g0239300	35.2	not assigned.unknown	protein|ZOS3-07 - C2H2 zinc finger protein, expressed
	Early versus Cortex	16230685	3.64	2.9	1.68	0.0015	0.0426	midnightblue	Os03g0240600	27.3.64	RNA.regulation of transcription.PHOR1	moderately similar to ( 244) AT1G66160 | Symbols: ATCMPG1, CMPG1 | U-box domain-containing protein | chr1:24637218-24638513 FORWARDvery weakly similar to (98.2) SPL11_ORYSA Spotted leaf protein 11 (Spotted leaf11) (Cell death-related protein SPL11) - Oryza sativa (Rice)Ubox U-box protein|immediate-early fungal elicitor protein CMPG1, putative, expressed
	Early versus Cortex	16230762	6.77	8.17	-2.64	0.0001	0.0128	yellow	Os03g0243100	31.1	cell.organisation	weakly similar to ( 147) AT2G16700 | Symbols: ADF5, ATADF5 | ADF5 (ACTIN DEPOLYMERIZING FACTOR 5); actin binding | chr2:7244717-7245467 FORWARDweakly similar to ( 117) ADF1_PETHY Actin-depolymerizing factor 1 (ADF 1) - Petunia hybrida (Petunia) ADF ADF protein|actin-depolymerizing factor, putative, expressed
	Early versus Cortex	16230837	2.44	3.26	-1.77	0.0038	0.0659	yellow	Os03g0245500	35.2	not assigned.unknown	protein|expressed protein
	Early versus Cortex	16230841	2.45	3.31	-1.83	0.0057	0.0792	skyblue	Os03g0245700	11.1.10	lipid metabolism.FA synthesis and FA elongation.beta ketoacyl CoA synthase	highly similar to ( 669) AT1G01120 | Symbols: KCS1 | KCS1 (3-KETOACYL-COA SYNTHASE 1); acyltransferase/ fatty acid elongase | chr1:57392-58978 REVERSEFAE1_CUT1_RppA CHS_like BcsA protein|3-ketoacyl-CoA synthase, putative, expressed
	Early versus Cortex	16230882	3.02	3.9	-1.84	0.0076	0.0899	blue	Os03g0246900	27.3.37	RNA.regulation of transcription.AS2,Lateral Organ Boundaries Gene Family	weakly similar to ( 192) AT2G45420 | Symbols: LBD18 | LBD18 (LOB DOMAIN-CONTAINING PROTEIN 18) | chr2:18718601-18720445 FORWARDDUF260 protein|DUF260 domain containing protein, putative, expressed
	Early versus Cortex	16230885	5.28	4.33	1.94	0.0062	0.0825	skyblue	Os03g0247000	29.3.99	protein.targeting.unknown	weakly similar to ( 196) AT4G25370 | Symbols: | Clp amino terminal domain-containing protein | chr4:12972747-12974580 FORWARD protein|ATP-dependent Clp protease ATP-binding subunit, putative, expressed
	Early versus Cortex	16230959	3.21	4.2	-1.99	6.31e-06	0.0041	yellow	Os03g0249800
	Early versus Cortex	16231037	2.87	3.78	-1.88	0.0006	0.0279	skyblue	Os03g0252100	24	Biodegradation of Xenobiotics	moderately similar to ( 234) AT2G45600 | Symbols: | hydrolase | chr2:18789799-18790788 FORWARDweakly similar to ( 114) GID1_ORYSA Gibberellin receptor GID1 (EC 3.-.-.-) (Gibberellin-insensitive dwarf protein 1) (Protein GIBBERELLIN INSENSITIVE DWARF1) - Oryza sativa (Rice) Abhydrolase_3 Aes protein|gibberellin receptor GID1L2, putative, expressed
	Early versus Cortex	16231329	5.97	4.01	3.87	0.0007	0.0311	midnightblue	Os03g0257000	35.2	not assigned.unknown	moderately similar to ( 220) AT3G29280 | Symbols: | unknown protein | chr3:11236705-11237947 REVERSE protein|expressed protein
	Early versus Cortex	16231380	6.88	5.25	3.1	0.0007	0.0311	midnightblue	Os03g0260432
	Early versus Cortex	16231432	5.02	3.69	2.53	0.0009	0.0342	lightgreen	Os03g0262400	29.2.3	protein.synthesis.initiation	moderately similar to ( 305) AT5G18110 | Symbols: NCBP | NCBP (NOVEL CAP-BINDING PROTEIN); RNA binding / translation initiation factor | chr5:5989105-5990588 REVERSEweakly similar to ( 108) IF4E2_MAIZE Eukaryotic translation initiation factor 4E-2 (eIF4E-2) (eIF-4E-2) (mRNA cap-binding protein) (eIF-(iso)4F 25 kDa subunit) (eIF-(iso)4F p28 subunit) - Zea mays (Maize) IF4E CDC33 protein|eukaryotic…
	Early versus Cortex	16231524	3.93	2.93	2	0.0009	0.0341	lightgreen	Os03g0264700	34.15	transport.potassium	moderately similar to ( 297) AT3G09030 | Symbols: | potassium channel tetramerisation domain-containing protein | chr3:2754841-2756223 FORWARD protein|B4-BTB2 - Bric-a-Brac, Tramtrack, Broad Complex BTB domain with B4 subfamily conserved sequence, expressed
	Early versus Cortex	16231862	4.48	5.33	-1.8	4.69e-06	0.004	yellow	Os03g0272900	35.2	not assigned.unknown	protein|expressed protein
	Early versus Cortex	16232062	7.98	6.31	3.16	0.0012	0.0388	skyblue	Os03g0279600	35.2	not assigned.unknown	weakly similar to ( 124) AT3G53630 | Symbols: | unknown protein | chr3:19883986-19885568 FORWARD protein|expressed protein
	Early versus Cortex	16232192	2.46	3.24	-1.72	0.001	0.0357	lightgreen	Os03g0283100	26.9	misc.glutathione S transferases	moderately similar to ( 300) AT3G55040 | Symbols: GSTL2 | GSTL2 | chr3:20398718-20400305 REVERSEmoderately similar to ( 299) IN21_MAIZE IN2-1 protein - Zea mays (Maize) GST_C_Lambda protein|IN2-1 protein, putative, expressed
	Early versus Cortex	16232498	5.05	4.26	1.73	0.0025	0.054	midnightblue	Os03g0292800	30.5	signalling.G-proteins	moderately similar to ( 202) AT5G58590 | Symbols: RANBP1 | RANBP1 (RAN BINDING PROTEIN 1); protein binding | chr5:23680319-23681714 REVERSERanBD Ran_BP1 RanBD YRB1 protein|ranBP1 domain containing protein, expressed
	Early versus Cortex	16232599	4.56	3.07	2.82	0.0009	0.0348	midnightblue	Os03g0294600	29.3.1	protein.targeting.nucleus	nearly identical (1118) AT3G08947 | Symbols: | binding / protein transporter | chr3:2724007-2726722 FORWARD KAP95 protein|importin subunit beta, putative, expressed
	Early versus Cortex	16232634	6.78	5.46	2.49	0.0002	0.016	midnightblue	Os03g0295300	35.2	not assigned.unknown	protein|expressed protein
	Early versus Cortex	16232666	2.78	3.53	-1.68	0.0056	0.0783	midnightblue	Os03g0295800	35.2	not assigned.unknown	moderately similar to ( 248) AT1G07080 | Symbols: | gamma interferon responsive lysosomal thiol reductase family protein / GILT family protein | chr1:2170069-2171861 FORWARD GILT protein|gamma-interferon-inducible lysosomal thiol reductase precursor, putative, expressed
	Early versus Cortex	16232720	3.23	4.08	-1.81	0.0027	0.0559	yellow	Os03g0297600	20.2.99	stress.abiotic.unspecified	weakly similar to ( 152) AT2G38310 | Symbols: | unknown protein | chr2:16050251-16050874 FORWARD protein|cyclase/dehydrase family protein, putative, expressed
	Early versus Cortex	16232724	6.85	5.05	3.49	0.0017	0.046	yellow	Os03g0298600	35.2	not assigned.unknown	weakly similar to ( 121) AT5G05360 | Symbols: | unknown protein | chr5:1588356-1589178 FORWARD protein|expressed protein
	Early versus Cortex	16232740	8.01	6.98	2.04	0.0028	0.0574	yellow	Os03g0298800	27.1.1	RNA.processing.splicing	moderately similar to ( 242) AT2G30260 | Symbols: U2B'' | U2B'' (U2 small nuclear ribonucleoprotein B); RNA binding / nucleic acid binding / nucleotide binding | chr2:12905557-12907434 REVERSE protein|RNA recognition motif containing protein, putative, expressed
	Early versus Cortex	16232751	2.76	3.45	-1.61	0.0076	0.0903	midnightblue	Os03g0298900
	Early versus Cortex	16232935	5.23	3.67	2.94	0.001	0.0356	orange	Os03g0306301
	Early versus Cortex	16232992	4.26	3.57	1.62	0.0089	0.0969	midnightblue	Os03g0308100	29.5.5	protein.degradation.serine protease	moderately similar to ( 395) AT1G02560 | Symbols: CLPP5, NCLPP5, NCLPP1 | CLPP5 (NUCLEAR ENCODED CLP PROTEASE 5); serine-type endopeptidase | chr1:538000-539805 FORWARDweakly similar to ( 170) CLPP_CHLVU ATP-dependent Clp protease proteolytic subunit (EC 3.4.21.92) (Endopeptidase Clp) - Chlorella vulgaris (Green alga) clpP CLP_protease ClpP PRK12551 PRK12553 clpP PRK12552 protein|OsClp4 - Putativ…
	Early versus Cortex	16233431	5.21	4.11	2.14	0.0089	0.097
	Early versus Cortex	16233826	5.56	4.73	1.78	0.0058	0.0795	midnightblue	Os03g0337800	29.2.1.2.2.19	protein.synthesis.ribosomal protein.eukaryotic.60S subunit.L19	weakly similar to ( 191) AT3G16780 | Symbols: | 60S ribosomal protein L19 (RPL19B) | chr3:5708982-5710249 FORWARDvery weakly similar to (85.5) RL19_MAIZE 60S ribosomal protein L19 (Fragment) - Zea mays (Maize) Ribosomal_L19e_E Ribosomal_L19e Ribosomal_L19e RPL19A rpl19e Ribosomal_L19e_A protein|60S ribosomal protein L19-3, putative, expressed
	Early versus Cortex	16233893	3.42	4.67	-2.38	0.0023	0.0522	midnightblue	Os03g0339900	29.4	protein.postranslational modification	highly similar to ( 533) AT5G58380 | Symbols: CIPK10, PKS2, SIP1, SNRK3.8 | SIP1 (SOS3-INTERACTING PROTEIN 1); ATP binding / kinase/ protein kinase/ protein serine/threonine kinase | chr5:23597092-23598531 REVERSEmoderately similar to ( 441) CIPK1_ORYSA CIPK-like protein 1 (EC 2.7.11.1) (OsCK1) - Oryza sativa (Rice) S_TKc S_TKc Pkinase SPS1 Pkinase_Tyr TyrKc PTKc PTKc_Fer PTKc_Ack_like PTKc_Csk_l…
	Early versus Cortex	16233979	9.65	7.11	5.79	0.0031	0.0591	skyblue	Os03g0343500	29.2.1.2.2.22	protein.synthesis.ribosomal protein.eukaryotic.60S subunit.L22	weakly similar to ( 152) AT3G05560 | Symbols: | 60S ribosomal protein L22-2 (RPL22B) | chr3:1614641-1615204 FORWARD Ribosomal_L22e protein|60S ribosomal protein L22-2, putative, expressed
	Early versus Cortex	16234113	3.29	4.03	-1.67	0.0016	0.0443	yellow	Os03g0347700	30.11	signalling.light	highly similar to ( 626) AT1G03010 | Symbols: | phototropic-responsive NPH3 family protein | chr1:693480-696188 FORWARDweakly similar to ( 170) NPH3_ORYSA Coleoptile phototropism protein 1 (Non-phototropic hypocotyl 3-like protein) (NPH3-like protein) - Oryza sativa (Rice)NPH3 protein|BTBN6 - Bric-a-Brac, Tramtrack, Broad Complex BTB domain with non-phototropic hypocotyl 3 NPH3 and coiled-coil do…
	Early versus Cortex	16234282	4.03	3.32	1.64	0.0001	0.0139	yellow	Os03g0352300	27.3.67	RNA.regulation of transcription.putative transcription regulator	highly similar to ( 657) AT1G56110 | Symbols: NOP56 | NOP56 (Arabidopsis homolog of nucleolar protein Nop56) | chr1:20984544-20986893 REVERSE SIK1 Nop NOSIC protein|nucleolar protein 5A, putative, expressed
	Early versus Cortex	16234303	5.4	3.82	2.99	0.0061	0.0819	yellow	Os03g0355100	35.2	not assigned.unknown	DUF1618 protein|expressed protein
	Early versus Cortex	16234336	6.47	4.92	2.93	0.0001	0.0149	midnightblue	Os03g0355800	26.6	misc.O-methyl transferases	moderately similar to ( 444) AT4G31790 | Symbols: | diphthine synthase, putative (DPH5) | chr4:15377479-15378530 FORWARD DPH5 PRK04160 TP_methylase protein|diphthine synthase, putative, expressed
	Early versus Cortex	16234511	2.82	3.54	-1.65	0.0011	0.0374	yellow	Os03g0360200
	Early versus Cortex	16234616	6.06	4.98	2.11	0.009	0.0972	skyblue	Os03g0364000	29.5.11.1	protein.degradation.ubiquitin.ubiquitin	very weakly similar to ( 100) AT5G57860 | Symbols: | ubiquitin family protein | chr5:23437991-23438474 FORWARD protein|ubiquitin family protein, putative, expressed
	Early versus Cortex	16234654	9	5.49	11.43	0.0027	0.0559	yellow	Os03g0366000	29.6	protein.folding	weakly similar to ( 131) AT1G14980 | Symbols: CPN10 | CPN10 (CHAPERONIN 10); chaperone binding | chr1:5165930-5166654 REVERSEweakly similar to ( 130) CH10_BRANA 10 kDa chaperonin (Protein CPN10) (Protein groES) - Brassica napus (Rape) cpn10 GroS groES Cpn10 protein|chaperonin, putative, expressed
	Early versus Cortex	16234853	5.35	4.46	1.85	0.0095	0.1004	skyblue	Os03g0383800	27.3.67	RNA.regulation of transcription.putative transcription regulator	moderately similar to ( 241) AT4G39680 | Symbols: | SAP domain-containing protein | chr4:18414604-18416938 REVERSE protein|SAP domain containing protein, expressed
	Early versus Cortex	16234873	4.46	2.74	3.29	0.0016	0.0448	midnightblue	Os03g0385301	35.2	not assigned.unknown	protein|expressed protein
	Early versus Cortex	16234952	8.5	7.44	2.09	0.004	0.0668	skyblue	Os03g0390000	29.2.1.2.1.6	protein.synthesis.ribosomal protein.eukaryotic.40S subunit.S6	moderately similar to ( 332) AT5G10360 | Symbols: EMB3010 | EMB3010 (embryo defective 3010); structural constituent of ribosome | chr5:3258734-3260142 REVERSEmoderately similar to ( 337) RS6_ASPOF 40S ribosomal protein S6 - Asparagus officinalis (Garden asparagus) Ribosomal_S6e RPS6A PRK04290 protein|40S ribosomal protein S6, putative, expressed
	Early versus Cortex	16234993	6.75	5.21	2.92	4.21e-05	0.0088	midnightblue	Os03g0392400	20.2.1	stress.abiotic.heat	weakly similar to ( 117) AT2G01710 | Symbols: | DNAJ heat shock N-terminal domain-containing protein | chr2:315836-316771 FORWARD protein|heat shock protein DnaJ, putative, expressed
	Early versus Cortex	16235210	6.19	5.39	1.74	0.0009	0.0352	skyblue	Os03g0402000	34.99	transport.misc	moderately similar to ( 324) AT5G54750 | Symbols: | transport protein particle (TRAPP) component Bet3, putative | chr5:22242080-22243477 FORWARD TRAPP_Bet3 protein|transport protein particle component, Bet3, domain containing protein, expressed
	Early versus Cortex	16235314	2.32	2.91	-1.5	0.0018	0.0468	midnightblue	Os03g0411300	30.3	signalling.calcium	weakly similar to ( 124) AT2G44310 | Symbols: | calcium-binding EF hand family protein | chr2:18309285-18309713 FORWARD protein|EF hand family protein, expressed
	Early versus Cortex	16235378	4.34	2.85	2.8	3.91e-05	0.0085	midnightblue	Os03g0416300	10.2.2	cell wall.cellulose synthesis.COBRA	highly similar to ( 626) AT3G02210 | Symbols: COBL1 | COBL1 (COBRA-LIKE PROTEIN 1 PRECURSOR) | chr3:409352-411478 REVERSEhighly similar to ( 910) COBL2_ORYSA COBRA-like 2 protein precursor (BRITTLE CULM1-like 2 protein) - Oryza sativa (Rice)Phytochel_synth protein|COBRA-like protein precursor, putative, expressed
	Early versus Cortex	16236128	4.35	3.39	1.95	0.0015	0.0426	skyblue	Os03g0569900	27.3.99	RNA.regulation of transcription.unclassified	moderately similar to ( 385) AT1G11650 | Symbols: ATRBP45B, RBP45B | RNA-binding protein 45 (RBP45), putative | chr1:3914895-3917301 FORWARDvery weakly similar to (86.7) ROC5_NICSY 33 kDa ribonucleoprotein, chloroplast precursor - Nicotiana sylvestris (Wood tobacco) COG0724 RRM protein|RNA recognition motif containing protein, putative, expressed
	Early versus Cortex	16236295	8.41	6.67	3.33	0.0038	0.0654	midnightblue	Os03g0576700	29.2.1.2.2.13	protein.synthesis.ribosomal protein.eukaryotic.60S subunit.L13	moderately similar to ( 268) AT3G49010 | Symbols: ATBBC1, BBC1, RSU2 | ATBBC1 (ARABIDOPSIS THALIANA BREAST BASIC CONSERVED 1); structural constituent of ribosome | chr3:18166971-18168047 REVERSEmoderately similar to ( 265) RL132_BRANA 60S ribosomal protein L13-2 (Cold-induced protein C24B) - Brassica napus (Rape) Ribosomal_L13e RPL13 protein|ribosomal protein L13, putative, expressed
	Early versus Cortex	16236302	3.69	2.72	1.96	0.0017	0.0453	yellow	Os03g0577000	29.2.1.2.1.3	protein.synthesis.ribosomal protein.eukaryotic.40S subunit.S3	moderately similar to ( 345) AT5G35530 | Symbols: | 40S ribosomal protein S3 (RPS3C) | chr5:13710355-13712192 REVERSE RpsC rps3p 40S_S3_KH Ribosomal_S3_C protein|40S ribosomal protein S3-1, putative, expressed
	Early versus Cortex	16236344	5.92	4.12	3.47	0.0086	0.0952	skyblue	Os03g0578200	35.2	not assigned.unknown	protein|expressed protein
	Early versus Cortex	16236349	4.37	3	2.58	0.009	0.0974	yellow	Os03g0579000	29.5.7	protein.degradation.metalloprotease	moderately similar to ( 324) AT2G32480 | Symbols: | membrane-associated zinc metalloprotease, putative | chr2:13788679-13790022 REVERSECOG0750 PRK10779 protein|peptidase M50 family protein, putative, expressed
	Early versus Cortex	16236352	8.8	6.35	5.46	0.0005	0.0258	midnightblue	Os03g0579300	29.2.1.2.2.19	protein.synthesis.ribosomal protein.eukaryotic.60S subunit.L19	weakly similar to ( 187) AT3G16780 | Symbols: | 60S ribosomal protein L19 (RPL19B) | chr3:5708982-5710249 FORWARDvery weakly similar to (82.0) RL19_MAIZE 60S ribosomal protein L19 (Fragment) - Zea mays (Maize) Ribosomal_L19e_E Ribosomal_L19e Ribosomal_L19e RPL19A rpl19e Ribosomal_L19e_A protein|60S ribosomal protein L19-3, putative, expressed
	Early versus Cortex	16236468	8.12	6.42	3.25	6.08e-05	0.0107	yellow	Os03g0586600	27.2	RNA.transcription	weakly similar to ( 164) AT5G51940 | Symbols: NRPB6A, NRPD6A, NRPE6A | NRPB6A; DNA binding / DNA-directed RNA polymerase | chr5:21104679-21105796 FORWARD protein|DNA-directed RNA polymerase subunit, putative, expressed
	Early versus Cortex	16236575	3.32	4.06	-1.67	0.0052	0.0762	blue	Os03g0589300	29.5.3	protein.degradation.cysteine protease	moderately similar to ( 226) AT5G03330 | Symbols: | OTU-like cysteine protease family protein | chr5:807728-809608 FORWARD OTU protein|OTU-like cysteine protease family protein, putative, expressed
	Early versus Cortex	16236674	6.99	5.65	2.53	0.0005	0.0263	yellow	Os03g0596900	35.2	not assigned.unknown	weakly similar to ( 110) AT5G63550 | Symbols: | EXPRESSED IN: guard cell; CONTAINS InterPro DOMAIN/s: DEK, C-terminal (InterPro:IPR014876); BEST Arabidopsis thaliana protein match is: unknown protein (TAIR:AT3G48710.1). | chr5:25444805-25447934 FORWARD protein|DEK C terminal domain containing protein, expressed
	Early versus Cortex	16236748	9.51	7.67	3.59	0.0028	0.0565	yellow	Os03g0598800	29.2.1.2.2.15	protein.synthesis.ribosomal protein.eukaryotic.60S subunit.L15	moderately similar to ( 249) AT4G17390 | Symbols: | 60S ribosomal protein L15 (RPL15B) | chr4:9714407-9715545 REVERSEmoderately similar to ( 250) RL15_PETHY 60S ribosomal protein L15 - Petunia hybrida (Petunia) Ribosomal_L15e RPL15A PRK04243 protein|60S ribosomal protein L15, putative, expressed
	Early versus Cortex	16236939	7.31	5.6	3.29	0.002	0.0495	skyblue	Os03g0612600	29.2.1.1.3.2.25	protein.synthesis.ribosomal protein.prokaryotic.unknown organellar.50S subunit.L25	weakly similar to ( 118) AT5G66860 | Symbols: | INVOLVED IN: translation; LOCATED IN: mitochondrion; CONTAINS InterPro DOMAIN/s: Ribosomal protein L25/Gln-tRNA synthetase, anti-codon-binding (InterPro:IPR011035); BEST Arabidopsis thaliana protein match is: 50S ribosomal protein-related (TAIR:AT4G23620.1); Has 2346 Blast hits to 2345 proteins in 433 species: Archae - 0; Bacteria - 930; Metazoa - 0…
	Early versus Cortex	16237021	3.76	5.51	-3.36	1.39e-05	0.0056	yellow	Os03g0618300	17.5.1	hormone metabolism.ethylene.synthesis-degradation	moderately similar to ( 307) AT3G19000 | Symbols: | oxidoreductase, 2OG-Fe(II) oxygenase family protein | chr3:6554004-6554987 REVERSEweakly similar to ( 147) FL3H_VITVI Naringenin,2-oxoglutarate 3-dioxygenase (EC 1.14.11.9) (Flavonone-3-hydroxylase) (F3H) (FHT) - Vitis vinifera (Grape) PcbC 2OG-FeII_Oxy protein|gibberellin 20 oxidase 2, putative, expressed
	Early versus Cortex	16237074	6.35	4.12	4.68	0.0083	0.0938	skyblue	Os03g0622600	35.2	not assigned.unknown	protein|expressed protein
	Early versus Cortex	16237198	3.61	2.89	1.64	0.0028	0.0573	midnightblue	Os03g0634400	29.4	protein.postranslational modification	moderately similar to ( 358) AT4G14580 | Symbols: CIPK4, SnRK3.3 | CIPK4 (CBL-interacting protein kinase 4); ATP binding / kinase/ protein kinase/ protein serine/threonine kinase | chr4:8367887-8369167 REVERSEmoderately similar to ( 297) CIPK1_ORYSA CIPK-like protein 1 (EC 2.7.11.1) (OsCK1) - Oryza sativa (Rice) S_TKc S_TKc Pkinase SPS1 Pkinase_Tyr PTKc TyrKc PTKc_Ack_like PTKc_Srm_Brk PTKc_Frk_l…
	Early versus Cortex	16237304	7.33	6.18	2.23	0.0004	0.0237	yellow	Os03g0640100	33.99	development.unspecified	highly similar to ( 750) AT5G58230 | Symbols: MSI1, MEE70, ATMSI1 | MSI1 (MULTICOPY SUPRESSOR OF IRA1); protein binding | chr5:23556112-23557994 FORWARD WD40 COG2319 protein|WD domain, G-beta repeat domain containing protein, expressed
	Early versus Cortex	16237449	5.28	4.34	1.91	0.0053	0.0764	skyblue	Os03g0646200	35.2	not assigned.unknown	weakly similar to ( 200) AT1G71850 | Symbols: | ubiquitin thiolesterase | chr1:27024875-27026287 REVERSE protein|ubiquitin carboxyl-terminal hydrolase, family 1, putative, expressed
	Early versus Cortex	16237671	2.47	3.12	-1.57	0.0069	0.0873	darkgrey	Os03g0657100	29.5.11.4.2	protein.degradation.ubiquitin.E3.RING	highly similar to ( 689) AT1G20780 | Symbols: PUB44, ATPUB44, SAUL1 | SAUL1 (SENESCENCE-ASSOCIATED E3 UBIQUITIN LIGASE 1); ubiquitin-protein ligase | chr1:7217812-7220609 FORWARDvery weakly similar to (80.1) SPL11_ORYSA Spotted leaf protein 11 (Spotted leaf11) (Cell death-related protein SPL11) - Oryza sativa (Rice)Ubox protein|armadillo/beta-catenin repeat family protein, putative, expressed
	Early versus Cortex	16237822	3.94	3.24	1.63	0.0004	0.0217	midnightblue	Os03g0664700	27.2	RNA.transcription	moderately similar to ( 311) AT3G22590 | Symbols: | RNA pol II accessory factor Cdc73 family protein | chr3:8003999-8005452 FORWARD CDC73 CDC73 protein|parafibromin, putative, expressed
	Early versus Cortex	16237934	7.4	4.6	6.94	0.0002	0.0154	skyblue	Os03g0667800	29.2.1.2.1.21	protein.synthesis.ribosomal protein.eukaryotic.40S subunit.S21	weakly similar to ( 134) AT5G27700 | Symbols: | structural constituent of ribosome | chr5:9807541-9808048 REVERSEweakly similar to ( 158) RS21_ORYSA 40S ribosomal protein S21 - Oryza sativa (Rice) Ribosomal_S21e protein|40S ribosomal protein S21, putative, expressed
	Early versus Cortex	16237961	4.54	3.61	1.9	5.55e-05	0.0101	midnightblue	Os03g0669100	23.5.5	nucleotide metabolism.deoxynucleotide metabolism.dUTP diphosphatase	moderately similar to ( 207) AT3G46940 | Symbols: | deoxyuridine 5'-triphosphate nucleotidohydrolase family | chr3:17288367-17288867 REVERSE Dut dut dUTPase protein|deoxyuridine 5-triphosphate nucleotidohydrolase, putative, expressed
	Early versus Cortex	16238052	6.27	4.99	2.41	0.0034	0.0625	midnightblue	Os03g0672400	35.2	not assigned.unknown	protein|expressed protein
	Early versus Cortex	16238173	5.92	4.33	3.02	3.39e-05	0.0082	yellow	Os03g0681900	27.4	RNA.RNA binding	weakly similar to ( 103) AT5G04280 | Symbols: | glycine-rich RNA-binding protein | chr5:1192461-1195413 FORWARDvery weakly similar to (86.3) GRP2_SINAL Glycine-rich RNA-binding protein GRP2A - Sinapis alba (White mustard) (Brassica hirta)RRM protein|RNA recognition motif containing protein, expressed
	Early versus Cortex	16238389	3.26	4.04	-1.71	0.0069	0.0873	blue	Os03g0691400	35.2	not assigned.unknown	weakly similar to ( 186) AT1G48320 | Symbols: | thioesterase family protein | chr1:17855024-17855577 REVERSE protein|thioesterase family protein, putative, expressed
	Early versus Cortex	16238476	8.75	6.75	4.01	0.0033	0.0611	midnightblue	Os03g0694700	29.2.1.99.1.21	protein.synthesis.ribosomal protein.unknown.small subunit.S21	protein|ribosomal protein-related, putative, expressed
	Early versus Cortex	16238479	6.82	5.88	1.92	0.0003	0.0203	skyblue	Os03g0695600	29.5.11.20	protein.degradation.ubiquitin.proteasom	moderately similar to ( 314) AT4G14800 | Symbols: PBD2 | PBD2 (20S PROTEASOME BETA SUBUNIT 2); peptidase/ threonine-type endopeptidase | chr4:8500398-8502058 FORWARDmoderately similar to ( 394) PSB2_ORYSA Proteasome subunit beta type 2 (EC 3.4.25.1) (20S proteasome alpha subunit D) (20S proteasome subunit beta-4) - Oryza sativa (Rice) proteasome_beta_type_2 proteasome_beta proteasome_protease_Hsl…
	Early versus Cortex	16238545	5.11	4.44	1.58	0.0026	0.0551	skyblue	Os03g0699400	27.3.70	RNA.regulation of transcription.Silencing Group	moderately similar to ( 301) AT1G03150 | Symbols: | GCN5-related N-acetyltransferase (GNAT) family protein | chr1:756461-758441 FORWARD RimI protein|acetyltransferase, GNAT family, putative, expressed
	Early versus Cortex	16238579	6.09	4.38	3.27	0.0012	0.0392	midnightblue	Os03g0701550	35.2	not assigned.unknown	protein|expressed protein
	Early versus Cortex	16238870	4.69	3.37	2.5	0.0015	0.0432	skyblue	Os03g0708600	27.1.2	RNA.processing.RNA helicase	highly similar to ( 904) AT2G33730 | Symbols: | DEAD box RNA helicase, putative | chr2:14265679-14267880 REVERSEmoderately similar to ( 283) DB10_NICSY ATP-dependent RNA helicase-like protein DB10 (EC 3.6.1.-) - Nicotiana sylvestris (Wood tobacco) SrmB PRK11776 PRK10590 PRK11192 DEADc PRK01297 PRK04837 PRK04537 PRK11634 DEAD DEXDc HELICc DEXDc RecQ Helicase_C HELICc Lhr protein|transposon protein…
	Early versus Cortex	16239069	5.74	4.09	3.14	0.0003	0.0204	skyblue	Os03g0712400	30.2.3	signalling.receptor kinases.leucine rich repeat III	moderately similar to ( 395) AT3G17840 | Symbols: RLK902 | RLK902; ATP binding / kinase/ protein serine/threonine kinase | chr3:6106092-6108430 FORWARDweakly similar to ( 161) PSKR_DAUCA Phytosulfokine receptor precursor (EC 2.7.11.1) (Phytosulfokine LRR receptor kinase) - Daucus carota (Carrot) Pkinase S_TKc S_TKc Pkinase_Tyr PTKc TyrKc SPS1 PTKc_Jak_rpt2 PTKc_Csk_like PTKc_Src_like PTKc_Itk PTK…
	Early versus Cortex	16239180	3.86	3.18	1.6	0.0085	0.0945	midnightblue	Os03g0717600	27.1.1	RNA.processing.splicing	moderately similar to ( 459) AT5G06160 | Symbols: ATO | ATO (ATROPOS); nucleic acid binding / zinc ion binding | chr5:1862623-1866298 REVERSE PRP9 protein|ZOS3-17 - C2H2 zinc finger protein, expressed
	Early versus Cortex	16239383	4.68	3.79	1.85	0.0011	0.0374	skyblue	Os03g0722600	28.99	DNA.unspecified	highly similar to ( 563) AT4G34490 | Symbols: ATCAP1, CAP 1, CAP1 | ATCAP1 (ARABIDOPSIS THALIANA CYCLASE ASSOCIATED PROTEIN 1); actin binding | chr4:16484896-16487355 REVERSE CAP_C CAP_N protein|adenylyl cyclase-associated protein, putative, expressed
	Early versus Cortex	16239419	5.75	3.27	5.61	1.06e-05	0.005	midnightblue	Os03g0724600	35.2	not assigned.unknown	protein|expressed protein
	Early versus Cortex	16239518	2.31	3.2	-1.85	0.0008	0.0328	yellow	Os03g0727200	27.3.22	RNA.regulation of transcription.HB,Homeobox transcription factor family	weakly similar to ( 192) AT4G08150 | Symbols: KNAT1, BP, BP1 | KNAT1 (KNOTTED-LIKE FROM ARABIDOPSIS THALIANA); transcription factor | chr4:5147969-5150610 REVERSEweakly similar to ( 199) KNAP2_MALDO Homeobox protein knotted-1-like 2 (KNAP2) - Malus domestica (Apple) (Malus sylvestris) protein|homeobox protein knotted-1, putative, expressed
	Early versus Cortex	16239692	2.73	3.8	-2.1	0.0097	0.1017	blue	Os03g0732700
	Early versus Cortex	16239964	2.97	4.19	-2.34	0.0092	0.0986	yellow	Os03g0743650	35.2	not assigned.unknown	protein|expressed protein
	Early versus Cortex	16239982	4.39	3.31	2.12	0.0006	0.0279	skyblue	Os03g0744300	29.4	protein.postranslational modification	highly similar to ( 642) AT1G04210 | Symbols: | leucine-rich repeat family protein / protein kinase family protein | chr1:1114696-1119383 FORWARD S_TKc S_TKc Pkinase Pkinase_Tyr TyrKc PTKc SPS1 protein|expressed protein
	Early versus Cortex	16240059	3.53	4.27	-1.67	0.0002	0.0177	yellow	Os03g0745200
	Early versus Cortex	16240245	4.67	3.21	2.76	0.0043	0.0686	skyblue	Os03g0750700	16.4.1	secondary metabolism.N misc.alkaloid-like	highly similar to ( 509) AT5G22020 | Symbols: | strictosidine synthase family protein | chr5:7287878-7289357 REVERSEweakly similar to ( 167) STSY_CATRO Strictosidine synthase precursor (EC 4.3.3.2) - Catharanthus roseus (Rosy periwinkle) (Madagascar periwinkle) Str_synth protein|strictosidine synthase, putative, expressed
	Early versus Cortex	16240294	3.36	4	-1.56	0.0012	0.0389	yellow	Os03g0751100	34.13	transport.peptides and oligopeptides	nearly identical (1144) AT4G16370 | Symbols: ATOPT3, OPT3 | ATOPT3 (OLIGOPEPTIDE TRANSPORTER); oligopeptide transporter | chr4:9247514-9250071 REVERSE OPT protein|oligopeptide transporter, putative, expressed
	Early versus Cortex	16240380	7	7.89	-1.86	0.0086	0.0957	skyblue	Os03g0754500	10.2.2	cell wall.cellulose synthesis.COBRA	moderately similar to ( 402) AT5G60920 | Symbols: COB | COB (COBRA) | chr5:24511466-24513932 REVERSEmoderately similar to ( 461) COBL3_ORYSA COBRA-like 3 protein precursor (BRITTLE CULM1-like 4 protein) - Oryza sativa (Rice)Phytochel_synth protein|COBRA-like 3 protein precursor, putative, expressed
	Early versus Cortex	16240403	7.14	4.7	5.41	3.92e-05	0.0085	midnightblue	Os03g0756300	26.4	misc.beta 1,3 glucan hydrolases	weakly similar to ( 115) AT1G18650 | Symbols: PDCB3 | PDCB3 (PLASMODESMATA CALLOSE-BINDING PROTEIN 3); callose binding / polysaccharide binding | chr1:6419036-6420413 REVERSEvery weakly similar to (94.4) E13B_WHEAT Glucan endo-1,3-beta-glucosidase precursor (EC 3.2.1.39) ((1->3)-beta-glucan endohydrolase) ((1->3)-beta-glucanase) (Beta-1,3-endoglucanase) - Triticum aestivum (Wheat)X8 protein|X8 do…
	Early versus Cortex	16240435	3.38	4.53	-2.21	0.0072	0.0885	blue	Os03g0757100	26.2	misc.UDP glucosyl and glucoronyl transferases	moderately similar to ( 325) AT3G02100 | Symbols: | UDP-glucoronosyl/UDP-glucosyl transferase family protein | chr3:368840-370484 REVERSEweakly similar to ( 133) IAAG_MAIZE Indole-3-acetate beta-glucosyltransferase (EC 2.4.1.121) (IAA-Glu synthetase) ((Uridine 5'-diphosphate-glucose:indol-3-ylacetyl)-beta-D-glucosyl transferase) - Zea mays (Maize) UDPGT protein|UDP-glucoronosyl and UDP-glucosyl t…
	Early versus Cortex	16240530	8.56	6.24	5	3.5e-05	0.0083	midnightblue	Os03g0761000	27.3.44	RNA.regulation of transcription.Chromatin Remodeling Factors	weakly similar to ( 115) AT4G34290 | Symbols: | SWIB complex BAF60b domain-containing protein | chr4:16410883-16412122 FORWARD SWIB SWIB COG5531 protein|SWIB/MDM2 domain containing protein, expressed
	Early versus Cortex	16240539	4.2	2.34	3.64	0.0008	0.0323	yellow	Os03g0761200	31.1	cell.organisation	moderately similar to ( 476) AT5G65860 | Symbols: | ankyrin repeat family protein | chr5:26347706-26348686 REVERSE protein|ankyrin repeat domain containing protein, putative, expressed
	Early versus Cortex	16240552	5.75	3.95	3.48	0.0045	0.0707	skyblue	Os03g0762000	29.4	protein.postranslational modification	moderately similar to ( 367) AT5G67380 | Symbols: CKA1, ATCKA1 | CKA1 (CASEIN KINASE ALPHA 1); kinase | chr5:26881156-26883383 REVERSEmoderately similar to ( 357) CSK2A_MAIZE Casein kinase II subunit alpha (EC 2.7.11.1) (CK II) (CK2-alpha) - Zea mays (Maize) Pkinase S_TKc S_TKc protein|casein kinase II subunit alpha-1, putative, expressed
	Early versus Cortex	16240562	3.64	2.32	2.51	0.0059	0.0803	lightgreen	Os03g0762100	35.2	not assigned.unknown	protein|expressed protein
	Early versus Cortex	16240613	5.27	3.63	3.12	0.0062	0.0822	skyblue	Os03g0764900	27.3.8	RNA.regulation of transcription.C2C2(Zn) DOF zinc finger family	weakly similar to ( 110) AT5G60850 | Symbols: OBP4 | OBP4; DNA binding / transcription factor | chr5:24480578-24481501 FORWARDvery weakly similar to (95.5) PBF_MAIZE Dof zinc finger protein PBF (Prolamin box-binding factor) - Zea mays (Maize)zf-Dof protein|dof zinc finger domain containing protein, putative, expressed
	Early versus Cortex	16240957	2.86	4.84	-3.95	2.18e-05	0.0066	yellow	Os03g0778100	1.1.2.2	PS.lightreaction.photosystem I.PSI polypeptide subunits	moderately similar to ( 253) AT1G31330 | Symbols: PSAF | PSAF (photosystem I subunit F) | chr1:11215011-11215939 REVERSEmoderately similar to ( 284) PSAF_HORVU Photosystem I reaction center subunit III, chloroplast precursor (Light-harvesting complex I 17 kDa protein) (PSI-F) - Hordeum vulgare (Barley)PSI_PsaF psaF protein|photosystem I reaction center subunit III, chloroplast precursor, putative…
	Early versus Cortex	16240967	6.47	5.28	2.28	0.0001	0.015	midnightblue	Os03g0780200	35.2	not assigned.unknown	protein|expressed protein
	Early versus Cortex	16241264	3.73	4.58	-1.81	0.0071	0.0877	midnightblue	Os03g0789600	35.2	not assigned.unknown	protein|expressed protein
	Early versus Cortex	16241308	3.38	2.35	2.05	8e-05	0.0118	midnightblue	Os03g0791500	29.3.4.99	protein.targeting.secretory pathway.unspecified	moderately similar to ( 389) AT1G11890 | Symbols: SEC22, ATSEC22 | SEC22; transporter | chr1:4011509-4012835 FORWARD SNC1 protein|25.3 kDa vesicle transport protein, putative, expressed
	Early versus Cortex	16241325	5.18	4.04	2.21	0.0023	0.0524	midnightblue	Os03g0792600	28.1	DNA.synthesis/chromatin structure	highly similar to ( 558) AT5G27740 | Symbols: EMB2775 | EMB2775 (EMBRYO DEFECTIVE 2775); DNA binding / nucleoside-triphosphatase/ nucleotide binding | chr5:9823831-9826869 FORWARD rfc PRK12402 HolB PRK04132 PRK04195 protein|RFC3 - Putative clamp loader of PCNA, replication factor C subunit 3, expressed
	Early versus Cortex	16241532	8.88	6.57	4.95	0.003	0.0582	midnightblue	Os03g0798600	29.2.1.2.1.15	protein.synthesis.ribosomal protein.eukaryotic.40S subunit.S15	moderately similar to ( 228) AT5G09500 | Symbols: | 40S ribosomal protein S15 (RPS15C) | chr5:2954044-2954850 REVERSEmoderately similar to ( 255) RS15_ORYSA 40S ribosomal protein S15 - Oryza sativa (Rice) rps19p Ribosomal_S19 RpsS protein|40S ribosomal protein S15, putative, expressed
	Early versus Cortex	16241560	4.35	3.33	2.03	0.0018	0.0476	skyblue	Os03g0800800	28.1	DNA.synthesis/chromatin structure	weakly similar to ( 140) AT3G54350 | Symbols: emb1967 | emb1967 (embryo defective 1967) | chr3:20122298-20126031 REVERSE protein|FHA domain containing protein, putative, expressed
	Early versus Cortex	16241600	5.49	4.9	1.51	0.0041	0.0677	skyblue	Os03g0802300	30.11	signalling.light	moderately similar to ( 204) AT5G65540 | Symbols: | unknown protein | chr5:26195710-26198112 FORWARD protein|expressed protein
	Early versus Cortex	16241691	6.08	5	2.11	0.0072	0.0883	skyblue	Os03g0803800	35.2	not assigned.unknown	highly similar to ( 756) AT4G13750 | Symbols: | ATP binding | chr4:7975191-7987558 FORWARD protein|expressed protein
	Early versus Cortex	16241698	3.84	2.59	2.39	0.0059	0.0807	midnightblue	Os03g0803900	10.3	cell wall.hemicellulose synthesis	highly similar to ( 801) AT5G62620 | Symbols: | galactosyltransferase family protein | chr5:25137136-25139433 FORWARD Galactosyl_T Gal-bind_lectin protein|galactosyltransferase family protein, putative, expressed
	Early versus Cortex	16241867	2.42	4.07	-3.15	0.0007	0.0304	thistle1	Os03g0808300	27.3.67	RNA.regulation of transcription.putative transcription regulator	weakly similar to ( 153) AT3G57540 | Symbols: | remorin family protein | chr3:21301623-21302924 REVERSERemorin_C protein|remorin, putative, expressed
	Early versus Cortex	16241973	4.19	3.34	1.8	0.003	0.0583	yellow	Os03g0811600	31.3.1	cell.cycle.peptidylprolyl isomerase	moderately similar to ( 325) AT2G38730 | Symbols: | peptidyl-prolyl cis-trans isomerase, putative / cyclophilin, putative / rotamase, putative | chr2:16192579-16194038 REVERSEweakly similar to ( 199) CYPH_LUPLU Peptidyl-prolyl cis-trans isomerase (EC 5.2.1.8) (PPIase) (Rotamase) (Cyclophilin) (Cyclosporin A-binding protein) - Lupinus luteus (European yellow lupin) cyclophilin_ABH_like Pro_isomera…
	Early versus Cortex	16241987	7.38	5.33	4.13	0.0033	0.0617	skyblue	Os03g0811800	29.2.1.99.2.36	protein.synthesis.ribosomal protein.unknown.large subunit.L36	protein|ribosomal protein L36 containing protein, expressed
	Early versus Cortex	16241992	6.49	4.98	2.84	0.0001	0.0145	midnightblue	Os03g0812000
	Early versus Cortex	16242044	8.4	7.81	1.51	0.003	0.0583	midnightblue	Os03g0815800	27.3.3	RNA.regulation of transcription.AP2/EREBP, APETALA2/Ethylene-responsive element binding protein family	very weakly similar to (80.1) AT2G46310 | Symbols: CRF5 | CRF5 (CYTOKININ RESPONSE FACTOR 5); DNA binding / transcription factor | chr2:19011614-19012498 FORWARDAP2 AP2 protein|AP2 domain containing protein, expressed
	Early versus Cortex	16242134	3.33	4.46	-2.18	2.7e-05	0.0073	yellow	Os03g0817800	33.99	development.unspecified	moderately similar to ( 411) AT2G40320 | Symbols: | unknown protein | chr2:16840330-16842139 FORWARDDUF231 protein|leaf senescence related protein, putative, expressed
	Early versus Cortex	16242170	10.11	8.33	3.43	0.0029	0.0581	skyblue	Os03g0818400	29.2.1.2.1.23	protein.synthesis.ribosomal protein.eukaryotic.40S subunit.S23	moderately similar to ( 244) AT5G02960 | Symbols: | 40S ribosomal protein S23 (RPS23B) | chr5:693280-694396 REVERSEmoderately similar to ( 246) RS23_FRAAN 40S ribosomal protein S23 (S12) - Fragaria ananassa (Strawberry) Ribosomal_S23 rps12P Ribosomal_S12_like RpsL Ribosomal_S12 protein|40S ribosomal protein S23, putative, expressed
	Early versus Cortex	16242381	3.94	2.61	2.51	0.0006	0.0281	skyblue	Os03g0824000	35.2	not assigned.unknown	protein|expressed protein
	Early versus Cortex	16242399	6.49	5.65	1.8	0.0017	0.0453	yellow	Os03g0824500	35.2	not assigned.unknown	protein|expressed protein
	Early versus Cortex	16242660	6.95	5.89	2.08	0.0078	0.0912	yellow	Os03g0832300	35.2	not assigned.unknown	weakly similar to ( 115) AT3G06610 | Symbols: | DNA-binding enhancer protein-related | chr3:2060837-2061845 FORWARD protein|huntingtin-interacting protein HYPK, putative, expressed
	Early versus Cortex	16242726	3.06	4.57	-2.85	4.08e-05	0.0087	yellow	Os03g0835150	35.2	not assigned.unknown	protein|expressed protein
	Early versus Cortex	16242776	4.16	3.28	1.84	0.0057	0.0791	skyblue	Os03g0836200	27.4	RNA.RNA binding	weakly similar to ( 122) AT3G26420 | Symbols: ATRZ-1A | ATRZ-1A; RNA binding / nucleotide binding | chr3:9671953-9673055 FORWARDweakly similar to ( 110) GRP1_DAUCA Glycine-rich RNA-binding protein - Daucus carota (Carrot)RRM COG0724 RRM_1 protein|glycine-rich RNA-binding protein 7, putative, expressed
	Early versus Cortex	16242925	7.79	6.8	1.98	0.002	0.0495	skyblue	Os03g0840900	35.2	not assigned.unknown	protein|expressed protein
	Early versus Cortex	16242999	8.47	7.35	2.17	0.0024	0.0537
	Early versus Cortex	16243015	3.2	3.98	-1.71	0.0066	0.0856	yellow	Os03g0843100	30.5	signalling.G-proteins	moderately similar to ( 309) AT1G09630 | Symbols: ATRAB11C, ATRABA2A, ATRAB-A2A, RAB-A2A | ATRAB11C (ARABIDOPSIS RAB GTPASE 11C); GTP binding | chr1:3118350-3119571 REVERSEmoderately similar to ( 291) YPTC6_CHLRE Ras-related protein YPTC6 - Chlamydomonas reinhardtii Rab11_like RAB Ras Rab Rab2 Rab8_Rab10_Rab13_like Rab1_Ypt1 Rab5_related Rab4 Rab19 Rab14 Rab18 Rab39 Rab35 Rab30 Rab6 RabA_like Rab…
	Early versus Cortex	16243273	3.02	2.2	1.77	0.001	0.0357	midnightblue	Os03g0850100	26.13	misc.acid and other phosphatases	moderately similar to ( 358) AT5G11860 | Symbols: | NLI interacting factor (NIF) family protein | chr5:3822024-3823395 REVERSE NIF CPDc FCP1 protein|NLI interacting factor-like phosphatase, putative, expressed
	Early versus Cortex	16243291	4.8	4.03	1.7	0.006	0.0813	lightgreen	Os03g0850300	35.2	not assigned.unknown	very weakly similar to (93.6) AT5G23680 | Symbols: | sterile alpha motif (SAM) domain-containing protein | chr5:7985573-7986460 REVERSE protein|SAM domain containing protein, putative, expressed
	Early versus Cortex	16243424	2.86	3.71	-1.8	0.0011	0.0374	yellow	Os03g0852700	29.4	protein.postranslational modification	moderately similar to ( 371) AT4G25270 | Symbols: | pentatricopeptide (PPR) repeat-containing protein | chr4:12937253-12938836 REVERSE protein|pentatricopeptide, putative, expressed
	Early versus Cortex	16243449	5.11	4.17	1.92	0.0039	0.0662	skyblue	Os03g0853700	35.2	not assigned.unknown	moderately similar to ( 496) AT5G08550 | Symbols: ILP1 | ILP1 (increased level of polyploidy1-1D); translation repressor | chr5:2765981-2770282 REVERSE GCFC protein|expressed protein
	Early versus Cortex	16243488	5.8	5.09	1.64	0.0002	0.0176	midnightblue	Os03g0854200	27.1.19	RNA.processing.ribonucleases	moderately similar to ( 305) AT3G46210 | Symbols: | 3' exoribonuclease family domain 1-containing protein | chr3:16976960-16978489 REVERSE Rph PRK03983 protein|exosome complex exonuclease, putative, expressed
	Early versus Cortex	16243501	2.91	3.51	-1.52	0.0036	0.0639	yellow	Os03g0854600	10.7	cell wall.modification	moderately similar to ( 311) AT1G32170 | Symbols: XTR4, XTH30 | XTR4 (XYLOGLUCAN ENDOTRANSGLYCOSYLASE 4); hydrolase, acting on glycosyl bonds / hydrolase, hydrolyzing O-glycosyl compounds / xyloglucan:xyloglucosyl transferase | chr1:11575434-11577776 FORWARDweakly similar to ( 162) XTH_WHEAT Probable xyloglucan endotransglucosylase/hydrolase precursor (EC 2.4.1.207) - Triticum aestivum (Wheat)GH1…
	Early versus Cortex	16243558	6.97	4.59	5.23	3.29e-05	0.008	midnightblue	Os03g0857500	35.2	not assigned.unknown	protein|receptor protein kinase, putative, expressed
	Early versus Cortex	16243632	3.06	4.4	-2.55	0.0007	0.0311	darkgrey	Os03g0858700	35.2	not assigned.unknown	moderately similar to ( 228) AT3G60810 | Symbols: | unknown protein | chr3:22470579-22471756 FORWARDCOG4446 DUF1499 protein|expressed protein
	Early versus Cortex	16243645	2.6	3.29	-1.61	0.0002	0.0152	yellow	Os03g0858800	34.99	transport.misc	moderately similar to ( 397) AT4G22790 | Symbols: | MATE efflux family protein | chr4:11975153-11976628 REVERSE NorM PRK01766 MatE protein|MATE efflux family protein, putative, expressed
	Early versus Cortex	16243658	4.19	3.24	1.93	0.0015	0.0435	midnightblue	Os03g0859300	35.2	not assigned.unknown	very weakly similar to (81.3) AT5G66100 | Symbols: | La domain-containing protein | chr5:26427639-26429772 FORWARDLA protein|la domain containing protein, putative, expressed
	Early versus Cortex	16243943	3.39	4.02	-1.54	0.0089	0.0969	thistle1	Os04g0106400	1.2.6	PS.photorespiration.hydroxypyruvate reductase	moderately similar to ( 252) AT2G45630 | Symbols: | oxidoreductase family protein | chr2:18796000-18797089 FORWARD LdhA 2-Hacid_dh SerA 2-Hacid_dh_C PRK08410 PRK06487 PRK07574 PRK06932 PRK11790 PRK12480 PRK08605 PRK06436 PRK00257 protein|erythronate-4-phosphate dehydrogenase domain containing protein, expressed
	Early versus Cortex	16244331	5.45	4.8	1.57	0.0043	0.0688	midnightblue	Os04g0129600	35.2	not assigned.unknown	weakly similar to ( 139) AT2G20390 | Symbols: | unknown protein | chr2:8796475-8798142 REVERSE protein|expressed protein
	Early versus Cortex	16244488	2.97	2.31	1.59	0.0021	0.0501	skyblue	Os04g0163800	35.2	not assigned.unknown	weakly similar to ( 142) AT5G45540 | Symbols: | unknown protein | chr5:18458294-18460705 REVERSE protein|expressed protein
	Early versus Cortex	16244529	5.47	4.7	1.7	0.0022	0.0514	midnightblue	Os04g0165300	35.2	not assigned.unknown	protein|expressed protein
	Early versus Cortex	16245106	6.76	7.91	-2.23	0.0002	0.0173	yellow	Os04g0236400
	Early versus Cortex	16245138	4.28	3.15	2.19	0.0012	0.039	skyblue	Os04g0244500	35.2	not assigned.unknown	moderately similar to ( 300) AT5G19300 | Symbols: | FUNCTIONS IN: molecular_function unknown; INVOLVED IN: biological_process unknown; LOCATED IN: cellular_component unknown; EXPRESSED IN: 20 plant structures; EXPRESSED DURING: 13 growth stages; CONTAINS InterPro DOMAIN/s: Nucleic acid-binding, OB-fold-like (InterPro:IPR016027), Protein of unknown function DUF171 (InterPro:IPR003750); Has 4766 Bl…
	Early versus Cortex	16245214	4.3	3.34	1.95	0.0001	0.0128	midnightblue	Os04g0259150
	Early versus Cortex	16245484	5.68	4.54	2.21	0.0056	0.0786	skyblue	Os04g0286400
	Early versus Cortex	16245842	4.86	3.53	2.51	0.0002	0.016	skyblue	Os04g0321600	27.3.52	RNA.regulation of transcription.Global transcription factor group	nearly identical (1297) AT4G10710 | Symbols: SPT16 | SPT16 (global transcription factor C) | chr4:6602226-6605450 REVERSEnearly identical (1864) SPT16_ORYSA FACT complex subunit SPT16 (Facilitates chromatin transcription complex subunit SPT16) - Oryza sativa (Rice) COG5406 CDC68-like SPT16 PepP APP_MetAP APP-like protein|FACT complex subunit SPT16, putative, expressed
	Early versus Cortex	16245995	7.15	6.32	1.78	0.0024	0.0536	skyblue	Os04g0346100	29.2.1.2.1.27	protein.synthesis.ribosomal protein.eukaryotic.40S subunit.S27	weakly similar to ( 135) AT3G61110 | Symbols: ARS27A | ARS27A (ARABIDOPSIS RIBOSOMAL PROTEIN S27); structural constituent of ribosome | chr3:22611710-22612632 FORWARDweakly similar to ( 137) RS27_HORVU 40S ribosomal protein S27 (Manganese efficiency-related protein 1) - Hordeum vulgare (Barley) Ribosomal_S27e protein|40S ribosomal protein S27, putative, expressed
	Early versus Cortex	16246002	5.81	4.38	2.7	0.0001	0.0149	midnightblue	Os04g0346800	35.2	not assigned.unknown	protein|expressed protein
	Early versus Cortex	16246123	5.95	4.66	2.45	0.0002	0.0154	midnightblue	Os04g0350300	31.1	cell.organisation	moderately similar to ( 366) AT3G23670 | Symbols: PAKRP1L, KINESIN-12B | KINESIN-12B; microtubule motor/ plus-end-directed microtubule motor | chr3:8519290-8525055 FORWARDweakly similar to ( 190) FLA10_CHLRE Kinesin-like protein FLA10 (Protein KHP1) - Chlamydomonas reinhardtii Kinesin-related KISc KISc_KLP2_like Kinesin KISc KISc_KHC_KIF5 KISc_KIF1A_KIF1B KISc_KIF3 KISc_C_terminal KISc_CENP_E KIS…
	Early versus Cortex	16246211	2.88	3.62	-1.67	0.0079	0.0915	midnightblue	Os04g0359100	26.7	misc.oxidases - copper, flavone etc.	moderately similar to ( 317) AT4G13010 | Symbols: | oxidoreductase, zinc-binding dehydrogenase family protein | chr4:7600682-7602567 FORWARDmoderately similar to ( 308) QORH_SPIOL Chloroplastic quinone-oxidoreductase homolog (EC 1.-.-.-) (ceQORH) - Spinacia oleracea (Spinach) Qor AdhP COG2130 protein|dehydrogenase, putative, expressed
	Early versus Cortex	16246339	5.85	4.77	2.12	0.0026	0.0551	yellow	Os04g0378200	35.2	not assigned.unknown	weakly similar to ( 135) AT3G07170 | Symbols: | sterile alpha motif (SAM) domain-containing protein | chr3:2280428-2282097 FORWARD protein|SAM domain family protein, expressed
	Early versus Cortex	16246466	7.66	6.74	1.9	0.0002	0.0154	midnightblue	Os04g0382100	27.3.44	RNA.regulation of transcription.Chromatin Remodeling Factors	highly similar to ( 552) AT5G14170 | Symbols: CHC1 | CHC1 | chr5:4568696-4570444 REVERSE SWIB SWIB protein|SWIB/MDM2 domain containing protein, expressed
	Early versus Cortex	16246497	2.15	2.79	-1.55	0.0054	0.0773	lightgreen	Os04g0382900	35.2	not assigned.unknown	protein|RALFL37 - Rapid ALkalinization Factor RALF family protein precursor, expressed
	Early versus Cortex	16246513	2.79	3.46	-1.59	0.0021	0.05	skyblue	Os04g0384100
	Early versus Cortex	16246531	2.89	4	-2.15	0.001	0.0357	midnightblue	Os04g0385900	35.2	not assigned.unknown	protein|expressed protein
	Early versus Cortex	16246614	5.02	3.29	3.31	0.0061	0.082
	Early versus Cortex	16246854	4	3.38	1.54	0.0091	0.0981	yellow	Os04g0398300	29.1.14	protein.aa activation.glycine-tRNA ligase	nearly identical (1026) AT1G29880 | Symbols: | glycyl-tRNA synthetase / glycine--tRNA ligase | chr1:10459662-10462781 REVERSE GRS1 PRK04173 GlyRS-like_core GlyRS_anticodon tRNA-synt_2b protein|tRNA synthetase class II core domain containing protein, expressed
	Early versus Cortex	16247190	3.95	2.7	2.38	0.0005	0.0276	midnightblue	Os04g0412800	21.4	redox.glutaredoxins	weakly similar to ( 168) AT5G03870 | Symbols: | glutaredoxin family protein | chr5:1035813-1036967 REVERSE GRX_GRX_like protein|glutaredoxin, putative, expressed
	Early versus Cortex	16247249	3.82	5.58	-3.39	5.53e-06	0.004	yellow	Os04g0413900	35.2	not assigned.unknown	DUF584 protein|DUF584 domain containing protein, putative, expressed
	Early versus Cortex	16247407	4.07	3.15	1.89	0.0002	0.0186	midnightblue	Os04g0419700	30.2.24	signalling.receptor kinases.S-locus glycoprotein like	highly similar to ( 647) AT2G19130 | Symbols: | S-locus lectin protein kinase family protein | chr2:8293789-8296275 FORWARDmoderately similar to ( 244) KPRO_MAIZE Putative receptor protein kinase ZmPK1 precursor (EC 2.7.11.1) - Zea mays (Maize) Pkinase TyrKc Pkinase_Tyr S_TKc S_TKc PTKc S_locus_glycop PTKc_Csk_like SPS1 PTKc_Frk_like PTKc_EphR PTKc_Src_like B_lectin B_lectin PTKc_EphR_A2 PTKc_Fes…
	Early versus Cortex	16247419	2.13	2.89	-1.69	0.002	0.0492	yellow	Os04g0420900	30.2.24	signalling.receptor kinases.S-locus glycoprotein like	highly similar to ( 652) AT2G19130 | Symbols: | S-locus lectin protein kinase family protein | chr2:8293789-8296275 FORWARDmoderately similar to ( 238) KPRO_MAIZE Putative receptor protein kinase ZmPK1 precursor (EC 2.7.11.1) - Zea mays (Maize) Pkinase S_TKc TyrKc Pkinase_Tyr S_TKc PTKc PTKc_EphR PTKc_Csk_like PTKc_Src_like SPS1 S_locus_glycop PTKc_Frk_like PTKc_Abl PTKc_Jak_rpt2 PTKc_Trk B_lecti…
	Early versus Cortex	16247513	2.06	3.13	-2.09	0.0008	0.0336	yellow	Os04g0423800	26.12	misc.peroxidases	moderately similar to ( 433) AT5G66390 | Symbols: | peroxidase 72 (PER72) (P72) (PRXR8) | chr5:26516063-26517329 REVERSEmoderately similar to ( 284) PERX_TOBAC Lignin-forming anionic peroxidase precursor (EC 1.11.1.7) (TOPA) - Nicotiana tabacum (Common tobacco)secretory_peroxidase plant_peroxidase peroxidase protein|peroxidase precursor, putative, expressed
	Early versus Cortex	16247683	2.17	3.4	-2.34	0.0003	0.0187	yellow	Os04g0430700	29.5.1	protein.degradation.subtilases	moderately similar to ( 466) AT5G67360 | Symbols: ARA12 | ARA12; serine-type endopeptidase | chr5:26872192-26874465 REVERSE protein|OsSub41 - Putative Subtilisin homologue, expressed
	Early versus Cortex	16247822	5.57	3.94	3.08	0.0039	0.0662	midnightblue	Os04g0437300	27.3.64	RNA.regulation of transcription.PHOR1	very weakly similar to (95.1) AT5G64660 | Symbols: ATCMPG2, CMPG2 | U-box domain-containing protein | chr5:25842119-25843381 REVERSEvery weakly similar to (92.0) SPL11_ORYSA Spotted leaf protein 11 (Spotted leaf11) (Cell death-related protein SPL11) - Oryza sativa (Rice)Ubox protein|U-box domain containing protein, expressed
	Early versus Cortex	16248386	2.89	3.49	-1.52	0.0098	0.1021	lightgreen	Os04g0454200	34.2	transport.sugars	moderately similar to ( 467) AT1G34580 | Symbols: | monosaccharide transporter, putative | chr1:12660631-12663553 FORWARDmoderately similar to ( 435) STC_RICCO Sugar carrier protein C - Ricinus communis (Castor bean) Sugar_tr xylE protein|transporter family protein, putative, expressed
	Early versus Cortex	16248457	2.86	3.88	-2.02	0.0027	0.0559	yellow	Os04g0459500	1.3.4	PS.calvin cycle.GAP	highly similar to ( 577) AT3G26650 | Symbols: GAPA, GAPA-1 | GAPA (GLYCERALDEHYDE 3-PHOSPHATE DEHYDROGENASE A SUBUNIT); glyceraldehyde-3-phosphate dehydrogenase/ protein binding | chr3:9795226-9796848 FORWARDhighly similar to ( 648) G3PA_MAIZE Glyceraldehyde-3-phosphate dehydrogenase A, chloroplast precursor (EC 1.2.1.13) (NADP-dependent glyceraldehydephosphate dehydrogenase subunit A) - Zea mays…
	Early versus Cortex	16248628	5.14	3.63	2.85	0.0027	0.0559	midnightblue	Os04g0465700	27.2	RNA.transcription	nearly identical (1042) AT4G11130 | Symbols: RDR2, SMD1 | RDR2 (RNA-DEPENDENT RNA POLYMERASE 2); RNA-directed RNA polymerase | chr4:6780522-6784390 FORWARD RdRP protein|RNA-dependent RNA polymerase, putative, expressed
	Early versus Cortex	16248932	2.66	3.35	-1.61	0.0072	0.0883	midnightblue	Os04g0482300	29.5.11.4.5.2	protein.degradation.ubiquitin.E3.BTB/POZ Cullin3.BTB/POZ	moderately similar to ( 208) AT5G63160 | Symbols: BT1 | BT1 (BTB AND TAZ DOMAIN PROTEIN 1); protein binding / transcription regulator | chr5:25333485-25335399 REVERSE protein|BTBZ4 - Bric-a-Brac, Tramtrack, Broad Complex BTB domain with TAZ zinc finger and Calmodulin-binding domains, expressed
	Early versus Cortex	16248944	3.67	2.72	1.93	0.004	0.0673	midnightblue	Os04g0483000	35.2	not assigned.unknown	protein|expressed protein
	Early versus Cortex	16249025	6.83	5.49	2.54	0.0014	0.0414	yellow	Os04g0485200	35.2	not assigned.unknown	weakly similar to ( 176) AT3G27310 | Symbols: PUX1 | PUX1 (PLANT UBX DOMAIN-CONTAINING PROTEIN 1) | chr3:10087360-10089077 REVERSE protein|alveolar soft part sarcoma chromosome region, candidate 1, putative, expressed
	Early versus Cortex	16249265	5.93	4.84	2.14	7.01e-06	0.0041	midnightblue	Os04g0490300	31.1	cell.organisation	highly similar to ( 682) AT5G14230 | Symbols: | protein binding | chr5:4591883-4595775 FORWARD ANK protein|ankyrin repeat domain containing protein, expressed
	Early versus Cortex	16249505	3.99	3.32	1.59	0.0027	0.0559	midnightblue	Os04g0496400	27.4	RNA.RNA binding	moderately similar to ( 421) AT5G16260 | Symbols: | RNA recognition motif (RRM)-containing protein | chr5:5311363-5315496 FORWARD protein|RNA recognition motif containing protein, putative, expressed
	Early versus Cortex	16249814	5.47	4.79	1.59	0.0025	0.0545	skyblue	Os04g0504600	27.3.99	RNA.regulation of transcription.unclassified	moderately similar to ( 482) AT2G43180 | Symbols: | catalytic | chr2:17953832-17955774 REVERSEweakly similar to ( 177) CPPM_DIACA Putative carboxyvinyl-carboxyphosphonate phosphorylmutase (EC 2.7.8.23) (Carboxyphosphonoenolpyruvate phosphonomutase) (CPEP phosphonomutase) (PSR132) - Dianthus caryophyllus (Carnation) (Clove pink) PrpB prpB AceA protein|carboxyvinyl-carboxyphosphonate phosphorylmuta…
	Early versus Cortex	16250217	5.37	4.52	1.8	0.0007	0.032	midnightblue	Os04g0525600	29.5.5	protein.degradation.serine protease	moderately similar to ( 280) AT5G23140 | Symbols: CLPP2, NCLPP7 | NCLPP7 (NUCLEAR-ENCODED CLP PROTEASE P7); serine-type endopeptidase | chr5:7783811-7784826 FORWARDweakly similar to ( 147) CLPP_CHLVU ATP-dependent Clp protease proteolytic subunit (EC 3.4.21.92) (Endopeptidase Clp) - Chlorella vulgaris (Green alga) clpP CLP_protease ClpP PRK12551 PRK12553 clpP PRK12552 protein|OsClp7 - Putative Cl…
	Early versus Cortex	16250401	3.63	4.38	-1.68	0.0037	0.0645	yellow	Os04g0530200	35.2	not assigned.unknown	protein|expressed protein
	Early versus Cortex	16250707	2.47	3.13	-1.58	0.0006	0.0282	yellow	Os04g0542000	35.2	not assigned.unknown	DUF584 protein|DUF584 domain containing protein, putative, expressed
	Early versus Cortex	16250833	4.78	4.12	1.58	0.0007	0.0314	skyblue	Os04g0546400	29.5	protein.degradation	moderately similar to ( 264) AT4G17510 | Symbols: UCH3 | UCH3 (UBIQUITIN C-TERMINAL HYDROLASE 3); ubiquitin thiolesterase | chr4:9767114-9768648 REVERSE Peptidase_C12 protein|ubiquitin carboxyl-terminal hydrolase, family 1, putative, expressed
	Early versus Cortex	16250884	3.35	2.28	2.1	0.0023	0.0519	skyblue	Os04g0548300	35.2	not assigned.unknown	highly similar to ( 514) AT3G06530 | Symbols: | binding | chr3:2022596-2033637 FORWARD BP28CT protein|HEAT repeat family protein, putative, expressed
	Early versus Cortex	16250975	4.36	3.13	2.35	0.004	0.0672	skyblue	Os04g0551800	29.6	protein.folding	highly similar to ( 861) AT3G20050 | Symbols: ATTCP-1 | ATTCP-1; ATP binding / protein binding / unfolded protein binding | chr3:6998544-7002266 REVERSEmoderately similar to ( 223) TCPE2_AVESA T-complex protein 1 subunit epsilon (TCP-1-epsilon) (CCT-epsilon) (TCP-K36) - Avena sativa (Oat) TCP1_alpha chaperonin_type_I_II cpn60 Cpn60_TCP1 GroL TCP1_eta TCP1_delta TCP1_beta TCP1_epsilon TCP1_gamma T…
	Early versus Cortex	16251151	2.72	3.4	-1.6	0.0042	0.0684	midnightblue	Os04g0559700	34.19.1	transport.Major Intrinsic Proteins.PIP	highly similar to ( 504) AT4G00430 | Symbols: TMP-C, PIP1;4, PIP1E | PIP1;4 (PLASMA MEMBRANE INTRINSIC PROTEIN 1;4); water channel | chr4:186143-187531 REVERSEhighly similar to ( 529) PIP11_ORYSA Aquaporin PIP1.1 (Plasma membrane intrinsic protein 1a) (PIP1a) (OsPIP1.1) (Water channel protein RWC1) (RWC-1) - Oryza sativa (Rice) MIP MIP GlpF PRK05420 protein|aquaporin protein, putative, expressed
	Early versus Cortex	16251163	4.44	3.31	2.2	0.0031	0.059	skyblue	Os04g0560200	21.1	redox.thioredoxin	weakly similar to ( 175) AT3G53220 | Symbols: | thioredoxin family protein | chr3:19722032-19722615 FORWARD TRX_family protein|expressed protein
	Early versus Cortex	16251285	7.64	6.83	1.75	0.0006	0.029	midnightblue	Os04g0564600	35.2	not assigned.unknown	protein|HMG1/2, putative, expressed
	Early versus Cortex	16251385	5.65	3.9	3.37	0.0089	0.097	yellow	Os04g0569000	28.1	DNA.synthesis/chromatin structure	highly similar to ( 588) AT1G63160 | Symbols: | replication factor C 40 kDa, putative | chr1:23422068-23423771 REVERSE rfc PRK04132 PRK12402 HolB PRK04195 DnaX Rep_fac_C PRK07133 PRK05896 MGS1 PRK08451 protein|RFC2 - Putative clamp loader of PCNA, replication factor C subunit 2, expressed
	Early versus Cortex	16251434	3.95	5.15	-2.29	5.73e-06	0.004	yellow	Os04g0571600
	Early versus Cortex	16251626	4.65	3.33	2.49	0.0025	0.0542	midnightblue	Os04g0576900	30.2.11	signalling.receptor kinases.leucine rich repeat XI	nearly identical (1021) AT4G36180 | Symbols: | leucine-rich repeat family protein | chr4:17120209-17123698 REVERSEmoderately similar to ( 315) RPK1_IPONI Receptor-like protein kinase precursor (EC 2.7.11.1) - Ipomoea nil (Japanese morning glory) (Pharbitis nil) Pkinase S_TKc S_TKc PTKc Pkinase_Tyr TyrKc SPS1 PTKc_Jak_rpt2 COG4886 PTKc_Src_like PTKc_Trk PTKc_EphR protein|leucine-rich repeat family…
	Early versus Cortex	16252088	9.7	7	6.52	0.0008	0.0328	skyblue	Os04g0598200	29.2.1.2.2.12	protein.synthesis.ribosomal protein.eukaryotic.60S subunit.L12	moderately similar to ( 264) AT2G37190 | Symbols: | 60S ribosomal protein L12 (RPL12A) | chr2:15619559-15620059 REVERSEmoderately similar to ( 214) RL12_CHLRE 60S ribosomal protein L12 (Fragment) - Chlamydomonas reinhardtii RL11 Ribosomal_L11 RplK rpl11p protein|L11 domain containing ribosomal protein, putative, expressed
	Early versus Cortex	16252195	7.61	5.59	4.05	0.0058	0.0797	skyblue	Os04g0601800	33.99	development.unspecified	moderately similar to ( 298) AT2G33430 | Symbols: DAL1, DAL | DAL1 (DIFFERENTIATION AND GREENING-LIKE 1) | chr2:14162732-14164729 FORWARDweakly similar to ( 134) DAG_ANTMA DAG protein, chloroplast precursor - Antirrhinum majus (Garden snapdragon) protein|DAG protein, chloroplast precursor, putative, expressed
	Early versus Cortex	16252299	5.23	4.24	1.99	0.0009	0.0348	skyblue	Os04g0605200	35.2	not assigned.unknown	weakly similar to ( 194) AT5G10700 | Symbols: | aminoacyl-tRNA hydrolase/ protein tyrosine phosphatase | chr5:3378053-3378867 REVERSE PTH2_like PTH2_family protein|tyrosine phosphatase, putative, expressed
	Early versus Cortex	16252352	3.74	3.01	1.66	9.55e-05	0.0121	skyblue	Os04g0608400	29.3.1	protein.targeting.nucleus	highly similar to ( 565) AT5G05680 | Symbols: | nuclear pore complex protein-related | chr5:1698365-1702475 FORWARD protein|expressed protein
	Early versus Cortex	16252546	5.71	7.83	-4.36	0.002	0.0494	yellow	Os04g0612500	35.2	not assigned.unknown	HPS_like protein|LTPL124 - Protease inhibitor/seed storage/LTP family protein precursor, expressed
	Early versus Cortex	16252578	8.69	7.48	2.31	0.0062	0.0821	skyblue	Os04g0613600	29.2.1.2.1.11	protein.synthesis.ribosomal protein.eukaryotic.40S subunit.S11	moderately similar to ( 249) AT5G23740 | Symbols: RPS11-BETA | RPS11-BETA (RIBOSOMAL PROTEIN S11-BETA); structural constituent of ribosome | chr5:8008251-8009330 REVERSEmoderately similar to ( 251) RS11_MAIZE 40S ribosomal protein S11 - Zea mays (Maize) rps17p Ribosomal_S17 RpsQ protein|ribosomal protein S17, putative, expressed
	Early versus Cortex	16252849	5.16	3.36	3.47	1.59e-05	0.006	midnightblue	Os04g0620200	27.3.99	RNA.regulation of transcription.unclassified	weakly similar to ( 185) AT1G30320 | Symbols: | remorin family protein | chr1:10680348-10682852 FORWARDRemorin_C protein|remorin family protein, putative, expressed
	Early versus Cortex	16253017	3.71	4.42	-1.63	0.0027	0.0558	midnightblue	Os04g0623800	13.2.5.2	amino acid metabolism.degradation.serine-glycine-cysteine group.glycine	highly similar to ( 637) AT1G11860 | Symbols: | aminomethyltransferase, putative | chr1:4001801-4003245 FORWARDhighly similar to ( 657) GCST_SOLTU Aminomethyltransferase, mitochondrial precursor (EC 2.1.2.10) (Glycine cleavage system T protein) (GCVT) - Solanum tuberosum (Potato) gcvT GcvT GCV_T dmdA GCV_T_C protein|aminomethyltransferase, putative, expressed
	Early versus Cortex	16253032	4.52	3.25	2.41	0.0067	0.086	skyblue	Os04g0624900
	Early versus Cortex	16253035	3.3	2.61	1.61	0.0078	0.0914	lightgreen	Os04g0625100	35.2	not assigned.unknown	very weakly similar to (89.4) AT3G20490 | Symbols: | unknown protein | chr3:7154178-7156382 REVERSE protein|expressed protein
	Early versus Cortex	16253857	4.62	3.25	2.6	9.68e-05	0.0122	midnightblue	Os04g0648600	35.2	not assigned.unknown	protein|expressed protein
	Early versus Cortex	16254022	6.85	5.49	2.57	0.001	0.0357	midnightblue	Os04g0653000	27.3.7	RNA.regulation of transcription.C2C2(Zn) CO-like, Constans-like zinc finger family	protein|zinc-finger protein, putative, expressed
	Early versus Cortex	16254069	5.57	4.12	2.74	0.0003	0.0208	skyblue	Os04g0653600	33.99	development.unspecified	weakly similar to ( 173) AT5G57390 | Symbols: AIL5, CHO1 | AIL5 (AINTEGUMENTA-LIKE 5); DNA binding / transcription factor | chr5:23253459-23256437 REVERSEweakly similar to ( 169) BBM1_BRANA Protein BABY BOOM 1 (BnBBM1) - Brassica napus (Rape)AP2 AP2 protein|AP2-like ethylene-responsive transcription factor AINTEGUMENTA, putative, expressed
	Early versus Cortex	16254098	5.5	4.56	1.91	0.0006	0.0294	skyblue	Os04g0654700	30.11.1	signalling.light.COP9 signalosome	highly similar to ( 517) AT1G71230 | Symbols: CSN5B, CSN5, AJH2 | CSN5B (COP9-SIGNALOSOME 5B); protein binding | chr1:26852560-26854255 FORWARD JAB_MPN Mov34 protein|COP9 signalosome complex subunit 5b, putative, expressed
	Early versus Cortex	16254247	6.3	5.62	1.6	0.0025	0.0544	skyblue	Os04g0659000	35.2	not assigned.unknown	protein|expressed protein
	Early versus Cortex	16254751	5.87	7.05	-2.27	0.0002	0.0156	yellow	Os04g0676400	35.2	not assigned.unknown	protein|expressed protein
	Early versus Cortex	16254843	5.36	3.84	2.88	0.0002	0.0183	midnightblue	Os04g0679100	35.2	not assigned.unknown	weakly similar to ( 119) AT2G40060 | Symbols: | protein binding / structural molecule | chr2:16726564-16728001 FORWARD protein|expressed protein
	Early versus Cortex	16255114	3.27	4.71	-2.71	0.0004	0.0236	yellow	Os04g0684800	29.5.11.3	protein.degradation.ubiquitin.E2	moderately similar to ( 252) AT2G36060 | Symbols: MMZ3, UEV1C | ubiquitin-conjugating enzyme family protein | chr2:15143012-15143998 REVERSE COG5078 UBCc protein|ubiquitin-conjugating enzyme, putative, expressed
	Early versus Cortex	16255232	4.01	2.59	2.69	0.0009	0.0343	midnightblue	Os04g0690100	27.3.11	RNA.regulation of transcription.C2H2 zinc finger family	moderately similar to ( 251) AT1G75710 | Symbols: | zinc finger (C2H2 type) family protein | chr1:28428806-28431128 FORWARD protein|ZOS4-14 - C2H2 zinc finger protein, expressed
	Early versus Cortex	16255531	3.16	4.04	-1.85	0.0005	0.0258	yellow	Os04g0103601
	Early versus Cortex	16255597	2.91	3.52	-1.53	0.0004	0.0251	yellow	Os04g0109100	30.2.99	signalling.receptor kinases.misc	moderately similar to ( 259) AT3G53810 | Symbols: | lectin protein kinase, putative | chr3:19933153-19935186 REVERSEweakly similar to ( 176) PSKR_DAUCA Phytosulfokine receptor precursor (EC 2.7.11.1) (Phytosulfokine LRR receptor kinase) - Daucus carota (Carrot) TyrKc PTKc Pkinase Pkinase_Tyr S_TKc S_TKc PTKc_Jak_rpt2 PTKc_Src_like PTKc_Trk PTKc_Srm_Brk PTKc_Frk_like PTKc_Csk_like SPS1 PTKc_DDR PT…
	Early versus Cortex	16255638	5.12	3.69	2.7	0.0063	0.0836
	Early versus Cortex	16255750	6.54	5.25	2.45	0.0092	0.0981	midnightblue	Os04g0117200	35.2	not assigned.unknown	protein|expressed protein
	Early versus Cortex	16255763	6.85	6.2	1.58	0.0002	0.0182	midnightblue	Os04g0118500	35.2	not assigned.unknown	protein|expressed protein
	Early versus Cortex	16255770	5.05	4.01	2.05	0.0004	0.0236	yellow	Os04g0118900	27.1.1	RNA.processing.splicing	moderately similar to ( 204) AT3G61860 | Symbols: ATRSP31, RSP31 | RSP31; RNA binding / nucleic acid binding / nucleotide binding | chr3:22900311-22902159 REVERSE protein|RNA recognition motif containing protein, putative, expressed
	Early versus Cortex	16255918	3.04	3.94	-1.87	0.0047	0.0722	yellow	Os04g0137400
	Early versus Cortex	16255949	3.94	3.02	1.88	0.0008	0.0328	midnightblue	Os04g0151800	27.3.36	RNA.regulation of transcription.Argonaute	nearly identical (1191) AT2G27040 | Symbols: AGO4, OCP11 | AGO4 (ARGONAUTE 4); nucleic acid binding | chr2:11536795-11541503 REVERSE Piwi_ago-like Piwi Piwi_piwi-like_Euk Piwi-like PAZ PAZ_argonaute_like DUF1785 protein|argonaute, putative, expressed
	Early versus Cortex	16256107	5.42	4.27	2.22	0.0059	0.0803	midnightblue	Os04g0169500	35.2	not assigned.unknown	moderately similar to ( 276) AT3G23160 | Symbols: | unknown protein | chr3:8260059-8261654 REVERSEDUF668 protein|avr9/Cf-9 rapidly elicited protein 137, putative, expressed
	Early versus Cortex	16256170	2.77	3.46	-1.61	0.0017	0.0453	yellow	Os04g0176200	26.6	misc.O-methyl transferases	very weakly similar to (95.9) AT5G54160 | Symbols: ATOMT1, OMT1 | ATOMT1 (O-METHYLTRANSFERASE 1); caffeate O-methyltransferase/ myricetin 3'-O-methyltransferase/ quercetin 3-O-methyltransferase | chr5:21982075-21984167 FORWARDweakly similar to ( 124) COMT1_MAIZE Caffeic acid 3-O-methyltransferase (EC 2.1.1.68) (S-adenosysl-L-methionine:caffeic acid 3-O-methyltransferase) (COMT) (CAOMT) - Zea mays…
	Early versus Cortex	16256350	4.98	3.58	2.65	0.0073	0.089	midnightblue	Os04g0185100	28.1	DNA.synthesis/chromatin structure	moderately similar to ( 235) AT2G31270 | Symbols: ATCDT1A, CDT1A, CDT1 | CDT1A (ARABIDOPSIS HOMOLOG OF YEAST CDT1 A); cyclin-dependent protein kinase/ protein binding | chr2:13329037-13331544 FORWARD CDT1 protein|CDT1A - Putative DNA replication initiation protein, expressed
	Early versus Cortex	16256383	2.85	6.89	-16.39	8.69e-06	0.0046	yellow	Os04g0191400	35.2	not assigned.unknown	protein|expressed protein
	Early versus Cortex	16256389	2.34	4.13	-3.45	5.59e-06	0.004	yellow	Os04g0191500	35.2	not assigned.unknown	protein|expressed protein
	Early versus Cortex	16256419	3.55	4.16	-1.52	0.0005	0.0263	skyblue	Os04g0192766
	Early versus Cortex	16256467	3.47	4.16	-1.62	0.0001	0.0128	yellow	Os04g0195100	35.2	not assigned.unknown	protein|OsFBX121 - F-box domain containing protein, expressed
	Early versus Cortex	16256591	5.01	3.63	2.59	0.001	0.0357	midnightblue	Os04g0208800
	Early versus Cortex	16256802	2.92	3.74	-1.77	0.001	0.0366	skyblue	Os04g0223901	26.7	misc.oxidases - copper, flavone etc.	moderately similar to ( 293) AT1G19250 | Symbols: FMO1 | FMO1 (FLAVIN-DEPENDENT MONOOXYGENASE 1); FAD binding / NADP or NADPH binding / electron carrier/ flavin-containing monooxygenase/ monooxygenase/ oxidoreductase | chr1:6650656-6653053 REVERSE TrkA FMO-like protein|flavin-containing monooxygenase family protein, putative, expressed
	Early versus Cortex	16256925	5.99	8.11	-4.34	3.02e-05	0.0078	midnightblue	Os04g0238700
	Early versus Cortex	16257346	4.89	3.06	3.55	0.0044	0.0697	skyblue	Os04g0295100
	Early versus Cortex	16257604	3.24	8.79	-46.7	7.93e-05	0.0118
	Early versus Cortex	16257619	7.13	4.89	4.73	0.0056	0.0783	blue	Os04g0320200	27.3.67	RNA.regulation of transcription.putative transcription regulator	highly similar to ( 552) AT1G60770 | Symbols: | pentatricopeptide (PPR) repeat-containing protein | chr1:22366959-22368648 REVERSE protein|pentatricopeptide repeat domain containing protein, putative, expressed
	Early versus Cortex	16257673	3.02	4.19	-2.25	5.69e-05	0.0103	yellow	Os04g0322100	35.2	not assigned.unknown	protein|cysteine-rich receptor-like protein kinase, putative, expressed
	Early versus Cortex	16257783	2.14	2.73	-1.51	0.0065	0.0845	skyblue	Os04g0340300	16.1.5	secondary metabolism.isoprenoids.terpenoids	moderately similar to ( 241) AT1G70080 | Symbols: | terpene synthase/cyclase family protein | chr1:26394669-26397565 REVERSEmoderately similar to ( 330) DCS1_GOSHI (+)-delta-cadinene synthase (EC 4.2.3.13) (D-cadinene synthase) - Gossypium hirsutum (Upland cotton)Terpene_cyclase_plant_C1 Terpene_cyclase_C1 Terpene_synth_C Terpene_synth protein|terpene synthase, putative, expressed
	Early versus Cortex	16258022	3.39	2.73	1.58	0.0097	0.1015	midnightblue	Os04g0375900	31.1	cell.organisation	weakly similar to ( 137) AT5G23910 | Symbols: | ATP binding / microtubule motor | chr5:8068452-8072723 FORWARD KISc_KID_like KISc Kinesin KISc KISc_C_terminal KISc_KIP3_like KISc_KIF2_like KISc_CENP_E KIP1 KISc_KIF4 KISc_KIF3 KISc_KHC_KIF5 protein|kinesin motor domain containing protein, putative, expressed
	Early versus Cortex	16258046	7.63	6.92	1.64	0.0005	0.0254	midnightblue	Os04g0376000
	Early versus Cortex	16258277	4.43	3.41	2.04	0.001	0.0357	midnightblue	Os04g0386900	35.2	not assigned.unknown	protein|expressed protein
	Early versus Cortex	16258287	7.22	5.07	4.46	0.0074	0.0895	yellow	Os04g0388900	27.1	RNA.processing	weakly similar to ( 139) AT2G43810 | Symbols: | small nuclear ribonucleoprotein F, putative / U6 snRNA-associated Sm-like protein, putative / Sm protein F, putative | chr2:18149725-18150879 FORWARD LSm6 protein|LSM domain containing protein, expressed
	Early versus Cortex	16258293	3.11	2.39	1.65	0.0002	0.0154
	Early versus Cortex	16258378	8.25	5.58	6.4	0.0003	0.0191	yellow	Os04g0395700	35.2	not assigned.unknown	protein|expressed protein
	Early versus Cortex	16258727	2.95	3.67	-1.65	0.0037	0.0647	yellow	Os04g0407300	35.2	not assigned.unknown	protein|expressed protein
	Early versus Cortex	16258734	2.85	3.7	-1.8	0.0069	0.0873	blue	Os04g0407750
	Early versus Cortex	16258852	2.35	3.05	-1.63	0.0008	0.0328	yellow	Os04g0416700	20.1	stress.biotic	weakly similar to ( 172) AT3G44220 | Symbols: | harpin-induced family protein / HIN1 family protein / harpin-responsive family protein | chr3:15928216-15929645 FORWARDHin1 protein|harpin-induced protein 1 domain containing protein, expressed
	Early versus Cortex	16258885	6.05	7.61	-2.95	0.0059	0.0805	skyblue	Os04g0419400	35.2	not assigned.unknown	protein|expressed protein
	Early versus Cortex	16258915	5.47	3.54	3.81	0.0087	0.0959
	Early versus Cortex	16258921	6.52	5.56	1.94	0.0002	0.0178	midnightblue	Os04g0421700
	Early versus Cortex	16259015	5.54	4.55	1.99	0.001	0.0357	midnightblue	Os04g0428950	27.3.67	RNA.regulation of transcription.putative transcription regulator	weakly similar to ( 186) AT1G76010 | Symbols: | nucleic acid binding | chr1:28528505-28530488 REVERSE Alba protein|protein of unknown function domain containing protein, expressed
	Early versus Cortex	16259086	5.57	4.76	1.76	0.0012	0.0388	skyblue	Os04g0432200
	Early versus Cortex	16259224	4.34	3.43	1.87	0.0003	0.02
	Early versus Cortex	16259246	2.51	3.23	-1.64	0.0081	0.0926	skyblue	Os04g0435200
	Early versus Cortex	16259327	3.05	4.17	-2.17	0.0081	0.0927	blue	Os04g0438101
	Early versus Cortex	16259367	5.57	4.61	1.95	0.0003	0.02	skyblue	Os04g0438700	35.2	not assigned.unknown	protein|zinc finger C-x8-C-x5-C-x3-H type family protein, expressed
	Early versus Cortex	16259454	4.88	4.18	1.62	0.0096	0.1011	skyblue	Os04g0440300	35.2	not assigned.unknown	protein|OsFBX135 - F-box domain containing protein, expressed
	Early versus Cortex	16259519	3.87	4.88	-2.01	0.0029	0.0581	yellow	Os04g0442900
	Early versus Cortex	16259692	2.43	3.14	-1.63	0.0076	0.0904	midnightblue	Os04g0450400	29.5.11.4.2	protein.degradation.ubiquitin.E3.RING	weakly similar to ( 103) AT4G33565 | Symbols: | protein binding / zinc ion binding | chr4:16136821-16137924 FORWARD protein|zinc finger, C3HC4 type domain containing protein, expressed
	Early versus Cortex	16259771	4.47	3.51	1.94	0.002	0.049	midnightblue	Os04g0455600	35.2	not assigned.unknown	moderately similar to ( 231) AT4G39860 | Symbols: | unknown protein | chr4:18499909-18501472 FORWARD protein|expressed protein
	Early versus Cortex	16259784	3.58	4.39	-1.77	0.0095	0.1003	skyblue	Os04g0455700	35.2	not assigned.unknown	protein|expressed protein
	Early versus Cortex	16259826	3.25	4.69	-2.7	0.0009	0.0349	yellow	Os04g0457000	1.1.1.1	PS.lightreaction.photosystem II.LHC-II	moderately similar to ( 356) AT1G15820 | Symbols: LHCB6, CP24 | LHCB6 (LIGHT HARVESTING COMPLEX PSII SUBUNIT 6); chlorophyll binding | chr1:5446685-5447676 REVERSEmoderately similar to ( 331) CB4_SPIOL Chlorophyll a-b binding protein CP24, chloroplast precursor - Spinacia oleracea (Spinach)Chloroa_b-bind protein|chlorophyll A-B binding protein, putative, expressed
	Early versus Cortex	16259852	4.25	3.66	1.51	0.0067	0.0859	skyblue	Os04g0457800	29.4.1.57	protein.postranslational modification.kinase.receptor like cytoplasmatic kinase VII	highly similar to ( 784) AT1G71830 | Symbols: SERK1, ATSERK1 | SERK1 (SOMATIC EMBRYOGENESIS RECEPTOR-LIKE KINASE 1); kinase/ transmembrane receptor protein serine/threonine kinase | chr1:27018575-27021842 FORWARDmoderately similar to ( 212) PSKR_DAUCA Phytosulfokine receptor precursor (EC 2.7.11.1) (Phytosulfokine LRR receptor kinase) - Daucus carota (Carrot) S_TKc TyrKc PTKc S_TKc Pkinase_Tyr Pk…
	Early versus Cortex	16259874	5.94	5.35	1.51	0.0034	0.0623	midnightblue	Os04g0458400
	Early versus Cortex	16259965	3.85	4.84	-1.98	0.0002	0.0185	yellow	Os04g0461600	35.2	not assigned.unknown	protein|expressed protein
	Early versus Cortex	16260262	4.57	3.4	2.25	8.38e-05	0.0118	midnightblue	Os04g0469800	26.10	misc.cytochrome P450	moderately similar to ( 243) AT3G50660 | Symbols: DWF4, CYP90B1, CLM, SNP2, SAV1 | DWF4 (DWARF 4); steroid 22-alpha hydroxylase | chr3:18814262-18817168 REVERSEhighly similar to ( 642) C724B_ORYSA Cytochrome P450 724B1 (EC 1.14.-.-) (OsDWARF11) (Dwarf protein 11) - Oryza sativa (Rice) CypX p450 protein|cytochrome P450, putative, expressed
	Early versus Cortex	16260490	5.75	6.89	-2.2	0.0064	0.0842	thistle1	Os04g0476100	26.7	misc.oxidases - copper, flavone etc.	nearly identical (1241) AT2G42490 | Symbols: | copper amine oxidase, putative | chr2:17691600-17695526 REVERSEmoderately similar to ( 231) AMO_PEA Amine oxidase [copper-containing] precursor (EC 1.4.3.6) - Pisum sativum (Garden pea) tynA TynA Cu_amine_oxid Cu_amine_oxidN3 protein|copper methylamine oxidase precursor, putative, expressed
	Early versus Cortex	16260620	2.52	3.12	-1.52	0.0003	0.0203	yellow	Os04g0480700	26.10	misc.cytochrome P450	moderately similar to ( 265) AT3G26310 | Symbols: CYP71B35 | CYP71B35; electron carrier/ heme binding / iron ion binding / monooxygenase/ oxygen binding | chr3:9641089-9642779 REVERSEmoderately similar to ( 320) C71A9_SOYBN Cytochrome P450 71A9 (EC 1.14.-.-) (P450 CP1) - Glycine max (Soybean) p450 CypX protein|cytochrome P450, putative, expressed
	Early versus Cortex	16260664	6.4	4.62	3.45	9.71e-05	0.0122	midnightblue	Os04g0481500	35.2	not assigned.unknown	very weakly similar to (81.6) AT1G78790 | Symbols: | unknown protein | chr1:29623930-29624785 REVERSE protein|expressed protein
	Early versus Cortex	16260724	7.43	5.02	5.34	0.0012	0.039	skyblue	Os04g0483400	35.2	not assigned.unknown	protein|expressed protein
	Early versus Cortex	16260844	4.34	3.33	2.01	0.0055	0.0779	midnightblue	Os04g0487300	27.2	RNA.transcription	weakly similar to ( 189) AT3G22320 | Symbols: ATRPABC24.3, RPB5A, NRPB5, NRPD5 | NRPB5; DNA binding / DNA-directed RNA polymerase | chr3:7891045-7892094 REVERSE RNA_pol_Rpb5_N protein|DNA-directed RNA polymerases I, II, and III subunit RPABC1, putative, expressed
	Early versus Cortex	16260895	3.91	3.19	1.65	0.0066	0.0853	skyblue	Os04g0490400	31.2	cell.division	moderately similar to ( 261) AT3G01800 | Symbols: | ribosome recycling factor family protein / ribosome releasing factor family protein | chr3:286020-287543 FORWARDweakly similar to ( 119) RRFC_SPIOL Ribosome recycling factor, chloroplast precursor (Ribosome-releasing factor, chloroplast) (RRF) (CpFrr) (RRFHCP) - Spinacia oleracea (Spinach) frr Frr RRF RRF protein|ribosome recycling factor, putat…
	Early versus Cortex	16261042	5.42	3.89	2.89	0.0001	0.0151	skyblue	Os04g0495500	27.3.35	RNA.regulation of transcription.bZIP transcription factor family	weakly similar to ( 186) AT1G06070 | Symbols: | bZIP transcription factor, putative (bZIP69) | chr1:1835201-1837116 REVERSEweakly similar to ( 187) RF2A_ORYSA Transcription factor RF2a - Oryza sativa (Rice) protein|transcription factor RF2a, putative, expressed
	Early versus Cortex	16261052	6.78	5.73	2.07	0.0029	0.0576	midnightblue	Os04g0496300	35.2	not assigned.unknown	weakly similar to ( 154) AT5G16250 | Symbols: | unknown protein | chr5:5310264-5310815 REVERSE protein|expressed protein
	Early versus Cortex	16261203	4.15	3.53	1.53	0.0039	0.0664	skyblue	Os04g0499300	29.2.3	protein.synthesis.initiation	highly similar to ( 724) AT5G57870 | Symbols: | eukaryotic translation initiation factor 4F, putative / eIF-4F, putative | chr5:23439755-23443433 FORWARDnearly identical (1038) IF41_WHEAT Eukaryotic initiation factor iso-4F subunit p82-34 (eIF-(iso)4F p82-34) - Triticum aestivum (Wheat) MIF4G MIF4G MA3 MA3 protein|eukaryotic initiation factor iso-4F subunit p82-34, putative, expressed
	Early versus Cortex	16261222	6.32	3.95	5.16	0.0005	0.0257	skyblue	Os04g0500200	35.2	not assigned.unknown	protein|expressed protein
	Early versus Cortex	16261227	9.43	8	2.69	0.0008	0.0341	yellow	Os04g0501000	29.2.1.2.2.523	protein.synthesis.ribosomal protein.eukaryotic.60S subunit.L23A	weakly similar to ( 144) AT3G55280 | Symbols: RPL23AB | RPL23AB (RIBOSOMAL PROTEIN L23AB); RNA binding / nucleotide binding / structural constituent of ribosome | chr3:20500667-20501519 FORWARDweakly similar to ( 153) RL23A_TOBAC 60S ribosomal protein L23a (L25) - Nicotiana tabacum (Common tobacco) protein|60S ribosomal protein L23A, putative, expressed
	Early versus Cortex	16261234	3.74	2.98	1.7	0.0004	0.0216	midnightblue	Os04g0501600	35.2	not assigned.unknown	moderately similar to ( 213) AT4G31880 | Symbols: | LOCATED IN: cytosol, chloroplast; EXPRESSED IN: 24 plant structures; EXPRESSED DURING: 14 growth stages; BEST Arabidopsis thaliana protein match is: binding (TAIR:AT1G15940.1); Has 114836 Blast hits to 56273 proteins in 1914 species: Archae - 187; Bacteria - 15478; Metazoa - 53116; Fungi - 16017; Plants - 4342; Viruses - 719; Other Eukaryotes - …
	Early versus Cortex	16261563	3.52	2.78	1.68	0.0034	0.0622	skyblue	Os04g0509300	27.1.20	RNA.processing.degradation dicer	highly similar to ( 764) AT5G20320 | Symbols: DCL4, ATDCL4 | DCL4 (DICER-LIKE 4); RNA binding / protein binding / ribonuclease III | chr5:6859571-6869068 REVERSE PAZ_CAF_like Rnc rnc RIBOc RIBOc Ribonuclease_3 protein|Dicer, putative, expressed
	Early versus Cortex	16261945	6.79	5.59	2.29	0.008	0.0922	skyblue	Os04g0518650	35.2	not assigned.unknown	protein|expressed protein
	Early versus Cortex	16261980	3.93	4.92	-1.98	0.0029	0.0574	yellow	Os04g0520700	35.2	not assigned.unknown	very weakly similar to (93.2) AT2G28400 | Symbols: | unknown protein | chr2:12148513-12149001 REVERSEDUF584 protein|DUF584 domain containing protein, putative, expressed
	Early versus Cortex	16262134	3.35	2.65	1.63	0.0079	0.0915	midnightblue	Os04g0528600	35.2	not assigned.unknown	weakly similar to ( 116) AT5G37010 | Symbols: | unknown protein | chr5:14620853-14622879 REVERSE protein|ulp1 protease family, C-terminal catalytic domain containing protein, expressed
	Early versus Cortex	16262171	7.02	5.14	3.68	0.0044	0.0703	skyblue	Os04g0530300	35.2	not assigned.unknown	weakly similar to ( 196) AT5G53800 | Symbols: | unknown protein | chr5:21848180-21849935 FORWARD protein|expressed protein
	Early versus Cortex	16262183	3.71	4.52	-1.75	0.0016	0.0448	midnightblue	Os04g0530500	29.5.11.4.2	protein.degradation.ubiquitin.E3.RING	very weakly similar to ( 100) AT4G03510 | Symbols: RMA1 | RMA1; protein binding / ubiquitin-protein ligase/ zinc ion binding | chr4:1557905-1558654 REVERSE protein|zinc finger, C3HC4 type domain containing protein, expressed
	Early versus Cortex	16262311	2.66	3.64	-1.97	0.0034	0.0623	yellow	Os04g0534600	35.2	not assigned.unknown	moderately similar to ( 268) AT3G47430 | Symbols: PEX11B | PEX11B | chr3:17480798-17481692 FORWARD PEX11 protein|peroxisomal biogenesis factor 11, putative, expressed
	Early versus Cortex	16262775	7.9	5.79	4.32	0.0043	0.0686	midnightblue	Os04g0551600	35.2	not assigned.unknown	protein|zinc finger protein, putative, expressed
	Early versus Cortex	16262785	4.35	3.47	1.84	0.0074	0.0894	midnightblue	Os04g0553300	11.9.4.5	lipid metabolism.lipid degradation.beta-oxidation.acyl-CoA thioesterase	weakly similar to ( 160) AT1G68260 | Symbols: | thioesterase family protein | chr1:25585976-25587601 REVERSE4HBT protein|thioesterase family protein, putative, expressed
	Early versus Cortex	16262791	2.94	3.85	-1.88	4.51e-05	0.0089	yellow	Os04g0553401	11.9.4.5	lipid metabolism.lipid degradation.beta-oxidation.acyl-CoA thioesterase	very weakly similar to (93.6) AT1G68260 | Symbols: | thioesterase family protein | chr1:25585976-25587601 REVERSE protein|thioesterase family protein, putative, expressed
	Early versus Cortex	16263012	3.37	4.77	-2.64	0.007	0.0875	yellow	Os04g0560100	26.10	misc.cytochrome P450	highly similar to ( 722) AT1G01600 | Symbols: CYP86A4 | CYP86A4; fatty acid (omega-1)-hydroxylase/ oxygen binding | chr1:219200-220994 FORWARDweakly similar to ( 103) C75A1_PETHY Flavonoid 3',5'-hydroxylase 1 (EC 1.14.13.88) (F3'5'H) (Cytochrome P450 75A1) (CYPLXXVA1) - Petunia hybrida (Petunia) p450 CypX protein|cytochrome P450, putative, expressed
	Early versus Cortex	16263113	4.92	4.17	1.69	0.0012	0.039	midnightblue	Os04g0563700	31.3	cell.cycle	moderately similar to ( 434) AT1G76310 | Symbols: CYCB2;4 | CYCB2;4 (CYCLIN B2;4); cyclin-dependent protein kinase regulator | chr1:28628046-28630199 REVERSEmoderately similar to ( 468) CCNB2_ORYSA G2/mitotic-specific cyclin-2 (B-like cyclin) (CycOs2) - Oryza sativa (Rice) COG5024 Cyclin_N Cyclin_C CYCLIN protein|cyclin, putative, expressed
	Early versus Cortex	16263277	4.72	3.84	1.85	0.0057	0.079	skyblue	Os04g0566800	31.1	cell.organisation	moderately similar to ( 218) AT3G43610 | Symbols: | tubulin binding | chr3:15517772-15523927 REVERSE protein|gamma-tubulin complex component 6, putative, expressed
	Early versus Cortex	16263446	9.12	7.46	3.15	0.0001	0.0146	midnightblue	Os04g0574200	10.5.1.1	cell wall.cell wall proteins.AGPs.AGP	moderately similar to ( 323) AT2G45470 | Symbols: FLA8, AGP8 | FLA8 (FASCICLIN-LIKE ARABINOGALACTAN PROTEIN 8) | chr2:18742797-18744059 REVERSE protein|fasciclin-like arabinogalactan protein, putative, expressed
	Early versus Cortex	16263513	5.2	4.33	1.83	0.0004	0.0243	midnightblue	Os04g0578800	35.2	not assigned.unknown	highly similar to ( 578) AT5G41460 | Symbols: | fringe-related protein | chr5:16589724-16592197 REVERSE DUF604 protein|fringe-related protein, putative, expressed
	Early versus Cortex	16263530	5.19	5.92	-1.66	0.0071	0.088	yellow	Os04g0579200	29.5.11.4.2	protein.degradation.ubiquitin.E3.RING	weakly similar to ( 112) AT3G61460 | Symbols: BRH1 | BRH1 (BRASSINOSTEROID-RESPONSIVE RING-H2); protein binding / zinc ion binding | chr3:22741701-22742213 REVERSE protein|zinc finger, C3HC4 type domain containing protein, expressed
	Early versus Cortex	16263539	7.16	4.94	4.67	0.0001	0.0147	skyblue	Os04g0580400	29.5.11.3	protein.degradation.ubiquitin.E2	moderately similar to ( 230) AT3G57870 | Symbols: AHUS5, EMB1637, SCE1, SCE1A, ATSCE1 | SCE1 (SUMO CONJUGATION ENZYME 1); SUMO ligase | chr3:21428831-21430110 REVERSEweakly similar to ( 117) UBC2_WHEAT Ubiquitin-conjugating enzyme E2-17 kDa (EC 6.3.2.19) (Ubiquitin-protein ligase) (Ubiquitin carrier protein) - Triticum aestivum (Wheat) COG5078 UQ_con UBCc UBCc protein|ubiquitin-conjugating enzyme…
	Early versus Cortex	16263569	6.17	4.24	3.81	0.0008	0.0333	skyblue	Os04g0581300	29.3.2	protein.targeting.mitochondria	protein|mitochondrial import inner membrane translocase subunit Tim, putative, expressed
	Early versus Cortex	16263627	3.87	5.2	-2.53	0.0047	0.0728	midnightblue	Os04g0583200	35.2	not assigned.unknown	protein|expressed protein
	Early versus Cortex	16263639	10.96	9.47	2.81	0.0068	0.0868	midnightblue	Os04g0583600	28.1.3	DNA.synthesis/chromatin structure.histone	weakly similar to ( 135) AT5G59970 | Symbols: | histone H4 | chr5:24146352-24146663 REVERSEweakly similar to ( 135) H4_PEA Histone H4 - Pisum sativum (Garden pea) H4 H4 HHT1 protein|Core histone H2A/H2B/H3/H4 domain containing protein, putative, expressed
	Early versus Cortex	16263847	5.53	3.63	3.73	1.79e-06	0.0027	midnightblue	Os04g0590200	27.3.67	RNA.regulation of transcription.putative transcription regulator	weakly similar to ( 192) AT4G17800 | Symbols: | DNA-binding protein-related | chr4:9895549-9896427 REVERSEDUF296 protein|DNA binding protein, putative, expressed
	Early versus Cortex	16264044	3.14	4.16	-2.03	0.0017	0.0458	skyblue	Os04g0598000	35.2	not assigned.unknown	protein|seed specific protein Bn15D1B, putative, expressed
	Early versus Cortex	16264341	2.65	3.28	-1.55	0.0031	0.0593	midnightblue	Os04g0604200	10.7	cell wall.modification	moderately similar to ( 286) AT5G57550 | Symbols: XTR3 | XTR3 (XYLOGLUCAN ENDOTRANSGLYCOSYLASE 3); hydrolase, acting on glycosyl bonds / xyloglucan:xyloglucosyl transferase | chr5:23305055-23306384 REVERSEmoderately similar to ( 273) BRU1_SOYBN Brassinosteroid-regulated protein BRU1 precursor - Glycine max (Soybean)GH16_XET Glyco_hydro_16 Glyco_hydrolase_16 GH16_GPI_glucanosyltransferase protein|…
	Early versus Cortex	16264486	7.12	5.05	4.2	0.0007	0.0307	yellow	Os04g0606450	28.1	DNA.synthesis/chromatin structure	weakly similar to ( 159) AT5G57160 | Symbols: ATLIG4, LIG4 | ATLIG4; DNA ligase (ATP)/ protein binding | chr5:23155150-23161688 REVERSEhighly similar to ( 940) DNL4_ORYSA Putative DNA ligase 4 (EC 6.5.1.1) (DNA ligase IV) (Polydeoxyribonucleotide synthase [ATP] 4) - Oryza sativa (Rice) protein|DNA ligase I, ATP-dependent family protein, expressed
	Early versus Cortex	16264788	4.55	3.68	1.83	0.0026	0.0551	skyblue	Os04g0611500	27.4	RNA.RNA binding	highly similar to ( 630) AT4G19610 | Symbols: | RNA binding / nucleic acid binding / nucleotide binding | chr4:10677482-10681623 FORWARD protein|RNA recognition motif containing protein, putative, expressed
	Early versus Cortex	16265164	2.68	4.46	-3.44	0.0037	0.0647	yellow	Os04g0623200	35.2	not assigned.unknown	protein|expressed protein
	Early versus Cortex	16265202	2.26	2.86	-1.51	0.0048	0.0731
	Early versus Cortex	16265204	4.84	3.48	2.57	0.0058	0.0798	yellow	Os04g0624000	29.5.2	protein.degradation.autophagy	weakly similar to ( 200) AT1G62040 | Symbols: ATG8C | ATG8C (autophagy 8c); microtubule binding | chr1:22933216-22934253 FORWARD GABARAP MAP1_LC3 protein|autophagy-related protein, putative, expressed
[truncated: 6,626 more rows]
