# Supplementary material for: Transcriptome profiling of laser-captured crown root primordia reveals new pathways activated during early stages of crown root formation in rice
Source: PLoS One. 2020 Nov 19;15(11):e0238736. doi: 10.1371/journal.pone.0238736 (PMC7676735; doi:10.1371/journal.pone.0238736)
Supplement: S2 Table — These genes exhibited fold change (FC) values under or above the 1st and 99th centiles, respectively, for at least one developmental stage. (XLSX) [file pone.0238736.s005.xlsx]

## Sheet: Feuil1
S2 Table : List of genes detected as the most strongly differentially expressed between the crown root (CR) primordia and cortex. These genes exhibited fold change (FC) values under or above the 1st and 99th centiles, respectively, for at least one developmental stage.
					FC
		RAP-DB id	MSU id	Gene	Early	Intermediate	Late	Coexpression cluster	2nd level MapMan bincode
	Above 99th centile	Os07g0646300	LOC_Os07g45195			10.3		blue	35.2 not assigned.unknown / unmapped
		Os06g0647600	None			9.99		blue	35.2 not assigned.unknown / unmapped
		Os02g0599500	LOC_Os02g38750			9.73		blue	35.2 not assigned.unknown / unmapped
		Os02g0160000	LOC_Os02g06500			9.49		blue	28.99 DNA.unspecified
		Os11g0130900	LOC_Os11g03650	Similar to NB-ARC domain containing protein, expressed	23.96	27.86	28.82	midnightblue	20.1 stress.biotic
		Os01g0963800	LOC_Os01g73270		16.3			midnightblue	35.2 not assigned.unknown / unmapped
		Os12g0507500	LOC_Os12g32280		12.23	10.99		midnightblue	27.3 RNA.regulation of transcription
		Os11g0704000	LOC_Os11g47770		11.71	11.17		midnightblue	35.2 not assigned.unknown / unmapped
		Os01g0242200	LOC_Os01g14010	OsIDD8	11.25			midnightblue	27.3 RNA.regulation of transcription
		Os03g0370500	LOC_Os03g25450		11.6	9.7		midnightblue	28.1 DNA.synthesis/chromatin structure
		Os06g0633300	LOC_Os06g42680	OsPSK, PSK-alpha, PSK-beta	10.29			midnightblue	33.99 development.unspecified
		Os09g0284300	LOC_Os09g11240			9.95		midnightblue	35.2 not assigned.unknown / unmapped
		Os03g0424500	LOC_Os03g31090	Ribosomal protein S4	11.89	19.08	15.6	orange	29.2 protein.synthesis
		Os06g0195900	LOC_Os06g09570			15.35	15.02	orange	30.5 signalling.G-proteins
		Os08g0505300	LOC_Os08g39500	Similar to 6S ribosomal protein L31			11.46	orange	29.2 protein.synthesis
		Os03g0247200	LOC_Os03g14300	OsTHI29, THI29			43.65	sienna3	35.2 not assigned.unknown / unmapped
		Os10g0521100	LOC_Os10g37670	OsADF1			30.92	sienna3	31.1 cell.organisation
		Os01g0327400	LOC_Os01g22370	prx16			17.48	sienna3	26.12 misc.peroxidases
		Os01g0914100	LOC_Os01g68580	OsLTPd1, OsLtpIV.1			11.26	sienna3	35.2 not assigned.unknown / unmapped
		Os01g0280400	LOC_Os01g17320		35.27	30.11	20.27	skyblue	27.3 RNA.regulation of transcription
		Os07g0641700	LOC_Os07g44740	Similar to 1 kDa chaperonin (Protein CPN1) (Protein groES)	23.69	22.63	20.82	skyblue	29.6 protein.folding
		Os01g0299400	LOC_Os01g19400		17.83	21.44	15.75	skyblue	35.2 not assigned.unknown / unmapped
		Os10g0169200	LOC_Os10g08780			14.47	20.41	skyblue	35.2 not assigned.unknown / unmapped
		Os09g0462700	LOC_Os09g28810			12.09	15.13	skyblue	27.3 RNA.regulation of transcription
		Os05g0452600	LOC_Os05g37884	Similar to 5S ribosomal protein L33		12.74	11.63	skyblue	35.2 not assigned.unknown / unmapped
		Os05g0172500	LOC_Os05g08010	OsFbox25, Os_F11	9.95	14.14	11.69	skyblue	35.2 not assigned.unknown / unmapped
		Os05g0430800	LOC_Os05g35580	Gln synthetase			11.12	skyblue	23.1 nucleotide metabolism.synthesis
		Os02g0510600	LOC_Os02g30650		10.63			skyblue	15.2 metal handling.binding, chelation and storage
		Os05g0420600	LOC_Os05g34770	OsCc1, OsCc-1		10.02		skyblue	9.6 mitochondrial electron transport / ATP synthesis.cytochrome c
		Os02g0131600	LOC_Os02g03880	Similar to Mitochondrial import receptor subunit TOM22 homolog (Translocase of outer membrane 22 kDa subunit homolog) (TOM9)	9.71			skyblue	35.2 not assigned.unknown / unmapped
		Os03g0336500	LOC_Os03g21830	Similar to Protein LRP16.		9.6		skyblue	35.2 not assigned.unknown / unmapped
		Os04g0598200	LOC_Os04g50990	Ribosomal protein L12		8.99		skyblue	29.2 protein.synthesis
		Os06g0634000	LOC_Os06g42754		49.81	58.72	54.74	yellow	35.2 not assigned.unknown / unmapped
		Os02g0256200	LOC_Os02g15700		17.57	23.87	19.12	yellow	35.2 not assigned.unknown / unmapped
		Os02g0606100	LOC_Os02g39350		16.05	18.81	23.02	yellow	29.2 protein.synthesis
		Os12g0244200	LOC_Os12g14080		15.54	18.15	17.22	yellow	29.2 protein.synthesis
		Os03g0804100	LOC_Os03g58930			15.01	15.86	yellow	35.2 not assigned.unknown / unmapped
		Os03g0366000	LOC_Os03g25050		11.43	12.94	14.13	yellow	29.6 protein.folding
		Os08g0422600	LOC_Os08g32690	SAD1	11.97	12.29	12.42	yellow	35.2 not assigned.unknown / unmapped
		Os03g0207250	LOC_Os03g10930			10.51	10.88	yellow	29.2 protein.synthesis
	Under 1st centile	Os03g0407100	LOC_Os03g29360			-5.66		blue	35.2 not assigned.unknown / unmapped
		Os08g0414900	None			-6.29	-6.02	blue	35.2 not assigned.unknown / unmapped
		Os08g0104600	LOC_Os08g01380	Fd1, OsFd1, ADI1		-5.24		darkgrey	1.1 PS.lightreaction
		Os06g0641800	LOC_Os06g43430	OsCYP71K9	-6.5			midnightblue	26.10 misc.cytochrome P450
		Os03g0159900	LOC_Os03g06390		-7.58			midnightblue	20.2 stress.abiotic
		Os10g0552600	LOC_Os10g40510	OsHyPRP18, HyP/GRP18	-8.98	-8.71	-8.23	midnightblue	35.2 not assigned.unknown / unmapped
		Os03g0135200	LOC_Os03g04250	OsGSTF16	-25.99			midnightblue	26.9 misc.glutathione S transferases
		Os01g0949500	LOC_Os01g72100	OsCML1			-5.82	sienna3	30.3 signalling.calcium
		Os11g0235400	None		-5.91			skyblue	35.2 not assigned.unknown / unmapped
		Os05g0227600	LOC_Os05g13940	OsRePRP1.2, RePRP1.2		-4.96		yellow	35.2 not assigned.unknown / unmapped
		Os02g0641300	LOC_Os02g42850	R2R3-MYB		-5.13		yellow	27.3 RNA.regulation of transcription
		Os03g0391400	LOC_Os03g27370	OsPLDalpha6, OsPLDeta1, OsPLDmu		-5.44		yellow	11.9 lipid metabolism.lipid degradation
		Os01g0773700	LOC_Os01g56680	PsbW		-5.67		yellow	35.2 not assigned.unknown / unmapped
		Os01g0111800	LOC_Os01g02139			-5.81		yellow	35.2 not assigned.unknown / unmapped
		Os01g0207400	LOC_Os01g10950			-5.86		yellow	35.2 not assigned.unknown / unmapped
		Os08g0237000	LOC_Os08g13920	OsXTH17, OsXTH8	-7.29	-5		yellow	10.7 cell wall.modification
		Os04g0612500	LOC_Os04g52260			-5.42	-7.32	yellow	35.2 not assigned.unknown / unmapped
		Os07g0159900	LOC_Os07g06600	OsGRL14	-5.8	-6.08	-7.32	yellow	21.4 redox.glutaredoxins
		Os01g0249200	LOC_Os01g14670	OsGLP1-1		-6.11	-7.03	yellow	20.2 stress.abiotic
		Os01g0668100	LOC_Os01g47780	OsFLA7			-6.75	yellow	10.5
		Os01g0971000	LOC_Os01g73940		-6.77	-6.74	-8.01	yellow	35.2 not assigned.unknown / unmapped
		Os07g0593000	LOC_Os07g40300	OsZFP7			-7.95	yellow	35.2 not assigned.unknown / unmapped
		Os01g0600900	LOC_Os01g41710	cab2R, CAB-2, OsLhcp, Lhcb1	-7.45	-8.31	-8.39	yellow	1.1 PS.lightreaction
		Os02g0653000	None			-7.86	-8.32	yellow	35.2 not assigned.unknown / unmapped
		Os08g0435900	LOC_Os08g33820	cab, cab-n8	-6.57	-8.44	-10.07	yellow	1.1 PS.lightreaction
		Os08g0451101	None		-5.85	-10.14	-13.26	yellow	35.2 not assigned.unknown / unmapped
		Os07g0689600	LOC_Os07g48980	OsNAS3		-9.66	-9.99	yellow	15.2 metal handling.binding, chelation and storage
		Os11g0170900	LOC_Os11g06980	OsBURP17	-9.53	-9.89	-12.01	yellow	20.2 stress.abiotic
		Os01g0149800	LOC_Os01g05650	OsMT2a, MT2a, met6, Osmet6, OsMT-2, MT-2, rgMT-2, OsMT-I-2a, OsMT2-1, MT-I-2a, MT2-1	-16.9	-9.29	-9.09	yellow	15.2 metal handling.binding, chelation and storage
		Os02g0635800	LOC_Os02g42380	OsTCP7, CHE, TCP7	-5.9	-13.86	-20.37	yellow	27.3 RNA.regulation of transcription
		Os08g0549000	None		-15.58	-12.43	-16.46	yellow	35.2 not assigned.unknown / unmapped
		Os04g0191400	LOC_Os04g11390		-16.39	-19.33	-17.55	yellow	35.2 not assigned.unknown / unmapped
		Os02g0538700	LOC_Os02g33550		-32.97	-18.58	-8.88	yellow	20.1 stress.biotic
		Os09g0376400	LOC_Os09g20940			-26.5	-14.32	yellow	35.2 not assigned.unknown / unmapped
		Os05g0142400	LOC_Os05g05060		-26.39	-18.92	-16.09	yellow	35.2 not assigned.unknown / unmapped
		Os10g0552700	LOC_Os10g40520	OsHyPRP19, HyP/GRP19	-29.53	-32.62	-28.92	yellow	35.2 not assigned.unknown / unmapped
