# Supplementary material for: Transcriptome profiling of laser-captured crown root primordia reveals new pathways activated during early stages of crown root formation in rice
Source: PLoS One. 2020 Nov 19;15(11):e0238736. doi: 10.1371/journal.pone.0238736 (PMC7676735; doi:10.1371/journal.pone.0238736)
Supplement: S3 Table — (XLSX) [file pone.0238736.s006.xlsx]

## Sheet: development.unspecified (2)
S3Table : list of differentially expressed genes detected between crown root primordia and cortex assigned to the "33.99 development.unspecified" MapMan ontology
					FC
	RAP-DB id	MSU id	Gene	PlantTFDB family	Early	Intermediate	Late	Coexpression cluster
	Os02g0703900	LOC_Os02g47500	OsUMAMIT6			1.74	1.54	blue
	Os07g0589400	LOC_Os07g40030	OsWD4-146			1.54		blue
	Os03g0422600	LOC_Os03g30870				-1.57		blue
	Os04g0619000	LOC_Os04g52810	ONAC083, ONAC83	NAC		-1.76		blue
	Os12g0638900	LOC_Os12g44170				1.6		coral2
	Os04g0678300	LOC_Os04g58180	OsWD4-112			1.59	1.55	darkgrey
	Os05g0493800	LOC_Os05g41420			-1.67	-1.76	-1.64	darkgrey
	Os06g0717100	LOC_Os06g50330				1.6		lightgreen
	Os06g0633300	LOC_Os06g42680	OsPSK, PSK-alpha, PSK-beta		10.29	6.17	3.55	midnightblue
	Os02g0614300	LOC_Os02g40070	PLT3	AP2	7.76	7.53	3.98	midnightblue
	Os11g0124300	LOC_Os11g03110	SCR1	GRAS	3.35			midnightblue
	Os09g0112400	LOC_Os09g02440			3.29	2.32		midnightblue
	Os03g0725400	LOC_Os03g51550	OsWD4-86		2.32			midnightblue
	Os01g0899800	LOC_Os01g67410	PLT5	AP2	2.06	2.19		midnightblue
	Os06g0653100	LOC_Os06g44310	OsTET10		2.09			midnightblue
	Os09g0540600	LOC_Os09g36900	OsWD40-173, WD40-173, OsMed4_1, Med4_1		1.98			midnightblue
	Os03g0681300	LOC_Os03g47760				1.77		midnightblue
	Os07g0659800	LOC_Os07g46560			1.7			midnightblue
	Os03g0207900	LOC_Os03g10990	OsWD4-65		1.85	1.53		midnightblue
	Os08g0162100	LOC_Os08g06480	OsLIS-L1, OsWD40-155, ASP1		1.6	1.66		midnightblue
	Os10g0563300	LOC_Os10g41370				1.51		midnightblue
	Os09g0509100	LOC_Os09g33490	ONAC001, ONAC1	NAC	-1.57			midnightblue
	Os04g0686800	LOC_Os04g59020				-1.71	-1.68	midnightblue
	Os12g0283800	LOC_Os12g18630					2.04	sienna3
	Os03g0581600	LOC_Os03g38490					2.03	sienna3
	Os02g0824000	LOC_Os02g57800					1.84	sienna3
	Os02g0789600	LOC_Os02g54780					-1.51	sienna3
	Os04g0601800	LOC_Os04g51280	WSP1		4.05	4.12	4.73	skyblue
	Os11g0216400	LOC_Os11g11020	OsMORF1		3.72	4.15	4.22	skyblue
	Os06g0116600	LOC_Os06g02600			2.94	3.28	3.26	skyblue
	Os02g0633200	LOC_Os02g42210			2.93			skyblue
	Os04g0653600	LOC_Os04g55970	PLT1	AP2	2.74	2.9	3.08	skyblue
	Os11g0295900	LOC_Os11g19060	PLT6	AP2	2.75	2.96		skyblue
	Os01g0812900	LOC_Os01g59740			2.68	2.6	3.04	skyblue
	Os04g0504500	LOC_Os04g42570	PLT4	AP2		2.34		skyblue
	Os02g0524600	LOC_Os02g32430	OsTTG1B, TTG1B		2.43	2.58	1.92	skyblue
	Os04g0488500	LOC_Os04g41140					2.27	skyblue
	Os10g0415200	LOC_Os10g27990			1.85	2.26		skyblue
	Os09g0542800	LOC_Os09g37070				1.83		skyblue
	Os01g0897500	LOC_Os01g67210	ppr564, PPR564			1.79		skyblue
	Os06g0653800	LOC_Os06g44370	OsWD4-133		1.68	1.58		skyblue
	Os11g0433600	LOC_Os11g24570			1.7	1.55		skyblue
	Os08g0135300	LOC_Os08g04120				1.65	1.59	skyblue
	Os04g0668600	LOC_Os04g57290	OsFbox237, Os_F0241			1.61		skyblue
	Os10g0548900	LOC_Os10g40130	MURE			1.57	1.65	skyblue
	Os03g0151700	LOC_Os03g05720	OsWD4-63			1.62	1.59	skyblue
	Os03g0232500	LOC_Os03g13000				1.59		skyblue
	Os07g0179000	LOC_Os07g08180				1.59		skyblue
	Os04g0677700	LOC_Os04g58130	OsKTN80b		1.51	1.53		skyblue
	Os05g0126100	LOC_Os05g03530	OsTET8		-1.61		-1.51	skyblue
	Os05g0477200	LOC_Os05g39950	OsOFP15, OsOFP22			-1.67		skyblue
	Os01g0220700	LOC_Os01g12130	SWEET3B		-1.51	-1.81	-1.86	skyblue
	Os01g0172800	LOC_Os01g07780			-1.8	-1.66		skyblue
	Os02g0301100	LOC_Os02g19820	SWEET4			-1.71	-1.77	skyblue
	Os06g0499301	LOC_Os06g30420					-1.84	skyblue
	Os05g0409500	LOC_Os05g33900	OsUMAMIT9		-1.96			skyblue
	Os07g0485500	LOC_Os07g30210	OsUMAMIT11			-2.07		skyblue
	Os06g0654900	LOC_Os06g44450	OsBBX20, OsE, OsCCT23	CO-like	-2.17	-1.95	-1.92	thistle1
	Os01g0686800	LOC_Os01g49290	RACK1, RACK1A, RWD, OsWD40-21, OsRACK1, OsRACK1A		3.18	4.07	4.37	yellow
	Os02g0611400	LOC_Os02g39820			2.92	3.48	3.41	yellow
	Os02g0511500	LOC_Os02g30730			2.23	2.25	2.45	yellow
	Os03g0640100	LOC_Os03g43890	OsWD4-79, OsMSI1		2.23	1.78	2.5	yellow
	Os02g0313400	LOC_Os02g20930	API5, Os API5, OsAPI5			1.93	1.99	yellow
	Os08g0266600	LOC_Os08g16600				1.92		yellow
	Os09g0132600	LOC_Os09g04670			1.89	2.04	1.81	yellow
	Os01g0924300	LOC_Os01g69970	OsWD4-29			1.88	1.89	yellow
	Os03g0666100	LOC_Os03g46330	CRL4		1.74	1.77	1.77	yellow
	Os05g0106300	LOC_Os05g01580				-1.51		yellow
	Os02g0792900	LOC_Os02g54990.2				-1.56		yellow
	Os03g0624600	LOC_Os03g42630	ONAC006, ONAC6	NAC	-1.62	-1.56	-1.59	yellow
	Os11g0508600	LOC_Os11g31190	11N3, OsSWEET14, Os11N3, Os-11N3, Xa41(t)			-1.65	-1.68	yellow
	Os03g0165900	LOC_Os03g06970			-1.71	-1.68	-1.71	yellow
	Os06g0560300	LOC_Os06g36480	ONAC094, ONAC94	NAC		-1.7		yellow
	Os06g0237300	LOC_Os06g13030					-1.71	yellow
	Os03g0777000	LOC_Os03g56580	ONAC066, ONAC66	NAC	-1.65	-1.84	-1.72	yellow
	Os08g0535800	LOC_Os08g42400	ONAC005, ONAC5, ONAC035, ONAC35, ONAC046, ONAC46, ONAC052, ONAC52	NAC	-1.85	-1.73	-1.72	yellow
	Os05g0421600	LOC_Os05g34830	ONAC088, ONAC88	NAC	-1.56	-1.8	-1.94	yellow
	Os07g0567700	LOC_Os07g38030		GRAS	-1.94	-1.85	-1.8	yellow
	Os06g0726300	LOC_Os06g51070	ONAC095, ONAC95	NAC		-2.15	-1.63	yellow
	Os03g0817800	LOC_Os03g60340	OsTBL6, TBL6		-2.18	-2.38	-2.54	yellow
	Os03g0149300	LOC_Os03g05530			-2.9	-2.89	-2.68	yellow
	Os01g0925400	LOC_Os01g70110	ONAC041, ONAC41, ONAC050, ONAC50	NAC	-4.04	-4.77	-4.74	yellow
