# Supplementary material for: Transcriptome profiling of laser-captured crown root primordia reveals new pathways activated during early stages of crown root formation in rice
Source: PLoS One. 2020 Nov 19;15(11):e0238736. doi: 10.1371/journal.pone.0238736 (PMC7676735; doi:10.1371/journal.pone.0238736)
Supplement: S4 Table — (XLSX) [file pone.0238736.s007.xlsx]

## Sheet: ChrRemodFactor
S4 Table : Differentially expressed genes coding for chromatin remodeling factors
					FC
		Gene	RAP-DB id	MSU id	Early	Intermediate	Late	Coexpression cluster	Description
	Upregulated	Zinc finger, RING/FYVE/PHD-type domain containing protein.	Os07g0511500	LOC_Os07g32730	1.87			lightgreen	putative DNA repair protein rhp16 / Snf2 family ATP-dependent chromatin remodeling factors
		Similar to SWIb domain-containing protein (Fragment)	Os02g0130000	LOC_Os02g03730	2.66	2.54		midnightblue	ATP-dependent chromatin-remodeling protein involved in chromatin structure at early prophase I stages
		SWIB/MDM2 domain containing protein	Os03g0761000	LOC_Os03g55310	5	3.75	2.4	midnightblue	Identified in a glucose responsive nuclear proteome / ATP-dependent chromatin-remodeling protein involved in chromatin structure at early prophase I stages
		OsSWIB	Os04g0382100	LOC_Os04g31320	1.9	1.64		midnightblue	Identified in a glucose responsive nuclear proteome
		ENL1L, CHR712	Os04g0692700	LOC_Os04g59620	3.64	2.57		midnightblue	Snf2 family ATP-dependent chromatin remodeling factors
		Rad54-like	Os05g0392400	LOC_Os05g32610	3.07	4.22	3.74	midnightblue	DRD1-subfamily, Snf2 family ATP-dependant chromatin remodeling factor / RMR1 ortholog
		OsDDM1a, DDM1a	Os09g0442700	LOC_Os09g27060	2.3			midnightblue	DDM1 are necessary for maintenance of cytosine methylation in genomic DNA
		Similar to SWIB/MDM2 domain containing protein, expressed.	Os12g0507500	LOC_Os12g32280	12.23	10.99	6.68	midnightblue	ortholog of Arabidopsis AT2G14880 and AT4G34290, that influence mtDNA architecture and homologous recombination in plants and suggest a link between organelle functioning and plant development
		CHR744, OsMOM2	Os02g0110700	LOC_Os02g02050			2.08	skyblue	ortholog of Arabidopsis MOM1, required for the heritable maintenance of transcriptional gene silencing
		Similar to OSIGBa0158F05.11 protein	Os04g0566100	LOC_Os04g47830		1.5		skyblue	identified as a SNF TF specifically identified as DEG in root tissue under drougth stress
		CHR702	Os06g0183800	LOC_Os06g08480	2.25	2.22	2.36	skyblue	CHD3-type chromatin-remodelling factor PICKLE / Arabidopsis PICKLE is necessary to repress ABI3 and ABI5 expression during germination in response to ABA
		Similar to SHL1	Os07g0186400	LOC_Os07g08880	1.56	1.65	1.54	skyblue	Identified in a glucose responsive nuclear proteome
		CHR729, OsCHR4, CRL6	Os07g0497100	LOC_Os07g31450	3.09	2.38	2.76	skyblue	regulates leaf morphogenesis and development by affecting auxin metabolism in rice / influences crown root primordium initiation and development in rice and may influence crown root formation through the IAA signaling pathway / plays an important role in early chloroplast development in adaxial mesophyll cells
		Zinc finger, RING/FYVE/PHD-type domain containing protein, OsPHD51	Os09g0386500	LOC_Os09g21770		1.6		skyblue	PHD-family member
