# Supplementary material for: Transcriptome profiling of laser-captured crown root primordia reveals new pathways activated during early stages of crown root formation in rice
Source: PLoS One. 2020 Nov 19;15(11):e0238736. doi: 10.1371/journal.pone.0238736 (PMC7676735; doi:10.1371/journal.pone.0238736)
Supplement: S5 Table — (XLSX) [file pone.0238736.s008.xlsx]

## Sheet: Feuil11
Supplementary Table 4 : List of DEG crossing with a list of genes related to LR initiation and development from CR (Supp. Table S5, Takehisa et al., 2012)
		MapMan bincode	Gene	RAP-DB id	MSU id	Early	Intermediate	Late	coexpression cluster		Cluster	Overlapping gene	R0	R1	R2	R3	R4	R5	R6	R7	R2R3EpiExo	R2R3Cortex	R2R3EndStele		Functional Category 5)	RAP-DB Description
	Upregulated	10.5 cell wall.cell wall proteins	OsFLA1	Os04g0574200	LOC_Os04g48490	3.15	2.8		midnightblue		III	+	2.01322	3.12303	-0.652476	0.781666	1.22104	-0.132597	-2.51488	-3.88807	-2.57301	-2.21485	1.55645		Cell wall modification	Beta-Ig-H3/fasciclin domain containing protein.
		10.7 cell wall.modification	OsEXPA5, OsEXP5, osaEXPa1.2	Os02g0744200	LOC_Os02g51040	2.26			midnightblue		III	+	-0.376129	0.0870167	-1.55816	-0.746046	-0.480615	-1.6782	-4.13736	-6.04899	-2.71953	-1.87841	0.453851		Cell wall modification	Alpha-expansin OsEXPA5.
		13.1 amino acid metabolism.synthesis		Os02g0816000	LOC_Os02g57090	1.74			midnightblue		III	+	-1.13921	0.362028	-3.54621	-2.18467	-1.80054	-3.06288	-4.24428	-5.75609	-3.90562	-3.97155	-0.729867		Stress response	C2 domain containing protein.
		17.4 hormone metabolism.cytokinin	OsIPT4	Os03g0810100	LOC_Os03g59570			1.75	yellow		I		-0.733759	-1.5688	2.74066	2.11098	1.58373	1.00371	0.622456	-0.68151	-0.0541817	-0.430059	2.38644		Others	Similar to TRNA isopentenyl transferase-like protein (Adenylate isopentenyltransferase) (EC 2.5.1.27).
		20.1 stress.biotic		Os08g0499100	LOC_Os08g38970	8.04	8.13	5.91	yellow		III	+	-0.516253	0.492913	-1.19321	-2.3879	-2.6634	-3.9625	-4.3607	-4.11886	-3.87475	-3.9932	-0.977039		Stress response	Toll-Interleukin receptor domain containing protein.
				Os01g0839900	LOC_Os01g62260	3.42			midnightblue		III		3.37668	5.57977	2.76399	4.53982	4.6373	4.22242	0.443418	-3.79611	-1.99924	0.999464	5.51563		Stress response	Thaumatin, pathogenesis-related family protein.
		21.4 redox.glutaredoxins	GRX8, OsGRX8, OsROXY1, OsROXY2	Os02g0512400	LOC_Os02g30850	2.19			midnightblue		III		-0.286419	1.11136	0.969103	0.280183	0.0082256	-1.81269	-4.56514	-5.9657	-3.83048	-2.76338	1.56158		Others	Similar to Glutaredoxin.
		23.4 nucleotide metabolism.phosphotransfer and pyrophosphatases	Awd protein	Os10g0563700	LOC_Os10g41410	1.94	2.1	2.06	skyblue		III	+	4.54503	6.63289	3.73069	3.17406	3.29436	1.60268	0.875074	1.41573	-0.36843	1.14426	4.27097		Others	Similar to Nucleoside diphosphate kinase I (EC 2.7.4.6) (NDK I) (NDP kinase I) (PP18).
		26.10 misc.cytochrome P450	D11, d11(d8), dwf1, d8, D11/CYP724B1, d11, CYP724B1	Os04g0469800	LOC_Os04g39430	2.25			midnightblue		II		-2.19339	0.750396	1.44407	0.435527	0.434957	0.688055	-0.347859	-4.208	-3.53393	-1.52629	1.76235		Stress response	Similar to Glutathione S-transferase GSTF14 (Fragment).
		26.12 misc.peroxidases	prx64	Os04g0689000	LOC_Os04g59260		2.52	3.11	orange		III		6.16818	6.39382	-1.0464	-1.48164	-2.02489	-1.95558	-1.96997	-2.763	-3.11267	-2.3689	-0.0343734		Stress response	Similar to Peroxidase (EC 1.11.1.7).
		27.3 RNA.regulation of transcription	OsDof15, Dof15, OsDof-15	Os03g0764900	LOC_Os03g55610	3.12			skyblue		II		-5.06085	-1.21938	-1.26833	0.316932	1.16276	-0.12439	-0.414459	-0.768435	-3.42991	-1.23713	1.10724		Stress response	NPH3 domain containing protein.
			OsPUB38	Os04g0437300	LOC_Os04g35680	3.08			midnightblue		II	+	-5.02972	-2.20852	-3.10995	-1.83443	-2.12227	-3.60219	-4.89991	-5.88866	-3.76337	-3.8556	-0.527455		Stress response	Similar to Plasma membrane associated protein-like.
			OsSHR1	Os07g0586900	LOC_Os07g39820	2.47			midnightblue		II		-5.23029	1.40081	0.253699	0.370051	0.413194	0.506364	-0.132637	-0.0220774	-3.0778	-1.83269	1.85867		Others	Zinc finger, FYVE/PHD-type domain containing protein.
				Os03g0166000	LOC_Os03g06980	2.51	2.18	2.52	skyblue		III	+	0.629721	2.73755	-0.812424	-0.488358	-0.159426	-2.10271	-3.27942	-1.88027	-3.82345	-2.41085	0.730666		nucleic acid binding	Alba, DNA/RNA-binding protein family protein.
			OsDDM1a	Os09g0442700	LOC_Os09g27060	2.3			midnightblue		III		0.581382	1.25335	-1.81715	-1.01965	-0.305355	-1.30357	-3.21382	-4.85369	-3.29107	-2.60595	0.420695		Others	SNF2-related domain containing protein.
				Os07g0123500	LOC_Os07g03150	1.98			midnightblue		III		-0.0834506	-0.594055	-2.10077	-1.36571	-1.14178	-1.78659	-1.47961	-2.19994	-2.80505	-3.38317	0.187598		Stress response	Thioredoxin-related domain containing protein.
			HOX12, Oshox12, OsHox12	Os03g0198600	LOC_Os03g10210	1.98	1.69		lightgreen		0		-0.981972	-1.90719	-1.90247	-1.90653	-2.31854	-1.74402	-2.88823	-1.1609	-2.837	-2.48869	0.498887		Transcription factor	Similar to HAHB-7 (Fragment).
			OsAHL1	Os11g0149100	LOC_Os11g05160	2.1	1.64	1.68	midnightblue		III	+	2.76819	3.37645	-1.4156	-0.178952	0.552439	-1.12709	-3.39419	-1.67483	-3.23414	-2.13231	1.48418		unknown	Protein of unknown function DUF296 domain containing protein.
			HDT1, OsHDT1, HDT71	Os05g0597100	LOC_Os05g51830	1.69	1.5	1.68	skyblue		III		1.64919	4.04005	0.924104	0.933622	1.46374	-0.0404738	-0.493136	-0.764878	-1.6735	-1.05335	1.59523		Transcription factor	Similar to Nucleolar histone deacetylase HD2-p39.
			OsIAA7	Os02g0228900	LOC_Os02g13520		1.53		midnightblue		II		-5.10087	1.11257	2.0296	0.948831	0.777552	0.769057	-1.68158	-5.66417	-3.90809	-1.63464	1.36859		Protein metabolism	Protein kinase domain containing protein.
		28.1 DNA.synthesis/chromatin structure		Os03g0370500	LOC_Os03g25450	11.6	9.7	8.63	midnightblue		III	+	1.61072	3.40404	-0.752522	-0.652104	-0.0411307	-1.82094	-2.28816	-2.66535	-2.77104	-2.99495	0.577296		Others	Similar to H/ACA ribonucleoprotein complex subunit 4 (EC 5.4.99.-) (Nucleolar protein NAP57 homolog) (Nopp-140 associated protein of 57 kDa homolog) (AtNAP57).
		29.2 protein.synthesis	Nhp2	Os06g0274200	LOC_Os06g16290	4.62	5.81	5.94	skyblue		III	+	2.81855	4.78141	1.04927	1.14521	1.17968	-0.035988	-0.686276	-0.270794	-1.29011	-0.95338	2.05335		Ribosomal protein	Similar to H/ACA ribonucleoprotein complex subunit 2 (H/ACA snoRNP protein NHP2) (High mobility group-like nuclear protein 2).
				Os01g0812800	LOC_Os01g59730			3.84	skyblue		III	+	0.549192	2.45439	-0.774251	-0.684939	-0.25901	-2.58066	-3.75608	-3.09881	-3.54601	-3.25556	-0.355777		Ribosomal protein	Ribosomal protein L7Ae/L30e/S12e/Gadd45 family protein.
				Os08g0117300	LOC_Os08g02410	3.41	3.54	3.62	midnightblue		III		0.661597	3.31992	0.764208	0.382324	0.305866	-0.98188	-1.25166	-1.4032	-3.12718	-3.04269	0.748038		Ribosomal protein	Similar to 40S ribosomal protein S13.
				Os03g0297100	LOC_Os03g18570	2.51	2.49	2.25	#N/A		III	+	0.571538	3.5073	0.0420647	-0.575485	-0.59191	-2.09338	-2.26465	-2.64198	-3.52482	-3.42657	-0.168285		Ribosomal protein	Similar to 40S ribosomal protein S7.
				Os02g0529700	LOC_Os02g32760	2.05	2.41		midnightblue		III	+	1.81144	4.35235	0.926432	0.800222	1.23772	-0.288826	-1.27184	-1.34857	-2.17475	-2.24834	1.90878		Ribosomal protein	Similar to Acidic ribosomal protein P2a-4 (Fragment).
		29.3 protein.targeting		Os07g0603100	LOC_Os07g41180		1.81		skyblue		III	+	0.962033	2.81676	-0.0145187	-3.30607e-05	0.199792	-2.79283	-2.39512	-1.56356	-2.74661	-2.61547	0.80965		nucleic acid binding	Nuclear transport factor 2 domain containing protein.
		29.4 protein.postranslational modification		Os01g0167900	LOC_Os01g07360			1.99	skyblue		III		2.54114	1.7711	0.770205	1.13163	1.03941	-2.56954	-2.42453	-4.04143	-1.99001	-2.56331	1.85058		Protein metabolism	KIP1-like domain containing protein.
				Os08g0504800	LOC_Os08g39460	1.55			midnightblue		III		2.81062	0.341913	1.10111	-0.072952	-0.776452	-1.27395	-0.83899	-4.19193	-3.18488	-1.37986	1.51081		unknown	Conserved hypothetical protein.
		29.5 protein.degradation	OsUBC3	Os04g0580400	LOC_Os04g49130	4.67	3.94	2.69	skyblue		III		0.846714	1.82858	-0.503449	-0.902674	-0.759197	-1.78262	-3.35566	-4.449	-3.72016	-2.59852	0.337411		Others	Similar to Ubiquitin-conjugating enzyme E2 I (EC 6.3.2.19) (Ubiquitin-protein ligase I) (Ubiquitin carrier protein I) (SUMO-1-protein ligase) (SUMO- 1 conjugating enzyme) (Ubiquitin carrier protein 9) (p18).
		30.11 signalling.light		Os03g0205700	LOC_Os03g10800	4.11			midnightblue		III	+	3.43207	4.2873	-0.00492159	0.0270831	-0.0525428	-1.80093	-3.70564	-5.4287	-3.45579	-1.14407	1.34538		Stress response	BTB domain containing protein.
		30.2 signalling.receptor kinases		Os03g0335500	LOC_Os03g21730	3.11	2.63		midnightblue		III		0.436309	2.40277	1.21471	0.740087	1.11835	0.0875074	-2.34906	-5.87178	-3.72929	-2.35102	1.76345		Protein metabolism	Protein kinase-like domain containing protein.
		30.5 signalling.G-proteins	SRZ1	Os02g0203700	LOC_Os02g10920	2.37			midnightblue		III	+	0.807614	4.92265	1.80287	2.15805	2.41364	0.513903	-0.64132	0.201849	0.151119	-1.05925	3.4413		Others	Similar to Testis expressed sequence 13A protein.
		31.1 cell.organisation		Os05g0122600	LOC_Os05g03120	2.07	2.31		midnightblue		III	+	1.69495	1.66919	1.01955	1.47857	1.37896	-1.05292	-1.71575	-5.73078	-2.02407	-1.51271	2.46094		Cytoskeleton	Prefoldin domain containing protein.
			OsTUB2, TUBB2	Os03g0105600	LOC_Os03g01530	2.05			midnightblue		III	+	3.17413	4.93301	0.536588	1.29959	1.8337	0.293236	-1.17194	-0.849385	-1.6425	-0.540479	2.32326		Cytoskeleton	Similar to Tubulin beta-2 chain (Beta-2 tubulin).
		34.3 transport.amino acids	OsLAX4, OsRAU4, OsAUX4, LAX4, RAU4, AUX4	Os10g0147400	LOC_Os10g05690	4.08			midnightblue		III		4.59684	4.67154	0.535247	0.50517	0.44665	0.0169493	-2.09688	-3.40299	-3.88713	-1.97443	2.08379		Others (Auxin influx)	Similar to Auxin influx carrier protein.
		35.2 not assigned.unknown / unmapped		Os12g0416800	LOC_Os12g22800	6.92	5.04		midnightblue		0	+	1.42013	-1.65788	-2.75287	-1.42336	-0.948726	-1.80484	-4.4397	-5.32165	-3.24879	-2.98551	-0.385494		unknown	Hypothetical protein.
				Os12g0529900	LOC_Os12g34500	6.82	5.43	4.92	yellow		III	+	1.45644	3.71601	1.15951	1.0018	1.21678	-1.12783	-2.56459	-1.93361	-3.10422	-0.994462	1.95569		unknown	Conserved hypothetical protein.
				Os04g0639100	LOC_Os04g54620		2.9	2.9	orange		III		-2.26351	4.60677	1.01446	-0.1579	-1.04338	-3.17346	-2.3673	-5.81853	-3.37064	-1.68798	1.43969		unknown	Conserved hypothetical protein.
				Os03g0149200	LOC_Os03g05520	1.97	2.29	1.63	midnightblue		III		4.62092	5.48849	1.63787	0.53591	1.25381	1.08238	0.560432	-1.19189	-1.42565	-1.4421	1.93815		Stress response	HR-like lesion-inducer family protein.
				Os12g0182500	LOC_Os12g08200	1.91			midnightblue		I		-4.39567	-1.72301	2.06996	1.33505	0.993912	0.315724	1.14479	0.266581	-0.724552	-1.73619	1.7279		unknown	Hypothetical protein.
				Os02g0542700	None	2.15	2.1		midnightblue		III		-0.325089	2.69489	0.42161	-0.215833	0.134628	-0.440425	-1.69792	-2.91104	-3.81664	-2.51701	0.719625		unknown	Conserved hypothetical protein.
				Os04g0208800	None	2.59	1.5		midnightblue		0		0.467205	-4.68089	-4.33127	-1.5424	0.00431347	0.999317	-3.38312	-5.44191	-3.66224	-2.96821	1.18546		unknown	Conserved hypothetical protein.
	Downregulated	10.7 cell wall.modification	OsXTH10	Os06g0697000	LOC_Os06g48200		-3.43	-3.34	yellow		I		-4.83271	-5.39772	1.11704	-0.395088	-0.264409	-2.69999	-1.25853	-5.42843	-3.41053	-1.66176	2.47896		Cell wall modification	Similar to Xyloglucan endotransglycosylase (Fragment).
			OsEXPA7, EXP7, OsEXP7, OsaEXPa1.26	Os03g0822000	LOC_Os03g60720			-2.22	sienna3		II		-4.32304	-0.892819	-0.686744	-0.789521	-0.378667	-0.43734	-3.40514	-5.91454	-3.83102	-2.67181	1.06573		Others	Cytochrome P450 724B1 (EC 1.14.-.-) (OsDWARF11) (Dwarf protein 11).
			OsEXP2, OsEXP2(Os-EXP2), Os-EXP2, EXPA2, OsEXPA2, OsaEXPa1.23, RiExB, RiExC, Os-EXPA2	Os01g0823100	LOC_Os01g60770	-1.87	-1.54	-2.01	yellow		0		0.992762	-2.29527	2.33464	2.21083	2.26399	2.82703	3.05944	1.73407	0.793047	1.12	3.5647		Cell wall modification	Alpha-expansin OsEXPA2.
				Os02g0639500	LOC_Os02g42650		-1.8		yellow		III		-1.55517	-1.22095	-0.452118	-1.51095	-1.42621	-3.36656	-4.93657	-6.05083	-3.51246	-3.45459	-0.31052		Cell wall modification	Similar to Beta-expansin 3 precursor (AtEXPB3) (At-EXPB3) (Ath-ExpBeta-1.6).
		17.5 hormone metabolism.ethylene	ACO1, OsACO1, ACO	Os09g0451000	LOC_Os09g27750	-3.74	-3.82	-3.3	yellow		II		-4.86384	-1.43725	1.19994	1.13083	-0.116611	-1.21146	-2.2373	-4.80954	-3.69322	-0.0819981	2.41194		Stress response	Similar to Peroxidase (Fragment).
		20.1 stress.biotic		Os12g0568900	LOC_Os12g38120		-2.07	-3.05	orange		II		-5.23395	-1.02454	-0.37675	-0.133211	0.398346	0.259006	-4.38421	-5.91411	-3.39575	-2.36965	1.51122		Cell wall modification	Glycoside hydrolase, family 17 protein.
		26.12 misc.peroxidases	prx54	Os04g0423800	LOC_Os04g34630	-2.09	-1.92	-2.15	yellow		I		-4.14122	-4.0762	5.77976	4.79092	5.12599	3.35944	2.50282	-0.0410579	-0.00617981	2.36945	5.69265		Stress response	Peroxidase (EC 1.11.1.7).
		26.13 misc.acid and other phosphatases	OsPAP21a	Os04g0410600	LOC_Os04g33530		-1.62		skyblue		I		-5.26584	-5.68417	1.0906	0.423819	-0.928175	-1.93191	-1.49318	-4.67938	-3.83562	-2.46848	0.175642		Others	Similar to Purple acid phosphatase.
		26.28 misc.GDSL-motif lipase	OsGELP63	Os05g0209600	LOC_Os05g11910	-1.67	-1.96	-1.89	yellow		I		-5.05071	-3.22455	2.16908	0.588292	1.03544	0.690717	-0.362836	-1.41687	-1.3285	-1.92498	1.42489		Lipid metabolism	Lipolytic enzyme, G-D-S-L family protein.
		26.4 misc.beta 1,3 glucan hydrolases		Os01g0763900	LOC_Os01g55820	-2.03	-2.46	-2.45	yellow		I		-4.99432	-3.48571	3.64779	1.2914	-0.381765	-3.1607	-4.30776	-5.63444	-3.08567	-2.61913	2.08289		Others	X8 domain containing protein.
		26.9 misc.glutathione S transferases	OsGSTF16	Os03g0135200	LOC_Os03g04250	-25.99			midnightblue		II		-5.0782	0.706941	1.61844	2.13496	2.87716	3.09554	-3.01059	-5.43636	-2.26282	-0.695557	3.8701		Cell wall modification	Similar to Cell wall invertase 2.
			OsGSTF15	Os03g0135100	LOC_Os03g04240	-1.93			midnightblue		II		-5.15456	2.86962	2.53097	2.21486	2.54014	2.71844	-1.57876	-5.69181	-2.6223	-1.09271	3.48136		Cell wall modification	Alpha-expansin OsEXPA7.
		27.3 RNA.regulation of transcription		Os03g0659700	LOC_Os03g45750	-1.96	-2.28	-3.44	yellow		I		-2.55567	-4.10839	-2.58358	-3.01098	-2.17304	-1.98805	-2.00285	-3.76104	-3.58632	-2.81299	-0.480877		Transcription factor	Similar to LOB domain protein 12.
				Os09g0531600	LOC_Os09g36160			-1.73	blue		I	+	-3.66742	-5.79244	-0.441516	1.24738	1.0138	-1.07827	-3.87045	-5.47404	-3.90352	-2.16469	1.73602		Transcription factor	Protein of unknown function DUF702 family protein.
			OsDof7, Dof7, OsDof-7	Os02g0707200	LOC_Os02g47810	-1.65	-1.5		lightgreen		II		-5.27421	-1.52771	-1.21574	-1.63386	-1.62424	-1.39832	-5.04272	-5.97237	-3.85197	-3.94655	-0.165117		unknown	Conserved hypothetical protein.
			OsCCT17, OsCMF5	Os05g0466100	LOC_Os05g38990			-1.52	yellow		I		-5.16472	-5.6293	-2.11103	-2.08089	-2.37048	-1.61485	-2.70951	-5.27073	-3.7628	-3.81414	-0.133513		Transcription factor	CCT domain containing protein.
		30.11 signalling.light	WIN1	Os03g0347700	LOC_Os03g22600	-1.67	-1.67		yellow		I		-2.05148	-2.4487	0.676349	0.0840816	-0.0403538	0.469222	-0.185685	-1.10084	-3.5903	-1.60905	1.74972		Stress response	NPH3 domain containing protein.
		33.99 development.unspecified	11N3, OsSWEET14, Os11N3, Os-11N3, Xa41(t)	Os11g0508600	LOC_Os11g31190		-1.65	-1.68	yellow		I		-4.81127	-5.48011	3.08664	3.28318	3.4315	2.61832	3.58275	2.3404	-2.58584	0.0188105	4.14396		Others	Similar to MtN3 protein precursor.
		34.3 transport.amino acids	OsAAP11A, AAP11A, OsAAP16, AAP16	Os12g0181500	LOC_Os12g08090	-1.69	-1.52	-1.75	yellow		I		-5.23352	-5.69811	-2.28392	-1.28957	-0.931693	-1.10904	-0.920614	-1.58664	-1.71455	-3.27875	0.673014		Others	Similar to Amino acid carrier (Fragment).
		34.99 transport.misc		Os01g0699900	LOC_Os01g50440		-2.08	-1.81	yellow		II		-2.03014	-0.695543	-2.52928	-0.125135	1.56516	2.51348	0.00952609	-5.64087	-3.88198	-3.16334	0.373967		Others	Harpin-induced 1 domain containing protein.
		35.2 not assigned.unknown / unmapped	OsUCL34	Os11g0426400	LOC_Os11g23930		-2.27		midnightblue		I		-4.60465	-5.83971	-1.53867	-0.223045	-0.529308	0.194997	-0.489055	-2.89139	-2.19423	-0.904158	2.69281		Others	Cupredoxin domain containing protein.
				Os03g0216500	LOC_Os03g11710		-1.89		yellow		II		-5.03641	-3.81298	-2.13309	-2.09599	-1.64142	-0.184164	-2.63689	-5.8577	-3.54261	-3.68247	-1.20451		unknown	0
				Os04g0165900	LOC_Os04g08370			-1.86	yellow		II		-5.15171	-2.96633	-2.81257	-1.8647	-0.695786	0.246481	-1.57895	-5.76747	-3.22941	-3.08827	0.0472611		Cell wall modification	Similar to Beta-galactosidase precursor (EC 3.2.1.23) (Lactase) (Acid beta- galactosidase) (Exo-(1-->4)-beta-D-galactanase).
				Os02g0656100	LOC_Os02g43900			-1.81	lightgreen		II		-3.51866	-0.0489786	-0.908147	-1.1964	-1.09165	-0.0859644	-3.28548	-5.97182	-3.88061	-3.18535	-0.136847		unknown	Protein of unknown function DUF239, plant domain containing protein.
				Os03g0399800	LOC_Os03g28160	-1.6	-1.94	-1.83	skyblue		I		-5.18623	-5.83412	0.66437	0.609431	0.2202	0.378786	0.0296548	-0.398185	-1.34224	-1.42628	1.0012		Stress response	Jacalin-related lectin domain containing protein.
				Os10g0155100	LOC_Os10g06680		-1.69		yellow		I		-4.55684	-5.65684	5.52804	2.25043	-0.386589	-2.39984	-2.38896	-5.36696	-2.7103	-1.74942	3.03866		Stress response	Curculin-like (mannose-binding) lectin domain containing protein.
			OsOFP19	Os05g0324600	LOC_Os05g25910			-1.68	skyblue		I		-5.26222	-5.71291	-1.49796	-2.87915	-3.71999	-4.25744	-4.91034	-5.94602	-3.80579	-3.92999	-0.525293		Transcription factor	Protein of unknown function DUF623, plant domain containing protein.
				Os06g0659800	LOC_Os06g44930			-1.65	sienna3		II		-0.97795	-0.126231	0.464162	0.209781	0.151507	-0.441264	-2.04156	-2.7613	-2.79739	-1.31747	1.53086		unknown	Conserved hypothetical protein.
				Os01g0753800	LOC_Os01g55000		-1.6		lightgreen		II		-4.98155	-2.83109	-2.91336	-3.31612	-3.03519	-1.93473	-2.30485	-4.70656	-3.73904	-2.84245	0.226544		unknown	Conserved hypothetical protein.
				Os03g0130700	LOC_Os03g03860	-1.52			midnightblue		I		-2.94238	-1.42675	0.818917	-0.219755	-0.0508525	0.126011	-0.854831	-1.22628	-2.32492	-1.58127	1.48692		unknown	Protein of unknown function DUF265 family protein.
							1) Multiple locus_IDs represent multiple probes for the same gene.
							2) Identifier of array spots in the rice 4x44K microarray RAP-DB (Agilent) platform.
							3) Overlapped genes between the 232 lateral root formation genes and the 927 lateral root development genes at R5.
							4) Annotation from the PLANT TRANSCRIPTION FACTOR DATABASE (Pérez-Rodríguez et al., 2009).
							5) Annotation obtained from the RAP-DB (Rice Annotation Project, 2008), PLANT TRANSCRIPTION FACTOR DATABASE (Pérez-Rodríguez et al., 2009), and Cell Wall Navigator (Girke et al., 2004).
							6) Annotation from the Cell Wall Navigator (Girke et al., 2004).
							7) Corresponding locus ID in the MSU Rice Genome Annotation (http://rice.plantbiology.msu.edu/cgi-bin/gbrowse/rice/).

## Sheet: Feuil11 (2)
S5 Table : List of differentially expressed genes crossing with a list of genes related to lateral root initiation and development from crown root (Supp. Table S5, Takehisa et al., 2012)
					FC
		RAP-DB id	MSU id	Gene	Early	Intermediate	Late	Coexpression cluster		Cluster	Overlapping gene	R0	R1	R2	R3	R4	R5	R6	R7	R2R3EpiExo	R2R3Cortex	R2R3EndStele		MapMan ontology	Functional Category 5)	RAP-DB Description
	Upregulated	Os03g0198600	LOC_Os03g10210	HOX12, Oshox12, OsHox12	1.98	1.69		lightgreen		0		-0.981972	-1.90719	-1.90247	-1.90653	-2.31854	-1.74402	-2.88823	-1.1609	-2.837	-2.48869	0.498887		27.3 RNA.regulation of transcription	Transcription factor	Similar to HAHB-7 (Fragment).
		Os03g0370500	LOC_Os03g25450		11.6	9.7	8.63	midnightblue		III	+	1.61072	3.40404	-0.752522	-0.652104	-0.0411307	-1.82094	-2.28816	-2.66535	-2.77104	-2.99495	0.577296		28.1 DNA.synthesis/chromatin structure	Others	Similar to H/ACA ribonucleoprotein complex subunit 4 (EC 5.4.99.-) (Nucleolar protein NAP57 homolog) (Nopp-140 associated protein of 57 kDa homolog) (AtNAP57).
		Os12g0416800	LOC_Os12g22800		6.92	5.04		midnightblue		0	+	1.42013	-1.65788	-2.75287	-1.42336	-0.948726	-1.80484	-4.4397	-5.32165	-3.24879	-2.98551	-0.385494		35.2 not assigned.unknown / unmapped	unknown	Hypothetical protein.
		Os03g0205700	LOC_Os03g10800		4.11			midnightblue		III	+	3.43207	4.2873	-0.00492159	0.0270831	-0.0525428	-1.80093	-3.70564	-5.4287	-3.45579	-1.14407	1.34538		30.11 signalling.light	Stress response	BTB domain containing protein.
		Os10g0147400	LOC_Os10g05690	OsLAX4, OsRAU4, OsAUX4, LAX4, RAU4, AUX4	4.08			midnightblue		III		4.59684	4.67154	0.535247	0.50517	0.44665	0.0169493	-2.09688	-3.40299	-3.88713	-1.97443	2.08379		34.3 transport.amino acids	Others (Auxin influx)	Similar to Auxin influx carrier protein.
		Os08g0117300	LOC_Os08g02410		3.41	3.54	3.62	midnightblue		III		0.661597	3.31992	0.764208	0.382324	0.305866	-0.98188	-1.25166	-1.4032	-3.12718	-3.04269	0.748038		29.2 protein.synthesis	Ribosomal protein	Similar to 40S ribosomal protein S13.
		Os01g0839900	LOC_Os01g62260		3.42			midnightblue		III		3.37668	5.57977	2.76399	4.53982	4.6373	4.22242	0.443418	-3.79611	-1.99924	0.999464	5.51563		20.1 stress.biotic	Stress response	Thaumatin, pathogenesis-related family protein.
		Os04g0437300	LOC_Os04g35680	OsPUB38	3.08			midnightblue		II	+	-5.02972	-2.20852	-3.10995	-1.83443	-2.12227	-3.60219	-4.89991	-5.88866	-3.76337	-3.8556	-0.527455		27.3 RNA.regulation of transcription	Stress response	Similar to Plasma membrane associated protein-like.
		Os04g0574200	LOC_Os04g48490	OsFLA1	3.15	2.8		midnightblue		III	+	2.01322	3.12303	-0.652476	0.781666	1.22104	-0.132597	-2.51488	-3.88807	-2.57301	-2.21485	1.55645		10.5 cell wall.cell wall proteins	Cell wall modification	Beta-Ig-H3/fasciclin domain containing protein.
		Os03g0335500	LOC_Os03g21730		3.11	2.63		midnightblue		III		0.436309	2.40277	1.21471	0.740087	1.11835	0.0875074	-2.34906	-5.87178	-3.72929	-2.35102	1.76345		30.2 signalling.receptor kinases	Protein metabolism	Protein kinase-like domain containing protein.
		Os07g0586900	LOC_Os07g39820	OsSHR1	2.47			midnightblue		II		-5.23029	1.40081	0.253699	0.370051	0.413194	0.506364	-0.132637	-0.0220774	-3.0778	-1.83269	1.85867		27.3 RNA.regulation of transcription	Others	Zinc finger, FYVE/PHD-type domain containing protein.
		Os02g0203700	LOC_Os02g10920	SRZ1	2.37			midnightblue		III	+	0.807614	4.92265	1.80287	2.15805	2.41364	0.513903	-0.64132	0.201849	0.151119	-1.05925	3.4413		30.5 signalling.G-proteins	Others	Similar to Testis expressed sequence 13A protein.
		Os09g0442700	LOC_Os09g27060	OsDDM1a	2.3			midnightblue		III		0.581382	1.25335	-1.81715	-1.01965	-0.305355	-1.30357	-3.21382	-4.85369	-3.29107	-2.60595	0.420695		27.3 RNA.regulation of transcription	Others	SNF2-related domain containing protein.
		Os02g0744200	LOC_Os02g51040	OsEXPA5, OsEXP5, osaEXPa1.2	2.26			midnightblue		III	+	-0.376129	0.0870167	-1.55816	-0.746046	-0.480615	-1.6782	-4.13736	-6.04899	-2.71953	-1.87841	0.453851		10.7 cell wall.modification	Cell wall modification	Alpha-expansin OsEXPA5.
		Os04g0469800	LOC_Os04g39430	D11, d11(d8), dwf1, d8, D11/CYP724B1, d11, CYP724B1	2.25			midnightblue		II		-2.19339	0.750396	1.44407	0.435527	0.434957	0.688055	-0.347859	-4.208	-3.53393	-1.52629	1.76235		26.10 misc.cytochrome P450	Stress response	Similar to Glutathione S-transferase GSTF14 (Fragment).
		Os02g0529700	LOC_Os02g32760		2.05	2.41		midnightblue		III	+	1.81144	4.35235	0.926432	0.800222	1.23772	-0.288826	-1.27184	-1.34857	-2.17475	-2.24834	1.90878		29.2 protein.synthesis	Ribosomal protein	Similar to Acidic ribosomal protein P2a-4 (Fragment).
		Os02g0512400	LOC_Os02g30850	GRX8, OsGRX8, OsROXY1, OsROXY2	2.19			midnightblue		III		-0.286419	1.11136	0.969103	0.280183	0.0082256	-1.81269	-4.56514	-5.9657	-3.83048	-2.76338	1.56158		21.4 redox.glutaredoxins	Others	Similar to Glutaredoxin.
		Os05g0122600	LOC_Os05g03120		2.07	2.31		midnightblue		III	+	1.69495	1.66919	1.01955	1.47857	1.37896	-1.05292	-1.71575	-5.73078	-2.02407	-1.51271	2.46094		31.1 cell.organisation	Cytoskeleton	Prefoldin domain containing protein.
		Os02g0542700	None		2.15	2.1		midnightblue		III		-0.325089	2.69489	0.42161	-0.215833	0.134628	-0.440425	-1.69792	-2.91104	-3.81664	-2.51701	0.719625		35.2 not assigned.unknown / unmapped	unknown	Conserved hypothetical protein.
		Os03g0105600	LOC_Os03g01530	OsTUB2, TUBB2	2.05			midnightblue		III	+	3.17413	4.93301	0.536588	1.29959	1.8337	0.293236	-1.17194	-0.849385	-1.6425	-0.540479	2.32326		31.1 cell.organisation	Cytoskeleton	Similar to Tubulin beta-2 chain (Beta-2 tubulin).
		Os04g0208800	None		2.59	1.5		midnightblue		0		0.467205	-4.68089	-4.33127	-1.5424	0.00431347	0.999317	-3.38312	-5.44191	-3.66224	-2.96821	1.18546		35.2 not assigned.unknown / unmapped	unknown	Conserved hypothetical protein.
		Os07g0123500	LOC_Os07g03150		1.98			midnightblue		III		-0.0834506	-0.594055	-2.10077	-1.36571	-1.14178	-1.78659	-1.47961	-2.19994	-2.80505	-3.38317	0.187598		27.3 RNA.regulation of transcription	Stress response	Thioredoxin-related domain containing protein.
		Os03g0149200	LOC_Os03g05520		1.97	2.29	1.63	midnightblue		III		4.62092	5.48849	1.63787	0.53591	1.25381	1.08238	0.560432	-1.19189	-1.42565	-1.4421	1.93815		35.2 not assigned.unknown / unmapped	Stress response	HR-like lesion-inducer family protein.
		Os12g0182500	LOC_Os12g08200		1.91			midnightblue		I		-4.39567	-1.72301	2.06996	1.33505	0.993912	0.315724	1.14479	0.266581	-0.724552	-1.73619	1.7279		35.2 not assigned.unknown / unmapped	unknown	Hypothetical protein.
		Os11g0149100	LOC_Os11g05160	OsAHL1	2.1	1.64	1.68	midnightblue		III	+	2.76819	3.37645	-1.4156	-0.178952	0.552439	-1.12709	-3.39419	-1.67483	-3.23414	-2.13231	1.48418		27.3 RNA.regulation of transcription	unknown	Protein of unknown function DUF296 domain containing protein.
		Os02g0816000	LOC_Os02g57090		1.74			midnightblue		III	+	-1.13921	0.362028	-3.54621	-2.18467	-1.80054	-3.06288	-4.24428	-5.75609	-3.90562	-3.97155	-0.729867		13.1 amino acid metabolism.synthesis	Stress response	C2 domain containing protein.
		Os08g0504800	LOC_Os08g39460		1.55			midnightblue		III		2.81062	0.341913	1.10111	-0.072952	-0.776452	-1.27395	-0.83899	-4.19193	-3.18488	-1.37986	1.51081		29.4 protein.postranslational modification	unknown	Conserved hypothetical protein.
		Os02g0228900	LOC_Os02g13520	OsIAA7		1.53		midnightblue		II		-5.10087	1.11257	2.0296	0.948831	0.777552	0.769057	-1.68158	-5.66417	-3.90809	-1.63464	1.36859		27.3 RNA.regulation of transcription	Protein metabolism	Protein kinase domain containing protein.
		Os04g0639100	LOC_Os04g54620			2.9	2.9	orange		III		-2.26351	4.60677	1.01446	-0.1579	-1.04338	-3.17346	-2.3673	-5.81853	-3.37064	-1.68798	1.43969		35.2 not assigned.unknown / unmapped	unknown	Conserved hypothetical protein.
		Os04g0689000	LOC_Os04g59260	prx64		2.52	3.11	orange		III		6.16818	6.39382	-1.0464	-1.48164	-2.02489	-1.95558	-1.96997	-2.763	-3.11267	-2.3689	-0.0343734		26.12 misc.peroxidases	Stress response	Similar to Peroxidase (EC 1.11.1.7).
		Os06g0274200	LOC_Os06g16290	Nhp2	4.62	5.81	5.94	skyblue		III	+	2.81855	4.78141	1.04927	1.14521	1.17968	-0.035988	-0.686276	-0.270794	-1.29011	-0.95338	2.05335		29.2 protein.synthesis	Ribosomal protein	Similar to H/ACA ribonucleoprotein complex subunit 2 (H/ACA snoRNP protein NHP2) (High mobility group-like nuclear protein 2).
		Os01g0812800	LOC_Os01g59730				3.84	skyblue		III	+	0.549192	2.45439	-0.774251	-0.684939	-0.25901	-2.58066	-3.75608	-3.09881	-3.54601	-3.25556	-0.355777		29.2 protein.synthesis	Ribosomal protein	Ribosomal protein L7Ae/L30e/S12e/Gadd45 family protein.
		Os04g0580400	LOC_Os04g49130	OsUBC3	4.67	3.94	2.69	skyblue		III		0.846714	1.82858	-0.503449	-0.902674	-0.759197	-1.78262	-3.35566	-4.449	-3.72016	-2.59852	0.337411		29.5 protein.degradation	Others	Similar to Ubiquitin-conjugating enzyme E2 I (EC 6.3.2.19) (Ubiquitin-protein ligase I) (Ubiquitin carrier protein I) (SUMO-1-protein ligase) (SUMO- 1 conjugating enzyme) (Ubiquitin carrier protein 9) (p18).
		Os03g0764900	LOC_Os03g55610	OsDof15, Dof15, OsDof-15	3.12			skyblue		II		-5.06085	-1.21938	-1.26833	0.316932	1.16276	-0.12439	-0.414459	-0.768435	-3.42991	-1.23713	1.10724		27.3 RNA.regulation of transcription	Stress response	NPH3 domain containing protein.
		Os03g0166000	LOC_Os03g06980		2.51	2.18	2.52	skyblue		III	+	0.629721	2.73755	-0.812424	-0.488358	-0.159426	-2.10271	-3.27942	-1.88027	-3.82345	-2.41085	0.730666		27.3 RNA.regulation of transcription	nucleic acid binding	Alba, DNA/RNA-binding protein family protein.
		Os10g0563700	LOC_Os10g41410	Awd protein	1.94	2.1	2.06	skyblue		III	+	4.54503	6.63289	3.73069	3.17406	3.29436	1.60268	0.875074	1.41573	-0.36843	1.14426	4.27097		23.4 nucleotide metabolism.phosphotransfer and pyrophosphatases	Others	Similar to Nucleoside diphosphate kinase I (EC 2.7.4.6) (NDK I) (NDP kinase I) (PP18).
		Os01g0167900	LOC_Os01g07360				1.99	skyblue		III		2.54114	1.7711	0.770205	1.13163	1.03941	-2.56954	-2.42453	-4.04143	-1.99001	-2.56331	1.85058		29.4 protein.postranslational modification	Protein metabolism	KIP1-like domain containing protein.
		Os07g0603100	LOC_Os07g41180			1.81		skyblue		III	+	0.962033	2.81676	-0.0145187	-3.30607e-05	0.199792	-2.79283	-2.39512	-1.56356	-2.74661	-2.61547	0.80965		29.3 protein.targeting	nucleic acid binding	Nuclear transport factor 2 domain containing protein.
		Os05g0597100	LOC_Os05g51830	HDT1, OsHDT1, HDT71	1.69	1.5	1.68	skyblue		III		1.64919	4.04005	0.924104	0.933622	1.46374	-0.0404738	-0.493136	-0.764878	-1.6735	-1.05335	1.59523		27.3 RNA.regulation of transcription	Transcription factor	Similar to Nucleolar histone deacetylase HD2-p39.
		Os08g0499100	LOC_Os08g38970		8.04	8.13	5.91	yellow		III	+	-0.516253	0.492913	-1.19321	-2.3879	-2.6634	-3.9625	-4.3607	-4.11886	-3.87475	-3.9932	-0.977039		20.1 stress.biotic	Stress response	Toll-Interleukin receptor domain containing protein.
		Os12g0529900	LOC_Os12g34500		6.82	5.43	4.92	yellow		III	+	1.45644	3.71601	1.15951	1.0018	1.21678	-1.12783	-2.56459	-1.93361	-3.10422	-0.994462	1.95569		35.2 not assigned.unknown / unmapped	unknown	Conserved hypothetical protein.
		Os03g0810100	LOC_Os03g59570	OsIPT4			1.75	yellow		I		-0.733759	-1.5688	2.74066	2.11098	1.58373	1.00371	0.622456	-0.68151	-0.0541817	-0.430059	2.38644		17.4 hormone metabolism.cytokinin	Others	Similar to TRNA isopentenyl transferase-like protein (Adenylate isopentenyltransferase) (EC 2.5.1.27).
		Os03g0297100	LOC_Os03g18570		2.51	2.49	2.25	#N/A		III	+	0.571538	3.5073	0.0420647	-0.575485	-0.59191	-2.09338	-2.26465	-2.64198	-3.52482	-3.42657	-0.168285		29.2 protein.synthesis	Ribosomal protein	Similar to 40S ribosomal protein S7.
	Downregulated	Os09g0531600	LOC_Os09g36160				-1.73	blue		I	+	-3.66742	-5.79244	-0.441516	1.24738	1.0138	-1.07827	-3.87045	-5.47404	-3.90352	-2.16469	1.73602		27.3 RNA.regulation of transcription	Transcription factor	Protein of unknown function DUF702 family protein.
		Os02g0707200	LOC_Os02g47810	OsDof7, Dof7, OsDof-7	-1.65	-1.5		lightgreen		II		-5.27421	-1.52771	-1.21574	-1.63386	-1.62424	-1.39832	-5.04272	-5.97237	-3.85197	-3.94655	-0.165117		27.3 RNA.regulation of transcription	unknown	Conserved hypothetical protein.
		Os01g0753800	LOC_Os01g55000			-1.6		lightgreen		II		-4.98155	-2.83109	-2.91336	-3.31612	-3.03519	-1.93473	-2.30485	-4.70656	-3.73904	-2.84245	0.226544		35.2 not assigned.unknown / unmapped	unknown	Conserved hypothetical protein.
		Os02g0656100	LOC_Os02g43900				-1.81	lightgreen		II		-3.51866	-0.0489786	-0.908147	-1.1964	-1.09165	-0.0859644	-3.28548	-5.97182	-3.88061	-3.18535	-0.136847		35.2 not assigned.unknown / unmapped	unknown	Protein of unknown function DUF239, plant domain containing protein.
		Os03g0130700	LOC_Os03g03860		-1.52			midnightblue		I		-2.94238	-1.42675	0.818917	-0.219755	-0.0508525	0.126011	-0.854831	-1.22628	-2.32492	-1.58127	1.48692		35.2 not assigned.unknown / unmapped	unknown	Protein of unknown function DUF265 family protein.
		Os03g0135100	LOC_Os03g04240	OsGSTF15	-1.93			midnightblue		II		-5.15456	2.86962	2.53097	2.21486	2.54014	2.71844	-1.57876	-5.69181	-2.6223	-1.09271	3.48136		26.9 misc.glutathione S transferases	Cell wall modification	Alpha-expansin OsEXPA7.
		Os11g0426400	LOC_Os11g23930	OsUCL34		-2.27		midnightblue		I		-4.60465	-5.83971	-1.53867	-0.223045	-0.529308	0.194997	-0.489055	-2.89139	-2.19423	-0.904158	2.69281		35.2 not assigned.unknown / unmapped	Others	Cupredoxin domain containing protein.
		Os03g0135200	LOC_Os03g04250	OsGSTF16	-25.99			midnightblue		II		-5.0782	0.706941	1.61844	2.13496	2.87716	3.09554	-3.01059	-5.43636	-2.26282	-0.695557	3.8701		26.9 misc.glutathione S transferases	Cell wall modification	Similar to Cell wall invertase 2.
		Os12g0568900	LOC_Os12g38120			-2.07	-3.05	orange		II		-5.23395	-1.02454	-0.37675	-0.133211	0.398346	0.259006	-4.38421	-5.91411	-3.39575	-2.36965	1.51122		20.1 stress.biotic	Cell wall modification	Glycoside hydrolase, family 17 protein.
		Os06g0659800	LOC_Os06g44930				-1.65	sienna3		II		-0.97795	-0.126231	0.464162	0.209781	0.151507	-0.441264	-2.04156	-2.7613	-2.79739	-1.31747	1.53086		35.2 not assigned.unknown / unmapped	unknown	Conserved hypothetical protein.
		Os03g0822000	LOC_Os03g60720	OsEXPA7, EXP7, OsEXP7, OsaEXPa1.26			-2.22	sienna3		II		-4.32304	-0.892819	-0.686744	-0.789521	-0.378667	-0.43734	-3.40514	-5.91454	-3.83102	-2.67181	1.06573		10.7 cell wall.modification	Others	Cytochrome P450 724B1 (EC 1.14.-.-) (OsDWARF11) (Dwarf protein 11).
		Os04g0410600	LOC_Os04g33530	OsPAP21a		-1.62		skyblue		I		-5.26584	-5.68417	1.0906	0.423819	-0.928175	-1.93191	-1.49318	-4.67938	-3.83562	-2.46848	0.175642		26.13 misc.acid and other phosphatases	Others	Similar to Purple acid phosphatase.
		Os05g0324600	LOC_Os05g25910	OsOFP19			-1.68	skyblue		I		-5.26222	-5.71291	-1.49796	-2.87915	-3.71999	-4.25744	-4.91034	-5.94602	-3.80579	-3.92999	-0.525293		35.2 not assigned.unknown / unmapped	Transcription factor	Protein of unknown function DUF623, plant domain containing protein.
		Os03g0399800	LOC_Os03g28160		-1.6	-1.94	-1.83	skyblue		I		-5.18623	-5.83412	0.66437	0.609431	0.2202	0.378786	0.0296548	-0.398185	-1.34224	-1.42628	1.0012		35.2 not assigned.unknown / unmapped	Stress response	Jacalin-related lectin domain containing protein.
		Os05g0466100	LOC_Os05g38990	OsCCT17, OsCMF5			-1.52	yellow		I		-5.16472	-5.6293	-2.11103	-2.08089	-2.37048	-1.61485	-2.70951	-5.27073	-3.7628	-3.81414	-0.133513		27.3 RNA.regulation of transcription	Transcription factor	CCT domain containing protein.
		Os12g0181500	LOC_Os12g08090	OsAAP11A, AAP11A, OsAAP16, AAP16	-1.69	-1.52	-1.75	yellow		I		-5.23352	-5.69811	-2.28392	-1.28957	-0.931693	-1.10904	-0.920614	-1.58664	-1.71455	-3.27875	0.673014		34.3 transport.amino acids	Others	Similar to Amino acid carrier (Fragment).
		Os11g0508600	LOC_Os11g31190	11N3, OsSWEET14, Os11N3, Os-11N3, Xa41(t)		-1.65	-1.68	yellow		I		-4.81127	-5.48011	3.08664	3.28318	3.4315	2.61832	3.58275	2.3404	-2.58584	0.0188105	4.14396		33.99 development.unspecified	Others	Similar to MtN3 protein precursor.
		Os03g0347700	LOC_Os03g22600	WIN1	-1.67	-1.67		yellow		I		-2.05148	-2.4487	0.676349	0.0840816	-0.0403538	0.469222	-0.185685	-1.10084	-3.5903	-1.60905	1.74972		30.11 signalling.light	Stress response	NPH3 domain containing protein.
		Os10g0155100	LOC_Os10g06680			-1.69		yellow		I		-4.55684	-5.65684	5.52804	2.25043	-0.386589	-2.39984	-2.38896	-5.36696	-2.7103	-1.74942	3.03866		35.2 not assigned.unknown / unmapped	Stress response	Curculin-like (mannose-binding) lectin domain containing protein.
		Os02g0639500	LOC_Os02g42650			-1.8		yellow		III		-1.55517	-1.22095	-0.452118	-1.51095	-1.42621	-3.36656	-4.93657	-6.05083	-3.51246	-3.45459	-0.31052		10.7 cell wall.modification	Cell wall modification	Similar to Beta-expansin 3 precursor (AtEXPB3) (At-EXPB3) (Ath-ExpBeta-1.6).
		Os01g0823100	LOC_Os01g60770	OsEXP2, OsEXP2(Os-EXP2), Os-EXP2, EXPA2, OsEXPA2, OsaEXPa1.23, RiExB, RiExC, Os-EXPA2	-1.87	-1.54	-2.01	yellow		0		0.992762	-2.29527	2.33464	2.21083	2.26399	2.82703	3.05944	1.73407	0.793047	1.12	3.5647		10.7 cell wall.modification	Cell wall modification	Alpha-expansin OsEXPA2.
		Os05g0209600	LOC_Os05g11910	OsGELP63	-1.67	-1.96	-1.89	yellow		I		-5.05071	-3.22455	2.16908	0.588292	1.03544	0.690717	-0.362836	-1.41687	-1.3285	-1.92498	1.42489		26.28 misc.GDSL-motif lipase	Lipid metabolism	Lipolytic enzyme, G-D-S-L family protein.
		Os04g0165900	LOC_Os04g08370				-1.86	yellow		II		-5.15171	-2.96633	-2.81257	-1.8647	-0.695786	0.246481	-1.57895	-5.76747	-3.22941	-3.08827	0.0472611		35.2 not assigned.unknown / unmapped	Cell wall modification	Similar to Beta-galactosidase precursor (EC 3.2.1.23) (Lactase) (Acid beta- galactosidase) (Exo-(1-->4)-beta-D-galactanase).
		Os03g0216500	LOC_Os03g11710			-1.89		yellow		II		-5.03641	-3.81298	-2.13309	-2.09599	-1.64142	-0.184164	-2.63689	-5.8577	-3.54261	-3.68247	-1.20451		35.2 not assigned.unknown / unmapped	unknown	0
		Os01g0699900	LOC_Os01g50440			-2.08	-1.81	yellow		II		-2.03014	-0.695543	-2.52928	-0.125135	1.56516	2.51348	0.00952609	-5.64087	-3.88198	-3.16334	0.373967		34.99 transport.misc	Others	Harpin-induced 1 domain containing protein.
		Os04g0423800	LOC_Os04g34630	prx54	-2.09	-1.92	-2.15	yellow		I		-4.14122	-4.0762	5.77976	4.79092	5.12599	3.35944	2.50282	-0.0410579	-0.00617981	2.36945	5.69265		26.12 misc.peroxidases	Stress response	Peroxidase (EC 1.11.1.7).
		Os01g0763900	LOC_Os01g55820		-2.03	-2.46	-2.45	yellow		I		-4.99432	-3.48571	3.64779	1.2914	-0.381765	-3.1607	-4.30776	-5.63444	-3.08567	-2.61913	2.08289		26.4 misc.beta 1,3 glucan hydrolases	Others	X8 domain containing protein.
		Os03g0659700	LOC_Os03g45750		-1.96	-2.28	-3.44	yellow		I		-2.55567	-4.10839	-2.58358	-3.01098	-2.17304	-1.98805	-2.00285	-3.76104	-3.58632	-2.81299	-0.480877		27.3 RNA.regulation of transcription	Transcription factor	Similar to LOB domain protein 12.
		Os06g0697000	LOC_Os06g48200	OsXTH10		-3.43	-3.34	yellow		I		-4.83271	-5.39772	1.11704	-0.395088	-0.264409	-2.69999	-1.25853	-5.42843	-3.41053	-1.66176	2.47896		10.7 cell wall.modification	Cell wall modification	Similar to Xyloglucan endotransglycosylase (Fragment).
		Os09g0451000	LOC_Os09g27750	ACO1, OsACO1, ACO	-3.74	-3.82	-3.3	yellow		II		-4.86384	-1.43725	1.19994	1.13083	-0.116611	-1.21146	-2.2373	-4.80954	-3.69322	-0.0819981	2.41194		17.5 hormone metabolism.ethylene	Stress response	Similar to Peroxidase (Fragment).

## Sheet: Sheet1
midnightblue	0
midnightblue	0
midnightblue	I
yellow	I
midnightblue	II
midnightblue	II
midnightblue	II
midnightblue	II
skyblue	II
midnightblue	III
midnightblue	III
midnightblue	III
midnightblue	III
midnightblue	III
midnightblue	III
midnightblue	III
midnightblue	III
midnightblue	III
midnightblue	III
midnightblue	III
midnightblue	III
midnightblue	III
midnightblue	III
midnightblue	III
midnightblue	III
midnightblue	III
midnightblue	III
midnightblue	III
midnightblue	III
orange	III
orange	III
skyblue	III
skyblue	III
skyblue	III
skyblue	III
skyblue	III
skyblue	III
skyblue	III
skyblue	III
yellow	III
yellow	III
#N/A	III
