# Supplementary material for: Transcriptome profiling of laser-captured crown root primordia reveals new pathways activated during early stages of crown root formation in rice
Source: PLoS One. 2020 Nov 19;15(11):e0238736. doi: 10.1371/journal.pone.0238736 (PMC7676735; doi:10.1371/journal.pone.0238736)
Supplement: S6 Table — (XLSX) [file pone.0238736.s009.xlsx]

## Sheet: Feuil1
S6Table : Genes crossing between our LCM dataset and the list of 1753 DEG during the 45 hours following the ectopic expression of CRL1 in the crl1 mutant background (Lavarenne et al. 2019)
																					DEG in the LCM dataset
	RAP-DB id	coexp cluster	MSU id	Gene	3 hai	6 hai	9 hai	12 hai	15 hai	18 hai	21 hai	24 hai	27 hai	30 hai	33 hai	36 hai	39 hai	42 hai	45 hai		Early	Intermediate	Late	Coherence FC	Described as chromatin remodeling factors (Supplementary Table 3)	Described as crossing with a list of genes related to LR initiation and development from CR (Supplementary Table 4)	Described as transcription factors with a putative function in the development of CR primordia (Table 1)	MapMan ontology	RAP-DB Description	MapMan description
	Os10g0462500	blue					2.26															5.77		1				unmapped	Conserved hypothetical protein.
	Os02g0608600	blue	LOC_Os02g39570															1.64				2.51	2.57	1				13.1 amino acid metabolism.synthesis	Amino acid-binding ACT domain containing protein.	highly similar to ( 630) AT2G31810 | Symbols: | acetolactate synthase small subunit, putative | chr2:13524271-13528246 FORWARD ilvH ilvH IlvH ACT_AHAS protein|ACT domain containing protein, expressed
	Os06g0346400	blue	LOC_Os06g23790		1.61																	2.09		1				35.2 not assigned.unknown	Conserved hypothetical protein.	protein|expressed protein
	Os03g0731050	blue	LOC_Os03g52120			1.88																2.12	1.96	1				35.2 not assigned.unknown	Similar to OSIGBa0138E08-OSIGBa0161L23.2 protein.	moderately similar to ( 449) AT5G11730 | Symbols: | unknown protein | chr5:3780963-3782473 FORWARDDUF266 protein|DNA binding protein, putative, expressed
	Os05g0524100	blue	LOC_Os05g44900				4.32	2.2														1.91	1.88	1				35.2 not assigned.unknown	Conserved hypothetical protein.	protein|expressed protein
	Os08g0484100	blue	LOC_Os08g37750			2.38	4.76	2.05					1.52									1.71		1				35.2 not assigned.unknown	Similar to predicted protein.	BglC protein|cellulase, putative, expressed
	Os03g0655100	blue	LOC_Os03g45250									1.98										-1.55		0				13.1 amino acid metabolism.synthesis	Similar to Cupin, RmlC-type.	weakly similar to ( 196) AT5G39890 | Symbols: | unknown protein | chr5:15974543-15976013 FORWARD DUF1637 protein|2-aminoethanethiol dioxygenase, putative, expressed
	Os01g0972300	blue								-1.59													-1.56	1				unmapped	DVL family protein.
	Os05g0501400	blue	LOC_Os05g42210																			-1.61		0				30.2 signalling.receptor kinases	Similar to Receptor-like protein kinase 5.	highly similar to ( 739) AT4G21380 | Symbols: ARK3 | ARK3 (A. THALIANA RECEPTOR KINASE 3); kinase/ transmembrane receptor protein serine/threonine kinase | chr4:11389219-11393090 REVERSEmoderately similar to ( 288) SLSG6_BRAOL S-locus-specific glycoprotein S6 precursor (SLSG-6) - Brassica oleracea (Wild cabbage) TyrKc Pkinase_Tyr PTKc S_locus_glycop S_TKc Pkinase S_TKc PTKc_Srm_Brk PTKc_Ror SPS1 …
	Os08g0482700	blue	LOC_Os08g37670					-1.63									-1.51					-1.65		1				26.19 misc.plastocyanin-like	Cupredoxin domain containing protein.	very weakly similar to (82.0) AT2G32300 | Symbols: UCC1 | UCC1 (UCLACYANIN 1); copper ion binding / electron carrier | chr2:13722510-13723464 FORWARDvery weakly similar to (80.1) BCP_PEA Blue copper protein precursor - Pisum sativum (Garden pea)Cu_bind_like protein|plastocyanin-like domain containing protein, putative, expressed
	Os03g0287800	blue	LOC_Os03g17850			1.95																	-1.67	0				29.7 protein.glycosylation	Similar to beta3-glucuronyltransferase.	moderately similar to ( 214) AT2G37090 | Symbols: IRX9 | IRX9 (IRREGULAR XYLEM 9); transferase, transferring glycosyl groups / xylosyltransferase | chr2:15587671-15589223 REVERSE GlcAT-I Glyco_transf_43 protein|glycosyltransferase family 43 protein, putative, expressed
	Os01g0836600	blue	LOC_Os01g61940				11.88															-1.76	-1.6	0				34.16 transport.ABC transporters and multidrug resistance systems	ATP-binding cassette (ABC) transporter, Half-size ABC transporter of the G family, Pollen wall formation	highly similar to ( 790) AT2G39350 | Symbols: | ABC transporter family protein | chr2:16430174-16432396 REVERSEweakly similar to ( 175) PDR15_ORYSA Pleiotropic drug resistance protein 15 - Oryza sativa (Rice) ABCG_White ABCG_EPDR CcmA ABC_PDR_domain2 ABC_PDR_domain1 ABC_cobalt_CbiO_domain1 ABC_subfamily_A ABC_Org_Solvent_Resistant ABC2_membrane ABC_tran SalX ABC_MJ0796_Lo1CDE_FtsE ABC_NrtD_SsuB_t…
	Os11g0235200	blue	LOC_Os11g12740							-1.61												-1.89	-1.77	1				34.13 transport.peptides and oligopeptides	Peptide transporter (PTR) family transporter, Proton oligopeptide tansporter (POT), Panicle elongation	highly similar to ( 661) AT1G33440 | Symbols: | proton-dependent oligopeptide transport (POT) family protein | chr1:12127712-12130327 REVERSE PTR2 PTR2 protein|peptide transporter PTR2, putative, expressed
	Os06g0151100	blue	LOC_Os06g05790		-1.73	-2.12																-2.01	-2.61	1				16.2 secondary metabolism.phenylpropanoids	Similar to Transferase.	weakly similar to ( 148) AT1G31490 | Symbols: | transferase family protein | chr1:11271744-11273078 REVERSETransferase protein|transferase family domain containing protein, expressed
	Os02g0709000	blue	LOC_Os02g47920			2.22															-2.22	-2.69	-2.35	0				28.99 DNA.unspecified	Exonuclease domain containing protein.	moderately similar to ( 441) AT3G27970 | Symbols: | exonuclease/ nucleic acid binding / zinc ion binding | chr3:10389609-10391544 FORWARD EXOIII protein|ZOS2-16 - C2H2 zinc finger protein, expressed
	Os09g0571200	blue	LOC_Os09g39770					-1.51														-2.48	-2.8	1				20.2 stress.abiotic	C2 domain containing protein.	weakly similar to ( 145) AT5G23950 | Symbols: | C2 domain-containing protein | chr5:8082789-8083448 FORWARD protein|C2 domain containing protein, putative, expressed
	Os12g0288550	blue																					-3.02	1				unmapped
	Os01g0217100	blue	LOC_Os01g11820		-2.27																	-2.81	-3.75	1				35.2 not assigned.unknown	Conserved hypothetical protein.	protein|expressed protein
	Os01g0364900	coral2	LOC_Os01g26290														1.61					-1.66		0				35.2 not assigned.unknown	Conserved hypothetical protein.	protein|expressed protein
	Os01g0226300	darkgrey	LOC_Os01g12650			2.79															4.17	5.84	5.95	1				20.1 stress.biotic	Reticulon family protein.	moderately similar to ( 298) AT4G11220 | Symbols: BTI2 | BTI2 (VIRB2-INTERACTING PROTEIN 2) | chr4:6838176-6839578 REVERSE Reticulon protein|reticulon domain containing protein, putative, expressed
	Os07g0224000	darkgrey	LOC_Os07g12250						-1.57												2.73	3.4	2.98	0				29.2 protein.synthesis	Similar to 60S ribosomal protein L24.	weakly similar to ( 161) AT2G36620 | Symbols: RPL24A | RPL24A (ribosomal protein L24); structural constituent of ribosome | chr2:15350548-15351819 REVERSEweakly similar to ( 173) RL24_HORVU 60S ribosomal protein L24 - Hordeum vulgare (Barley) Ribosomal_L24e protein|ribosomal protein L24, putative, expressed
	Os06g0127500	darkgrey	LOC_Os06g03690								1.61										1.71	1.82	1.75	1				27.4 RNA.RNA binding	Hypothetical conserved gene.	weakly similar to ( 137) AT1G21320 | Symbols: | nucleic acid binding / nucleotide binding | chr1:7462834-7466164 REVERSE protein|RNA recognition motif containing protein, putative, expressed
	Os03g0219100	darkgrey	LOC_Os03g11950			4.04	2.33														1.59			1				34.99 transport.misc	Cellular retinaldehyde-binding/triple function, C-terminal domain containing protein.	moderately similar to ( 316) AT3G22410 | Symbols: | FUNCTIONS IN: molecular_function unknown; INVOLVED IN: biological_process unknown; LOCATED IN: cellular_component unknown; CONTAINS InterPro DOMAIN/s: Cellular retinaldehyde-binding/triple function, C-terminal (InterPro:IPR001251), Phosphatidylinositol transfer protein-like, N-terminal (InterPro:IPR011074); BEST Arabidopsis thaliana protein matc…
	Os12g0581900	darkgrey	LOC_Os12g39220																			-1.79	-1.53	0				35.2 not assigned.unknown	Zinc finger, C2H2-like domain containing protein.	protein|ZOS12-08 - C2H2 zinc finger protein, expressed
	Os01g0257100	darkgrey	LOC_Os01g15320									-1.51				-1.65						-3.14		1				35.2 not assigned.unknown	Rapid ALkalinization Factor family protein.	RALF protein|RALFL9 - Rapid ALkalinization Factor RALF family protein precursor, expressed
	Os03g0762100	lightgreen	LOC_Os03g55400			1.71															2.51		3.03	1				35.2 not assigned.unknown	Conserved hypothetical protein.	protein|expressed protein
	Os02g0587600	lightgreen	LOC_Os02g37520			-2.6																	2.58	0				35.2 not assigned.unknown	Conserved hypothetical protein.	protein|RNA-binding protein FUS, putative, expressed
	Os01g0753800	lightgreen	LOC_Os01g55000					1.55														-1.6		0		x		35.2 not assigned.unknown	Conserved hypothetical protein.	protein|expressed protein
	Os09g0451400	lightgreen	LOC_Os09g27820					-8.55		-3.56		-3.58				-2.43		-1.83					-1.77	1				17.5 hormone metabolism.ethylene	ACC oxidase, Ethylene biosynthesis	moderately similar to ( 408) AT1G05010 | Symbols: EFE, ACO4, EAT1 | EFE (ETHYLENE-FORMING ENZYME); 1-aminocyclopropane-1-carboxylate oxidase | chr1:1431419-1432695 REVERSEhighly similar to ( 612) ACCO1_ORYSA 1-aminocyclopropane-1-carboxylate oxidase 1 (EC 1.14.17.4) (ACC oxidase 1) (Ethylene-forming enzyme) (EFE) - Oryza sativa (Rice) PcbC 2OG-FeII_Oxy protein|1-aminocyclopropane-1-carboxylate ox…
	Os12g0507500	midnightblue	LOC_Os12g32280	Similar to SWIB/MDM2 domain containing protein, expressed.			2.42														12.23	10.99	6.68	1	x			27.3 RNA.regulation of transcription	Similar to SWIB/MDM2 domain containing protein, expressed.	weakly similar to ( 104) AT4G34290 | Symbols: | SWIB complex BAF60b domain-containing protein | chr4:16410883-16412122 FORWARD SWIB SWIB COG5531 protein|SWIB/MDM2 domain containing protein, expressed
	Os08g0160300	midnightblue	LOC_Os08g06370				-1.74														7.78	6.38		0				27.3 RNA.regulation of transcription	Similar to KANADI-like transcription factor FEATHERED.	weakly similar to ( 130) AT1G32240 | Symbols: KAN2 | KAN2 (KANADI 2); DNA binding / transcription factor | chr1:11625882-11630355 REVERSE protein|MYB family transcription factor, putative, expressed
	Os11g0155900	midnightblue	LOC_Os11g05730		3.27																5.06			1				28.1 DNA.synthesis/chromatin structure	Histone H3.	weakly similar to ( 189) AT4G40030 | Symbols: | histone H3.2 | chr4:18555840-18556417 REVERSEweakly similar to ( 180) H32_WHEAT Histone H3.2 - Triticum aestivum (Wheat) H3 Histone HHT1 protein|histone H3, putative, expressed
	Os05g0574300	midnightblue	LOC_Os05g49860						-1.53												5.79	3.13		0				28.1 DNA.synthesis/chromatin structure	Similar to Histone H2B.2.	weakly similar to ( 140) AT5G59910 | Symbols: HTB4 | HTB4; DNA binding | chr5:24127206-24127658 FORWARDweakly similar to ( 142) H2B_GOSHI Histone H2B - Gossypium hirsutum (Upland cotton) H2B protein|Core histone H2A/H2B/H3/H4 domain containing protein, putative, expressed
	Os02g0658033	midnightblue					-1.59														4.81	3.59		0				unmapped
	Os03g0205700	midnightblue	LOC_Os03g10800			1.94															4.11			1		x		30.11 signalling.light	BTB domain containing protein.	highly similar to ( 553) AT2G14820 | Symbols: NPY2 | NPY2 (NAKED PINS IN YUC MUTANTS 2); protein binding / signal transducer | chr2:6358864-6361300 FORWARDmoderately similar to ( 319) NPH3_ORYSA Coleoptile phototropism protein 1 (Non-phototropic hypocotyl 3-like protein) (NPH3-like protein) - Oryza sativa (Rice)NPH3 protein|BTBN4 - Bric-a-Brac, Tramtrack, Broad Complex BTB domain with non-phototr…
	Os02g0809900	midnightblue	LOC_Os02g56520			1.6															3.56	3.73	3.3	1				35.2 not assigned.unknown	Quinoprotein amine dehydrogenase, beta chain-like domain containing protein.	highly similar to ( 605) AT4G14310 | Symbols: | INVOLVED IN: biological_process unknown; LOCATED IN: cell wall; EXPRESSED IN: male gametophyte; EXPRESSED DURING: L mature pollen stage, M germinated pollen stage; CONTAINS InterPro DOMAIN/s: WD40 repeat-like (InterPro:IPR011046); Has 1586 Blast hits to 1332 proteins in 204 species: Archae - 6; Bacteria - 138; Metazoa - 590; Fungi - 104; Plants - 66…
	Os01g0839900	midnightblue	LOC_Os01g62260					1.64													3.42			1		x		20.1 stress.biotic	Thaumatin, pathogenesis-related family protein.	moderately similar to ( 278) AT2G28790 | Symbols: | osmotin-like protein, putative | chr2:12354664-12355413 REVERSEweakly similar to ( 159) TP1A_MALDO Thaumatin-like protein 1a precursor (Allergen Mal d 2) (Mdtl1) (Pathogenesis-related protein 5a) (PR-5a) - Malus domestica (Apple) (Malus sylvestris)THN Thaumatin protein|thaumatin, putative, expressed
	Os01g0302800	midnightblue			1.58																3.42	3.3		1				unmapped	Conserved hypothetical protein.
	Os02g0508100	midnightblue	LOC_Os02g30470		2.18	8.26	7.26	2.93			3.95							2.19			3.47	3.19		1				35.2 not assigned.unknown	Similar to OSIGBa0075F02.3 protein.	very weakly similar to (82.4) AT3G48660 | Symbols: | unknown protein | chr3:18029659-18030133 FORWARD protein|expressed protein
	Os12g0182300	midnightblue	LOC_Os12g08180				1.59	1.64													3.85	2.3		1				30.2 signalling.receptor kinases	Protein kinase, core domain containing protein.	highly similar to ( 644) AT1G34420 | Symbols: | leucine-rich repeat family protein / protein kinase family protein | chr1:12584587-12587570 FORWARDmoderately similar to ( 253) RPK1_IPONI Receptor-like protein kinase precursor (EC 2.7.11.1) - Ipomoea nil (Japanese morning glory) (Pharbitis nil) Pkinase S_TKc S_TKc protein|receptor-like protein kinase 2 precursor, putative, expressed
	Os11g0585200	midnightblue	LOC_Os11g37490				-1.63														2.92			0				35.2 not assigned.unknown	Hypothetical protein.	protein|expressed protein
	Os04g0465700	midnightblue	LOC_Os04g39160			2.5		1.88		1.65	1.53										2.85	2.59		1				27.2 RNA.transcription	RNA-dependent RNA polymerase, eukaryotic-type domain containing protein.	nearly identical (1042) AT4G11130 | Symbols: RDR2, SMD1 | RDR2 (RNA-DEPENDENT RNA POLYMERASE 2); RNA-directed RNA polymerase | chr4:6780522-6784390 FORWARD RdRP protein|RNA-dependent RNA polymerase, putative, expressed
	Os09g0542500	midnightblue	LOC_Os09g37040				1.79	1.61													3.28	2.66	2.01	1				27.3 RNA.regulation of transcription	Domain of unknown function DUF632 domain containing protein.	moderately similar to ( 202) AT1G21740 | Symbols: | unknown protein | chr1:7641580-7645078 FORWARDDUF632 protein|DUF630/DUF632 domains containing protein, putative, expressed
	Os04g0185100	midnightblue	LOC_Os04g10650			1.67															2.65			1				28.1 DNA.synthesis/chromatin structure	DNA replication factor CDT1-like domain containing protein.	moderately similar to ( 235) AT2G31270 | Symbols: ATCDT1A, CDT1A, CDT1 | CDT1A (ARABIDOPSIS HOMOLOG OF YEAST CDT1 A); cyclin-dependent protein kinase/ protein binding | chr2:13329037-13331544 FORWARD CDT1 protein|CDT1A - Putative DNA replication initiation protein, expressed
	Os02g0130000	midnightblue	LOC_Os02g03730		1.59																2.66	2.54		1	x			27.3 RNA.regulation of transcription	Similar to SWIb domain-containing protein (Fragment).	very weakly similar to (99.8) AT2G35605 | Symbols: | SWIB complex BAF60b domain-containing protein | chr2:14946161-14947027 FORWARD SWIB SWIB protein|SWIB/MDM2 domain containing protein, expressed
	Os02g0669700	midnightblue	LOC_Os02g44890				1.63														2.58			1				35.2 not assigned.unknown	Nucleotide-binding, alpha-beta plait domain containing protein.	weakly similar to ( 134) AT1G05970 | Symbols: | unknown protein | chr1:1816253-1816991 REVERSE protein|RNA-binding region RNP-1, putative, expressed
	Os05g0453300	midnightblue	LOC_Os05g37930			3.66															2.57			1				35.2 not assigned.unknown	Conserved hypothetical protein.	protein|expressed protein
	Os01g0728200	midnightblue	LOC_Os01g52780			3.09	3.26			1.58											2.5	2.41		1				unmapped	Conserved hypothetical protein.
	Os10g0438500	midnightblue	LOC_Os10g30280			1.94															2.5	2.4		1				35.2 not assigned.unknown	Cyclin-like F-box domain containing protein.	weakly similar to ( 169) AT4G35930 | Symbols: | FUNCTIONS IN: molecular_function unknown; INVOLVED IN: biological_process unknown; LOCATED IN: cellular_component unknown; EXPRESSED IN: 12 plant structures; EXPRESSED DURING: 8 growth stages; CONTAINS InterPro DOMAIN/s: Cyclin-like F-box (InterPro:IPR001810); BEST Arabidopsis thaliana protein match is: F-box family protein (TAIR:AT1G61340.1); Has 5…
	Os03g0803900	midnightblue	LOC_Os03g58920				1.77														2.39			1				10.3 cell wall.hemicellulose synthesis	Similar to predicted protein.	highly similar to ( 801) AT5G62620 | Symbols: | galactosyltransferase family protein | chr5:25137136-25139433 FORWARD Galactosyl_T Gal-bind_lectin protein|galactosyltransferase family protein, putative, expressed
	Os03g0295300	midnightblue	LOC_Os03g18400					1.73													2.49	2.07		1				35.2 not assigned.unknown	Protein of unknown function DUF3615 domain containing protein.	protein|expressed protein
	Os02g0744200	midnightblue	LOC_Os02g51040	OsEXPA5		3.39	2.55			2.16	1.73										2.26			1		x		10.7 cell wall.modification	Alpha-expansin OsEXPA5.	moderately similar to ( 296) AT2G03090 | Symbols: ATEXPA15, EXP15, ATEXP15, ATHEXP ALPHA 1.3 | ATEXPA15 (ARABIDOPSIS THALIANA EXPANSIN A15) | chr2:917361-918554 REVERSEmoderately similar to ( 374) EXPA5_ORYSA Expansin-A5 precursor (OsEXPA5) (Alpha-expansin-5) (OsEXP5) (OsaEXPa1.20) - Oryza sativa (Rice)Pollen_allerg_1 DPBB_1 protein|expansin precursor, putative, expressed
	Os03g0301200	midnightblue	LOC_Os03g18910		1.58																2.16			1				10.2 cell wall.cellulose synthesis	COBRA-like protein 7 precursor.	highly similar to ( 665) AT4G16120 | Symbols: ATSEB1, COBL7, SEB1 | COBL7 (COBRA-LIKE 7) | chr4:9116591-9119138 REVERSEweakly similar to ( 150) COBL1_ORYSA COBRA-like 1 protein precursor (BRITTLE CULM1-like 6 protein) - Oryza sativa (Rice)Phytochel_synth protein|COBRA-like protein 7 precursor, putative, expressed
	Os01g0605500	midnightblue	LOC_Os01g42070		1.69																2.13			1				31.1 cell.organisation	Kinesin, motor region domain containing protein.	highly similar to ( 664) AT1G18550 | Symbols: | ATP binding / microtubule motor | chr1:6381656-6384340 REVERSEweakly similar to ( 191) FLA10_CHLRE Kinesin-like protein FLA10 (Protein KHP1) - Chlamydomonas reinhardtii KISc_KIP3_like Kinesin KISc KISc KISc_KIF2_like KISc_CENP_E KISc_C_terminal KISc_KIF4 KISc_KHC_KIF5 KIP1 KISc_KIF3 KISc_KIF1A_KIF1B KISc_BimC_Eg5 KISc_KID_like KISc_KLP2_like KISc_KI…
	Os02g0658300	midnightblue	LOC_Os02g44100		2.28																2.23	1.99		1				35.2 not assigned.unknown	Conserved hypothetical protein.	protein|expressed protein
	Os02g0553600	midnightblue	LOC_Os02g34830			1.75															2.12	2.07		1				27.3 RNA.regulation of transcription	Similar to RNA polymerase II transcriptional coactivator KIWI.	weakly similar to ( 155) AT1G77230 | Symbols: | tetratricopeptide repeat (TPR)-containing protein | chr1:29016129-29017873 FORWARD PC4 protein|tetratricopeptide repeat domain containing protein, expressed
	Os09g0486700	midnightblue	LOC_Os09g31210				1.8	1.55													2.01			1				29.4 protein.postranslational modification	Similar to P90 ribosomal S6 kinase.	weakly similar to ( 180) AT3G20830 | Symbols: | protein kinase family protein | chr3:7285024-7286250 REVERSEweakly similar to ( 123) G11A_ORYSA Protein kinase G11A (EC 2.7.11.1) - Oryza sativa (Rice) S_TKc S_TKc Pkinase SPS1 protein|AGC_PVPK_like_CDK8.1 - ACG kinases include homologs to PKA, PKG and PKC, expressed
	Os03g0831200	midnightblue	LOC_Os03g61570			1.83															1.97			1				35.2 not assigned.unknown	GATA transcription factor, Zinc finger transcription factor, Regulation of chlorophyll content and senescence	protein|expressed protein
	Os06g0643100	midnightblue	LOC_Os06g43570		1.7																2.01	1.92		1				29.5 protein.degradation	Proteasome subunit beta type 3 (EC 3.4.25.1) (20S proteasome alpha subunit C) (20S proteasome subunit beta-3).	moderately similar to ( 381) AT1G21720 | Symbols: PBC1 | PBC1 (PROTEASOME BETA SUBUNIT C1); peptidase/ threonine-type endopeptidase | chr1:7626394-7628070 FORWARDmoderately similar to ( 423) PSB3_ORYSA Proteasome subunit beta type 3 (EC 3.4.25.1) (20S proteasome alpha subunit C) (20S proteasome subunit beta-3) - Oryza sativa (Rice) proteasome_beta_type_3 proteasome_beta proteasome_protease_HslV P…
	Os02g0495900	midnightblue	LOC_Os02g29320			1.56															2.01	1.91	1.68	1				35.2 not assigned.unknown	Similar to predicted protein.	weakly similar to ( 143) AT1G79390 | Symbols: | unknown protein | chr1:29863465-29864276 REVERSE protein|expressed protein
	Os01g0130900	midnightblue	LOC_Os01g03980			2.06	2.8														1.84			1				35.2 not assigned.unknown	Conserved hypothetical protein.	protein|expressed protein
	Os06g0104300	midnightblue	LOC_Os06g01490			2.98	3.29														1.81	2.04	1.6	1				26.7 misc.oxidases - copper, flavone etc.	Similar to Pectinesterase-like protein.	highly similar to ( 790) AT4G12420 | Symbols: SKU5 | SKU5; copper ion binding / oxidoreductase | chr4:7349941-7352868 REVERSEmoderately similar to ( 481) ASO_BRANA L-ascorbate oxidase homolog precursor (EC 1.10.3.3) (Ascorbase) - Brassica napus (Rape) Cu-oxidase_3 Cu-oxidase Cu-oxidase_2 SufI protein|monocopper oxidase, putative, expressed
	Os01g0797900	midnightblue	LOC_Os01g58444			3.81	2.78															1.72		1				35.2 not assigned.unknown	Hypothetical protein.	protein|expressed protein
	Os10g0556100	midnightblue	LOC_Os10g40730			1.69															1.88	1.53		1				10.7 cell wall.modification	Similar to beta-expansin EXPB4.	moderately similar to ( 206) AT1G65680 | Symbols: ATEXPB2, EXPB2, ATHEXP BETA 1.4 | ATEXPB2 (ARABIDOPSIS THALIANA EXPANSIN B2) | chr1:24427266-24428399 FORWARDhighly similar to ( 527) EXPB4_ORYSA Expansin-B4 precursor (OsEXPB4) (Beta-expansin-4) (OsaEXPb1.7) - Oryza sativa (Rice)Pollen_allerg_1 protein|expansin precursor, putative, expressed
	Os09g0395400	midnightblue				1.58															1.69			1				unmapped	Hypothetical protein.
	Os01g0265000	midnightblue	LOC_Os01g16020			-1.57															1.68			0				16.1 secondary metabolism.isoprenoids	Geranylgeranyl reductase, &alpha;-tocopherol synthesis	moderately similar to ( 432) AT1G74470 | Symbols: | geranylgeranyl reductase | chr1:27991248-27992845 FORWARDFixC protein|FAD binding domain containing protein, expressed
	Os11g0103100	midnightblue	LOC_Os11g01220				2.74														1.67			1				35.2 not assigned.unknown	Hypothetical conserved gene.	very weakly similar to (88.2) AT5G60150 | Symbols: | unknown protein | chr5:24218211-24223245 FORWARD protein|expressed protein
	Os02g0708300	midnightblue	LOC_Os02g47870			1.83															1.72	1.6		1				29.5 protein.degradation	Zinc finger, RING/FYVE/PHD-type domain containing protein.	weakly similar to ( 169) AT5G20570 | Symbols: ROC1, RBX1, HRT1, ATRBX1 | RBX1 (RING-BOX 1); protein binding | chr5:6956905-6958221 REVERSE APC11 protein|anaphase-promoting complex subunit 11, putative, expressed
	Os09g0485900	midnightblue	LOC_Os09g31180		1.6																1.55	1.56	1.86	1				29.2 protein.synthesis	Similar to 60S ribosomal protein L9 (Gibberellin-regulated protein GA).	moderately similar to ( 239) AT1G33140 | Symbols: PGY2 | PGY2 (PIGGYBACK2); structural constituent of ribosome | chr1:12023360-12024502 FORWARDmoderately similar to ( 304) RL9_ORYSA 60S ribosomal protein L9 - Oryza sativa (Rice) rpl6p RplF protein|ribosomal protein L6, putative, expressed
	Os01g0786500	midnightblue	LOC_Os01g57690			3.64	7.48	3.37														1.61		1				26.19 misc.plastocyanin-like	Similar to early nodulin 20.	weakly similar to ( 102) AT2G32300 | Symbols: UCC1 | UCC1 (UCLACYANIN 1); copper ion binding / electron carrier | chr2:13722510-13723464 FORWARDvery weakly similar to (90.9) BCP_PEA Blue copper protein precursor - Pisum sativum (Garden pea)Cu_bind_like protein|early nodulin 20 precursor, putative, expressed
	Os01g0168100	midnightblue	LOC_Os01g07370				2.33	1.64													1.59			1				29.4 protein.postranslational modification	KIP1-like domain containing protein.	weakly similar to ( 139) AT5G58320 | Symbols: | kinase interacting protein-related | chr5:23578094-23579531 FORWARD KIP1 protein|KIP1, putative, expressed
	Os11g0531300	midnightblue	LOC_Os11g32720				1.54														1.56			1				35.2 not assigned.unknown	Similar to Universal minicircle sequence binding protein.	protein|zinc knuckle domain containing protein, expressed
	Os06g0589800	midnightblue	LOC_Os06g38990			1.55																1.54		1				30.2 signalling.receptor kinases	Protein kinase, core domain containing protein.	nearly identical (1196) AT1G34110 | Symbols: | leucine-rich repeat transmembrane protein kinase, putative | chr1:12417331-12421189 REVERSEmoderately similar to ( 500) RPK1_IPONI Receptor-like protein kinase precursor (EC 2.7.11.1) - Ipomoea nil (Japanese morning glory) (Pharbitis nil) Pkinase Pkinase_Tyr TyrKc S_TKc S_TKc PTKc PTKc_Jak_rpt2 PTKc_Src_like SPS1 PTKc_Trk PTKc_Srm_Brk PTKc_DDR PTKc_F…
	Os01g0857000	midnightblue	LOC_Os01g63820			2.37	1.57														1.52			1				27.4 RNA.RNA binding	Double-stranded RNA-binding-like domain containing protein.	highly similar to ( 594) AT5G01270 | Symbols: CPL2, ATCPL2 | CPL2; double-stranded RNA binding / phosphatase | chr5:108163-112143 REVERSE protein|double-stranded RNA binding motif containing protein, expressed
	Os05g0118800	midnightblue	LOC_Os05g02740				1.58															1.51		1				35.2 not assigned.unknown	Conserved hypothetical protein.	protein|expressed protein
	Os10g0492200	midnightblue	LOC_Os10g35020			1.64															1.51			1				35.2 not assigned.unknown	Glycosyltransferase AER61, uncharacterized domain containing protein.	moderately similar to ( 286) AT3G18170 | Symbols: | transferase, transferring glycosyl groups | chr3:6228393-6229547 FORWARD DUF563 protein|glycosyltransferase, putative, expressed
	Os06g0193300	midnightblue	LOC_Os06g09350				-1.62														-1.54			1				35.2 not assigned.unknown	Conserved hypothetical protein.	protein|expressed protein
	Os04g0604200	midnightblue	LOC_Os04g51450			-1.58															-1.55			1				10.7 cell wall.modification	Similar to Xyloglucan endotransglycosylase (Fragment).	moderately similar to ( 286) AT5G57550 | Symbols: XTR3 | XTR3 (XYLOGLUCAN ENDOTRANSGLYCOSYLASE 3); hydrolase, acting on glycosyl bonds / xyloglucan:xyloglucosyl transferase | chr5:23305055-23306384 REVERSEmoderately similar to ( 273) BRU1_SOYBN Brassinosteroid-regulated protein BRU1 precursor - Glycine max (Soybean)GH16_XET Glyco_hydro_16 Glyco_hydrolase_16 GH16_GPI_glucanosyltransferase protein|…
	Os01g0869900	midnightblue	LOC_Os01g64970			1.95															-1.57	-1.59		0				29.4 protein.postranslational modification	Serine/threonine protein kinase, Hyperosmotic stress response	highly similar to ( 536) AT1G10940 | Symbols: ASK1, SNRK2-4, SNRK2.4, SRK2A | SNRK2.4 (SNF1-RELATED PROTEIN KINASE 2.4); kinase | chr1:3656050-3658170 REVERSEhighly similar to ( 690) SAPK4_ORYSA Serine/threonine-protein kinase SAPK4 (EC 2.7.11.1) (Osmotic stress/abscisic acid-activated protein kinase 4) - Oryza sativa (Rice) S_TKc S_TKc Pkinase SPS1 Pkinase_Tyr TyrKc PTKc PTKc_Ack_like PTKc_Syk_l…
	Os10g0486100	midnightblue	LOC_Os10g34480							-1.65											-1.61	-1.62		1				26.10 misc.cytochrome P450	Cytochrome P450-like protein (CYP86B1).	highly similar to ( 665) AT5G23190 | Symbols: CYP86B1 | CYP86B1; electron carrier/ heme binding / iron ion binding / monooxygenase/ oxygen binding | chr5:7803478-7805659 REVERSEweakly similar to ( 120) C97B2_SOYBN Cytochrome P450 97B2 (EC 1.14.-.-) - Glycine max (Soybean) p450 CypX protein|cytochrome P450, putative, expressed
	Os10g0456800	midnightblue	LOC_Os10g31850									2.13									-1.62			0				29.5 protein.degradation	CHY zinc finger protein, Transcriptional co-activator of DST (Drought and Salt Tolerance: zinc finger transcription factor gene), Drought and salt tolerance, Stomatal aperture control	weakly similar to ( 160) AT5G22920 | Symbols: | zinc finger (C3HC4-type RING finger) family protein | chr5:7665143-7667031 FORWARD protein|RING finger and CHY zinc finger domain-containing protein 1, putative, expressed
	Os02g0115700	midnightblue	LOC_Os02g02400													-1.85					-1.67			1				21.6 redox.dismutases and catalases	Catalase isozyme A (EC 1.11.1.6) (CAT-A).	highly similar to ( 724) AT1G20630 | Symbols: CAT1 | CAT1 (CATALASE 1); catalase | chr1:7146812-7149609 FORWARDhighly similar to ( 943) CATA1_ORYSA Catalase isozyme A (EC 1.11.1.6) (CAT-A) - Oryza sativa (Rice) catalase Catalase KatE katE protein|catalase isozyme A, putative, expressed
	Os03g0405500	midnightblue	LOC_Os03g29190																		-1.67	-1.67		0				35.2 not assigned.unknown	Similar to PDI-like protein.	highly similar to ( 605) AT1G60420 | Symbols: | DC1 domain-containing protein | chr1:22261978-22264243 FORWARD TryX_like_TryX_NRX TryX_like_family protein|PDI, putative, expressed
	Os05g0170800	midnightblue	LOC_Os05g07860				1.53														-1.68	-1.67		0				35.2 not assigned.unknown	ApaG domain containing protein.	apaG ApaG DUF525 protein|uvrB/uvrC motif family protein, expressed
	Os11g0490600	midnightblue	LOC_Os11g29840													-1.63							-1.69	1				35.2 not assigned.unknown	Regulation of shoot gravitropism and tiller angle, Regulation of polar auxin transport	protein|expressed protein
	Os08g0498100	midnightblue	LOC_Os08g38900					-1.64													-1.78			1				35.2 not assigned.unknown	Similar to Caffeoyl-CoA O-methyltransferase 2 (EC 2.1.1.104) (Trans-caffeoyl-CoA 3-O-methyltransferase 2) (CCoAMT-2) (CCoAOMT-2).	protein|caffeoyl-CoA O-methyltransferase, putative, expressed
	Os04g0244800	midnightblue	LOC_Os04g17100				-1.72										-1.62					-2.11		1				15.2 metal handling.binding, chelation and storage	Heavy metal transport/detoxification protein domain containing protein.	weakly similar to ( 188) AT5G66110 | Symbols: | metal ion binding | chr5:26430245-26430778 FORWARD protein|heavy metal-associated domain containing protein, expressed
	Os04g0583200	midnightblue	LOC_Os04g49370				2.05														-2.53	-1.82		0				35.2 not assigned.unknown	Conserved hypothetical protein.	protein|expressed protein
	Os11g0426400	midnightblue	LOC_Os11g23930	OsUCL34	-1.94	-1.89																-2.27		1		x		35.2 not assigned.unknown	Cupredoxin domain containing protein.	protein|expressed protein
	Os01g0511000	midnightblue	LOC_Os01g32770							2.25		5.02					2.38				-2.65			0				27.3 RNA.regulation of transcription	Similar to LOB domain protein 40.	moderately similar to ( 204) AT3G02550 | Symbols: LBD41 | LBD41 (LOB DOMAIN-CONTAINING PROTEIN 41) | chr3:536747-537650 REVERSEDUF260 protein|DUF260 domain containing protein, putative, expressed
	Os01g0746700	midnightblue	LOC_Os01g54300			3.99	5.25														-2.83			0				10.6 cell wall.degradation	Similar to Mannan endo-1,4-beta-mannosidase 2.	highly similar to ( 522) AT2G20680 | Symbols: | glycosyl hydrolase family 5 protein / cellulase family protein | chr2:8921024-8923066 FORWARDCOG3934 protein|OsMan02 - Endo-Beta-Mannanase, expressed
	Os09g0480600	midnightblue	LOC_Os09g30300																		-2.9	-3.26		0				35.2 not assigned.unknown	Conserved hypothetical protein.	protein|expressed protein
	Os09g0503000	midnightblue	LOC_Os09g32620													-1.74	-1.73				-3.67	-2.81		1				35.2 not assigned.unknown	Alcohol dehydrogenase superfamily, zinc-containing protein.	moderately similar to ( 288) AT4G13010 | Symbols: | oxidoreductase, zinc-binding dehydrogenase family protein | chr4:7600682-7602567 FORWARDmoderately similar to ( 297) QORH_SPIOL Chloroplastic quinone-oxidoreductase homolog (EC 1.-.-.-) (ceQORH) - Spinacia oleracea (Spinach) Qor AdhP protein|dehydrogenase, putative, expressed
	Os06g0168700	midnightblue	LOC_Os06g07220							-1.91		-1.6				-1.92	-1.92	-2.06			-5.01		-3.96	1				26.21 misc.protease inhibitor/seed storage/lipid transfer protein (LTP) family protein	Similar to Prolin rich protein.	weakly similar to ( 119) AT4G15160 | Symbols: | lipid binding / structural constituent of cell wall | chr4:8646192-8647019 FORWARDHPS_like protein|LTPL128 - Protease inhibitor/seed storage/LTP family protein precursor, expressed
	Os03g0159900	midnightblue	LOC_Os03g06390		2.07																-7.58			0				20.2 stress.abiotic	Hypothetical conserved gene.	very weakly similar to (85.1) AT3G22530 | Symbols: | unknown protein | chr3:7977774-7978370 REVERSE protein|expressed protein
	Os01g0583200	orange	LOC_Os01g40110		1.64																	4.33	4.63	1				27.4 RNA.RNA binding	Zinc finger, C2H2, LYAR-type domain containing protein.	weakly similar to ( 136) AT2G19385 | Symbols: | zinc ion binding | chr2:8387149-8388581 FORWARD protein|ZOS1-11 - C2H2 zinc finger protein, expressed
	Os11g0175500	orange	LOC_Os11g07450				1.89			1.64											1.74	2.23	2.54	1				29.5 protein.degradation	RING finger E3 ligase, Negative regulator in response to salinity	moderately similar to ( 465) AT1G47570 | Symbols: | zinc finger (C3HC4-type RING finger) family protein | chr1:17478978-17483229 FORWARD protein|zinc finger, C3HC4 type domain containing protein, expressed
	Os04g0173300	orange	LOC_Os04g09350															1.56				2.13		1				35.2 not assigned.unknown	Hypothetical gene.	protein|expressed protein
	Os04g0531100	orange	LOC_Os04g44870							-1.73						-1.69							1.74	0				35.2 not assigned.unknown	Small C2-domain protein consisting of a single C2 domain, Phloem protein, Signaling pathway involving Ca<sup>2+</sup> ions, Defense response	weakly similar to ( 181) AT1G63220 | Symbols: | C2 domain-containing protein | chr1:23449017-23450244 FORWARDmoderately similar to ( 274) ERG3_ORYSA Elicitor-responsive protein 3 (16 kDa phloem protein) (RPP16) - Oryza sativa (Rice) protein|C2 domain containing protein, putative, expressed
	Os06g0509100	orange	LOC_Os06g31220			1.91																	1.57	1				30.6 signalling.MAP kinases	Serine/threonine protein kinase-related domain containing protein.	weakly similar to ( 111) AT5G19010 | Symbols: MPK16 | MPK16; MAP kinase | chr5:6345096-6347676 REVERSEweakly similar to ( 115) MPK17_ORYSA Mitogen-activated protein kinase 17 (EC 2.7.11.24) (MAP kinase 17) - Oryza sativa (Rice) protein|mitogen-activated protein kinase 17, putative, expressed
	Os03g0120400	orange	LOC_Os03g02860			4.34	6.66	3.52	2.83	2.37	2.68		2.23		2.03								-2.99	0				15.2 metal handling.binding, chelation and storage	Heavy metal transport/detoxification protein domain containing protein.	moderately similar to ( 203) AT2G18196 | Symbols: | metal ion binding | chr2:7920793-7922268 REVERSE protein|heavy metal-associated domain containing protein, expressed
	Os06g0298400	sienna3	LOC_Os06g19470				1.6																1.83	1				35.2 not assigned.unknown	WW/Rsp5/WWP domain containing protein.	weakly similar to ( 114) AT3G13225 | Symbols: | protein binding | chr3:4258928-4262853 REVERSE protein|WW domain containing protein, expressed
	Os05g0121600	sienna3	LOC_Os05g03040					2.04															1.81	1				27.3 RNA.regulation of transcription	AP2/EREBP family transcription factor, Starch biosynthesis	moderately similar to ( 278) AT4G36920 | Symbols: AP2, FLO2, FL1 | AP2 (APETALA 2); transcription factor | chr4:17400998-17403140 FORWARDweakly similar to ( 150) BBM1_BRANA Protein BABY BOOM 1 (BnBBM1) - Brassica napus (Rape)AP2 AP2 protein|AP2 domain containing protein, expressed
	Os03g0264600	sienna3	LOC_Os03g15790						-1.73														1.74	0				27.3 RNA.regulation of transcription	Similar to Nucleic acid binding protein.	weakly similar to ( 171) AT2G29660 | Symbols: | zinc finger (C2H2 type) family protein | chr2:12679346-12680467 FORWARD protein|ZOS3-08 - C2H2 zinc finger protein, expressed
	Os04g0465100	sienna3	LOC_Os04g39100			1.67																	-1.68	0				26.12 misc.peroxidases	Haem peroxidase, plant/fungal/bacterial family protein.	moderately similar to ( 331) AT5G47000 | Symbols: | peroxidase, putative | chr5:19069171-19070175 REVERSEmoderately similar to ( 207) PER2_ARAHY Cationic peroxidase 2 precursor (EC 1.11.1.7) (PNPC2) - Arachis hypogaea (Peanut)secretory_peroxidase plant_peroxidase peroxidase ascorbate_peroxidase protein|peroxidase precursor, putative, expressed
	Os01g0829100	sienna3	LOC_Os01g61330			2.57																	-1.95	0				35.2 not assigned.unknown	Ankyrin domain containing protein.	ANK protein|ankyrin homolog precursor, putative, expressed
	Os10g0404900	sienna3	LOC_Os10g26500			-2.01																	-2.05	1				27.3 RNA.regulation of transcription	Similar to HAHB-5 (Fragment).	weakly similar to ( 149) AT1G69780 | Symbols: ATHB13 | ATHB13; DNA binding / sequence-specific DNA binding / transcription factor | chr1:26259166-26260465 FORWARD protein|homeobox associated leucine zipper, putative, expressed
	Os04g0516200	sienna3	LOC_Os04g43580		1.84																		-2.8	0				30.11 signalling.light	Protein of unknown function DUF640 domain containing protein.	moderately similar to ( 202) AT2G31160 | Symbols: LSH3 | LSH3 (LIGHT SENSITIVE HYPOCOTYLS 3) | chr2:13277903-13278562 FORWARDDUF640 protein|DUF640 domain containing protein, putative, expressed
	Os01g0949500	sienna3	LOC_Os01g72100	OsCML1	1.57																	-2.4	-5.82	0				30.3 signalling.calcium	Similar to Calmodulin (CaM).	weakly similar to ( 138) AT1G24620 | Symbols: | polcalcin, putative / calcium-binding pollen allergen, putative | chr1:8723893-8724453 REVERSEweakly similar to ( 107) CALM3_PETHY Calmodulin-related protein - Petunia hybrida (Petunia) FRQ1 protein|OsCML10 - Calmodulin-related calcium sensor protein, expressed
	Os05g0151800	skyblue			1.53																7.63	8.91	8.41	1				unmapped
	Os01g0159000	skyblue	LOC_Os01g06560			-1.9															4.69	7.09	6.36	0				35.2 not assigned.unknown	Similar to cDNA clone:J023049H21, full insert sequence.	protein|transcription factor HBP-1b, putative, expressed
	Os01g0612700	skyblue	LOC_Os01g42710	OsLOL2/OsLSD5			1.56			1.72	1.84										4.94	5.37	5.14	1			x	27.3 RNA.regulation of transcription	Zinc finger, LSD1-type domain containing protein.	very weakly similar to (99.4) AT1G32540 | Symbols: LOL1 | LOL1 (LSD ONE LIKE 1); DNA binding | chr1:11768043-11769591 FORWARD protein|retrotransposon protein, putative, unclassified, expressed
	Os04g0581300	skyblue	LOC_Os04g49220			1.82															3.81	5.62	5	1				29.3 protein.targeting	Similar to Mitochondrial import inner membrane translocase subunit TIM13.	protein|mitochondrial import inner membrane translocase subunit Tim, putative, expressed
	Os01g0812800	skyblue	LOC_Os01g59730					-1.58															3.84	0		x		29.2 protein.synthesis	Ribosomal protein L30e domain containing protein.	weakly similar to ( 171) AT1G77940 | Symbols: | 60S ribosomal protein L30 (RPL30B) | chr1:29304116-29305288 REVERSEweakly similar to ( 181) RL30_MAIZE 60S ribosomal protein L30 - Zea mays (Maize) RPL30 PRK01018 Ribosomal_L7Ae protein|ribosomal protein L7Ae, putative, expressed
	Os06g0699500	skyblue	LOC_Os06g48600		1.61																3.77	3.68	3.45	1				35.2 not assigned.unknown	Tautomerase domain containing protein.	weakly similar to ( 131) AT5G57170 | Symbols: | macrophage migration inhibitory factor family protein / MIF family protein | chr5:23162201-23163140 REVERSE MIF protein|macrophage migration inhibitory factor, putative, expressed
	Os05g0512500	skyblue	LOC_Os05g43680					1.57														3.74	3.02	1				35.2 not assigned.unknown	CT20 family protein.	weakly similar to ( 105) AT1G26470 | Symbols: | FUNCTIONS IN: molecular_function unknown; INVOLVED IN: regulation of transcription; LOCATED IN: nucleus, H4/H2A histone acetyltransferase complex; EXPRESSED IN: 23 plant structures; EXPRESSED DURING: 15 growth stages; CONTAINS InterPro DOMAIN/s: CT20 (InterPro:IPR012423); Has 39 Blast hits to 39 proteins in 17 species: Archae - 0; Bacteria - 0; Meta…
	Os03g0174900	skyblue	LOC_Os03g07880			1.64	1.95		1.66												2.79	3.35	3.62	1				27.3 RNA.regulation of transcription	Similar to RAPB protein.	weakly similar to ( 135) AT3G14020 | Symbols: NF-YA6 | NF-YA6 (NUCLEAR FACTOR Y, SUBUNIT A6); transcription factor | chr3:4642968-4644301 FORWARD CBF CBFB_NFYA protein|nuclear transcription factor Y subunit, putative, expressed
	Os02g0146400	skyblue	LOC_Os02g05310			1.78																3.04		1				27.1 RNA.processing	Similar to Splicing factor 3B subunit 1 (Spliceosome associated protein 155) (SAP 155) (SF3b155) (Pre-mRNA splicing factor SF3b 155 kDa subunit).	nearly identical (1861) AT5G64270 | Symbols: | splicing factor, putative | chr5:25706909-25710718 FORWARD HSH155 SF3b1 protein|splicing factor 3B subunit 1, putative, expressed
	Os03g0114900	skyblue	LOC_Os03g02390		1.65																2.85	3.07		1				29.3 protein.targeting	Similar to putaive mitochondrial inner membrane protein [Oryza sativa (japonica cultivar-group)].	weakly similar to ( 166) AT1G17530 | Symbols: ATTIM23-1 | ATTIM23-1 (TRANSLOCASE OF INNER MITOCHONDRIAL MEMBRANE 23); P-P-bond-hydrolysis-driven protein transmembrane transporter | chr1:6027723-6028286 FORWARD Tim17 protein|mitochondrial import inner membrane translocase subunit Tim17, putative, expressed
	Os08g0230901	skyblue				2.26																2.79		1				unmapped
	Os11g0112000	skyblue	LOC_Os11g02080									2.05										2.73		1				35.2 not assigned.unknown	Similar to Hypoxia induced protein conserved region containing protein, expressed.	protein|expressed protein
	Os08g0485700	skyblue	LOC_Os08g37920							1.54												2.49	2.8	1				27.3 RNA.regulation of transcription	Methyl-CpG DNA binding domain containing protein.	weakly similar to ( 112) AT1G22310 | Symbols: MBD8 | MBD8; methyl-CpG binding | chr1:7881714-7883644 REVERSE protein|ZOS8-09 - C2H2 zinc finger protein, expressed
	Os02g0595400	skyblue	LOC_Os02g38190							1.53												2.36	2.86	1				35.2 not assigned.unknown	Conserved hypothetical protein.	very weakly similar to (99.0) AT2G31410 | Symbols: | unknown protein | chr2:13392220-13392819 REVERSE protein|expressed protein
	Os05g0498500	skyblue	LOC_Os05g41910			2.04	2.16														2.38	2.84	2.51	1				35.2 not assigned.unknown	Conserved hypothetical protein.	moderately similar to ( 387) AT1G50660 | Symbols: | unknown protein | chr1:18771386-18774385 FORWARD protein|expressed protein
	Os01g0888500	skyblue	LOC_Os01g66500			3.11																2.34		1				23.1 nucleotide metabolism.synthesis	Similar to Phosphoribosylformylglycinamidine synthase.	nearly identical (2013) AT1G74260 | Symbols: PUR4 | PUR4 (purine biosynthesis 4); ATP binding / catalytic/ phosphoribosylformylglycinamidine synthase | chr1:27923005-27927764 REVERSE PRK05297 PurL GATase1_FGAR_AT PurL PRK01213 PurL_repeat2 PRK01175 PurL_repeat1 PRK03619 PurL AIRS_C protein|phosphoribosylformylglycinamidine synthase, putative, expressed
	Os08g0276200	skyblue	LOC_Os08g17400		1.57																2.26			1				27.3 RNA.regulation of transcription	Similar to WRKY transcription factor 44 (WRKY DNA-binding protein 44) (TRANSPARENT TESTA GLABRA 2).	weakly similar to ( 184) AT1G13960 | Symbols: WRKY4 | WRKY4; DNA binding / transcription factor | chr1:4776622-4779043 FORWARDWRKY protein|WRKY89, expressed
	Os04g0424200	skyblue	LOC_Os04g34670		2.57																		2.25	1				28.1 DNA.synthesis/chromatin structure	Similar to OSIGBa0076I14.10 protein.	highly similar to ( 747) AT4G15570 | Symbols: MAA3 | MAA3 (MAGATAMA 3) | chr4:8893043-8898858 FORWARD COG1112 protein|tRNA-splicing endonuclease positive effector-related, putative, expressed
	Os01g0530300	skyblue	LOC_Os01g34610		1.65																2.35	2.13		1				35.2 not assigned.unknown	SANT associated domain containing protein.	protein|expressed protein
	Os04g0321600	skyblue	LOC_Os04g25550			1.64															2.51	2.08	1.92	1				27.3 RNA.regulation of transcription	Peptidase M24 family protein.	nearly identical (1297) AT4G10710 | Symbols: SPT16 | SPT16 (global transcription factor C) | chr4:6602226-6605450 REVERSEnearly identical (1864) SPT16_ORYSA FACT complex subunit SPT16 (Facilitates chromatin transcription complex subunit SPT16) - Oryza sativa (Rice) COG5406 CDC68-like SPT16 PepP APP_MetAP APP-like protein|FACT complex subunit SPT16, putative, expressed
	Os09g0103200	skyblue	LOC_Os09g01600				1.75														2.17	2.12		1				35.2 not assigned.unknown	Conserved hypothetical protein.	weakly similar to ( 139) AT5G40520 | Symbols: | unknown protein | chr5:16231515-16234276 REVERSE protein|expressed protein
	Os06g0702600	skyblue	LOC_Os06g48950			1.72																2.13		1				27.3 RNA.regulation of transcription	Auxin response factor 19, Control of leaf angle	highly similar to ( 515) AT1G19220 | Symbols: ARF19, IAA22, ARF11 | ARF19 (AUXIN RESPONSE FACTOR 19); DNA binding / transcription factor | chr1:6628395-6632779 REVERSEAuxin_resp B3 protein|auxin response factor 19, putative, expressed
	Os03g0803800	skyblue	LOC_Os03g58910			1.6															2.11			1				35.2 not assigned.unknown	Conserved hypothetical protein.	highly similar to ( 756) AT4G13750 | Symbols: | ATP binding | chr4:7975191-7987558 FORWARD protein|expressed protein
	Os03g0249900	skyblue	LOC_Os03g14580			2.34															2.03			1				35.2 not assigned.unknown	Conserved hypothetical protein.	protein|expressed protein
	Os01g0150800	skyblue	LOC_Os01g05744			1.59																2.01		1				29.4 protein.postranslational modification	Protein-tyrosine phosphatase-like, PTPLA domain containing protein.	moderately similar to ( 252) AT5G10480 | Symbols: PAS2, PEP | PAS2 (PASTICCINO 2); enoyl-CoA hydratase/ protein tyrosine phosphatase | chr5:3298047-3299980 REVERSE PTPLA Ptpl protein|expressed protein
	Os01g0167900	skyblue	LOC_Os01g07360				1.86																1.99	1		x		29.4 protein.postranslational modification	KIP1-like domain containing protein.	weakly similar to ( 147) AT5G58320 | Symbols: | kinase interacting protein-related | chr5:23578094-23579531 FORWARDKIP1 protein|KIP1, putative, expressed
	Os02g0103900	skyblue	LOC_Os02g01350		1.91																	2.04	1.91	1				35.2 not assigned.unknown	U3 small nucleolar RNA-associated protein 6 domain containing protein.	highly similar to ( 585) AT4G28200 | Symbols: | FUNCTIONS IN: molecular_function unknown; INVOLVED IN: RNA processing; LOCATED IN: intracellular; EXPRESSED IN: 22 plant structures; EXPRESSED DURING: 13 growth stages; CONTAINS InterPro DOMAIN/s: RNA-processing protein, HAT helix (InterPro:IPR003107), U3 small nucleolar RNA-associated protein 6 (InterPro:IPR013949); Has 352 Blast hits to 342 protei…
	Os04g0659000	skyblue	LOC_Os04g56390					-2.6		-2.41	-2.22					-2.47	-1.73				1.6	1.96		0				35.2 not assigned.unknown	Similar to OSIGBa0132E09-OSIGBa0108L24.10 protein.	protein|expressed protein
	Os01g0192550	skyblue	LOC_Os01g09665					-1.71														1.86	1.67	0				35.2 not assigned.unknown	Conserved hypothetical protein.	protein|expressed protein
	Os05g0251500	skyblue				1.68																1.76		1				unmapped	Similar to Similarities with spP29295 Saccharomyces cerevisiae YPL204w HRR25 casein kinase I.
	Os05g0537200	skyblue	LOC_Os05g46030			1.88					1.52												1.74	1				unmapped	Similar to Myosin XI (Fragment).
	Os07g0122400	skyblue	LOC_Os07g03070							1.62												1.74	1.68	1				35.2 not assigned.unknown	Tetratricopeptide region domain containing protein.	moderately similar to ( 207) AT4G37210 | Symbols: | tetratricopeptide repeat (TPR)-containing protein | chr4:17512376-17514421 FORWARD protein|tetratricopeptide repeat containing protein, putative, expressed
	Os06g0310200	skyblue	LOC_Os06g20500		2.95														1.63				1.7	1				28.1 DNA.synthesis/chromatin structure	Similar to OSIGBa0076I14.10 protein.	highly similar to ( 821) AT4G15570 | Symbols: MAA3 | MAA3 (MAGATAMA 3) | chr4:8893043-8898858 FORWARD COG1112 protein|tRNA-splicing endonuclease positive effector-related, putative, expressed
	Os12g0625200	skyblue	LOC_Os12g43000				1.52															1.66		1				35.2 not assigned.unknown	Hypothetical conserved gene.	protein|retrotransposon protein, putative, unclassified, expressed
	Os05g0389600	skyblue	LOC_Os05g32350			1.58															1.67	1.64		1				29.5 protein.degradation	Zinc finger, RING/FYVE/PHD-type domain containing protein.	moderately similar to ( 256) AT5G45290 | Symbols: | zinc finger (C3HC4-type RING finger) family protein | chr5:18350011-18352092 REVERSE protein|zinc finger, C3HC4 type domain containing protein, expressed
	Os03g0167700	skyblue	LOC_Os03g07150		1.51																1.65	1.61	1.64	1				29.4 protein.postranslational modification	Similar to Serine/threonine protein phosphatase PP2A-3 catalytic subunit (EC 3.1.3.16).	highly similar to ( 595) AT3G58500 | Symbols: PP2A-3, EP7 | PP2A-3 (PROTEIN PHOSPHATASE 2A-3); protein serine/threonine phosphatase | chr3:21635503-21638911 REVERSEhighly similar to ( 602) PP2A4_ORYSA Serine/threonine-protein phosphatase PP2A-4 catalytic subunit (EC 3.1.3.16) - Oryza sativa (Rice) PP2Ac PP2Ac ApaH Metallophos protein|OsPP2Ac-5 - Phosphatase 2A isoform 5 belonging to family 2, exp…
	Os06g0309200	skyblue	LOC_Os06g20430			1.62																1.61		1				35.2 not assigned.unknown	Similar to lipid binding protein.	moderately similar to ( 438) AT1G04970 | Symbols: | lipid-binding serum glycoprotein family protein | chr1:1411924-1413431 FORWARD BPI2 BPI1 LBP_BPI_CETP_C BPI2 protein|BPI/LBP family protein At3g20270 precursor, putative, expressed
	Os03g0302700	skyblue	LOC_Os03g19059								1.56											1.6		1				29.5 protein.degradation	Zinc finger, RING/FYVE/PHD-type domain containing protein.	very weakly similar to (97.1) AT3G05870 | Symbols: APC11 | APC11; protein binding / ubiquitin-protein ligase/ zinc ion binding | chr3:1754463-1754802 FORWARD APC11 protein|anaphase-promoting complex subunit 11, putative, expressed
	Os09g0480400	skyblue	LOC_Os09g30280			2.04															1.59			1				26.2 misc.UDP glucosyl and glucoronyl transferases	Similar to Glycosyltransferase QUASIMODO1 (EC 2.4.1.-).	highly similar to ( 720) AT5G47780 | Symbols: GAUT4 | GAUT4 (Galacturonosyltransferase 4); polygalacturonate 4-alpha-galacturonosyltransferase/ transferase, transferring glycosyl groups | chr5:19347991-19350517 FORWARDGlyco_transf_8 protein|glycosyl transferase 8 domain containing protein, putative, expressed
	Os08g0184300	skyblue	LOC_Os08g08570		1.51																	1.59		1				35.2 not assigned.unknown	Hypothetical protein.	protein|expressed protein
	Os08g0461300	skyblue	LOC_Os08g35930				2.08															1.59		1				35.2 not assigned.unknown	Cyclin-like F-box domain containing protein.	protein|OsFBL50 - F-box domain and LRR containing protein, expressed
	Os05g0295300	skyblue	LOC_Os05g22940			2.87	3.65	2.09													1.67	1.51		1				11.1 lipid metabolism.FA synthesis and FA elongation	Similar to Acetyl-coenzyme A carboxylase (EC 6.4.1.2).	nearly identical (3071) AT1G36160 | Symbols: ACC1, AT-ACC1, EMB22, GK, PAS3 | ACC1 (ACETYL-COENZYME A CARBOXYLASE 1); acetyl-CoA carboxylase | chr1:13534196-13543773 FORWARDmoderately similar to ( 226) MCCA_ORYSA Methylcrotonoyl-CoA carboxylase subunit alpha, mitochondrial precursor (EC 6.4.1.4) (3-methylcrotonyl-CoA carboxylase 1) (MCCase subunit alpha) (3-methylcrotonyl-CoA:carbon dioxide ligas…
	Os07g0186400	skyblue	LOC_Os07g08880	Similar to SHL1		1.62															1.56	1.65	1.54	1	x			27.3 RNA.regulation of transcription	Similar to SHL1.	moderately similar to ( 243) AT4G22140 | Symbols: | DNA binding / protein binding / zinc ion binding | chr4:11728093-11730230 REVERSE BAH_BAHCC1 BAH BAH BAH protein|ES43 protein, putative, expressed
	Os08g0129200	skyblue	LOC_Os08g03520			1.78															1.56			1				20.2 stress.abiotic	Similar to Cold shock protein-1.	weakly similar to ( 101) AT2G21060 | Symbols: ATGRP2B | ATGRP2B (GLYCINE-RICH PROTEIN 2B); DNA binding / nucleic acid binding / zinc ion binding | chr2:9036983-9037588 REVERSEvery weakly similar to (98.2) GRP2_NICSY Glycine-rich protein 2 - Nicotiana sylvestris (Wood tobacco) CSD protein|retrotransposon protein, putative, Ty1-copia subclass, expressed
	Os12g0601400	skyblue	LOC_Os12g40900							-1.7						-2.39							1.52	0				27.3 RNA.regulation of transcription	Similar to Auxin-responsive protein (Aux/IAA) (Fragment).	weakly similar to ( 166) AT1G04240 | Symbols: SHY2, IAA3 | SHY2 (SHORT HYPOCOTYL 2); transcription factor | chr1:1128564-1129319 REVERSEmoderately similar to ( 296) IAA31_ORYSA Auxin-responsive protein IAA31 (Indoleacetic acid-induced protein 31) - Oryza sativa (Rice)AUX_IAA protein|OsIAA31 - Auxin-responsive Aux/IAA gene family member, expressed
	Os02g0666300	skyblue	LOC_Os02g44642		1.63																	1.5		1				29.4 protein.postranslational modification	Similar to MAP3Ka.	highly similar to ( 709) AT1G63700 | Symbols: YDA, MAPKKK4 | YDA (YODA); ATP binding / kinase/ protein kinase/ protein serine/threonine kinase | chr1:23625208-23629031 REVERSEweakly similar to ( 124) CIPK1_ORYSA CIPK-like protein 1 (EC 2.7.11.1) (OsCK1) - Oryza sativa (Rice) S_TKc S_TKc Pkinase Pkinase_Tyr TyrKc PTKc SPS1 PTKc_Jak_rpt2 PTKc_Tyk2_rpt2 PTKc_Ack_like PTKc_Syk_like PTKc_FAK PTKc_Jak1…
	Os11g0672900	skyblue	LOC_Os11g44920		1.96																	1.5		1				35.2 not assigned.unknown	Protein of unknown function DUF1645 family protein.	protein|expressed protein
	Os10g0392400	skyblue	LOC_Os10g25290			-1.92																	-1.5	1				27.3 RNA.regulation of transcription	Tify domain containing protein.	protein|ZIM domain containing protein, putative, expressed
	Os03g0701200	skyblue	LOC_Os03g49440				2.52															-1.51		0				35.2 not assigned.unknown	Similar to Sugar-starvation induced protein (Fragment).	weakly similar to ( 118) AT2G32150 | Symbols: | haloacid dehalogenase-like hydrolase family protein | chr2:13659095-13660531 FORWARD protein|phosphatase, putative, expressed
	Os11g0269700	skyblue	LOC_Os11g16924			4.37	4.14	3.07	2.87	2.48	3.36		1.97		1.96						-1.51			0				35.2 not assigned.unknown	Hypothetical protein.	protein|expressed protein
	Os03g0789000	skyblue	LOC_Os03g57510			-1.59																	-1.52	1				29.4 protein.postranslational modification	Similar to Calcium-dependent protein kinase.	highly similar to ( 761) AT2G38910 | Symbols: CPK20 | CPK20; ATP binding / calcium ion binding / calmodulin-dependent protein kinase/ kinase/ protein kinase/ protein serine/threonine kinase | chr2:16245214-16247483 REVERSEhighly similar to ( 666) CDPK_SOYBN Calcium-dependent protein kinase SK5 (EC 2.7.11.1) (CDPK) - Glycine max (Soybean) S_TKc S_TKc Pkinase SPS1 Pkinase_Tyr TyrKc PTKc FRQ1 protei…
	Os01g0907200	skyblue	LOC_Os01g67950		1.95																		-1.53	0				29.5 protein.degradation	Similar to BCL-2 binding anthanogene-1.	weakly similar to ( 130) AT5G14360 | Symbols: | ubiquitin family protein | chr5:4631038-4631641 FORWARDBAG1_N protein|ubiquitin family protein, putative, expressed
	Os09g0520400	skyblue	LOC_Os09g34880		-1.59																-1.56		-1.52	1				27.3 RNA.regulation of transcription	Hypothetical conserved gene.	very weakly similar to (83.2) AT4G38900 | Symbols: | bZIP protein | chr4:18139564-18141520 REVERSE protein|basic region leucine zipper domain containing protein, expressed
	Os09g0478000	skyblue	LOC_Os09g30105		-1.63																	-1.56		1				10.2 cell wall.cellulose synthesis	Hypothetical conserved gene.	weakly similar to ( 127) AT1G55850 | Symbols: ATCSLE1, CSLE1 | ATCSLE1; cellulose synthase/ transferase, transferring glycosyl groups | chr1:20876752-20879414 FORWARDCellulose_synt protein|expressed protein
	Os01g0580500	skyblue	LOC_Os01g39860		3.51																-1.59	-1.53		0				17.5 hormone metabolism.ethylene	ACC oxidase, Ethylene biosynthesis	moderately similar to ( 248) AT2G19590 | Symbols: ACO1 | ACO1 (ACC OXIDASE 1); 1-aminocyclopropane-1-carboxylate oxidase | chr2:8476239-8477354 REVERSEmoderately similar to ( 211) ACCO1_ORYSA 1-aminocyclopropane-1-carboxylate oxidase 1 (EC 1.14.17.4) (ACC oxidase 1) (Ethylene-forming enzyme) (EFE) - Oryza sativa (Rice) PcbC protein|1-aminocyclopropane-1-carboxylate oxidase protein, putative, expr…
	Os01g0857600	skyblue	LOC_Os01g63880				-1.69														-1.65	-1.51		1				35.2 not assigned.unknown	Similar to H0811D08.6 protein.	protein|expressed protein
	Os01g0733500	skyblue	LOC_Os01g53240						-1.53													-1.61		1				20.2 stress.abiotic	Similar to Dehydration-induced protein RD22-like protein 1.	moderately similar to ( 265) AT5G25610 | Symbols: RD22 | RD22; nutrient reservoir | chr5:8914498-8916684 REVERSEweakly similar to ( 117) EA30_VICFA Embryonic abundant protein VF30.1 precursor - Vicia faba (Broad bean)BURP protein|BURP domain containing protein, expressed
	Os04g0384100	skyblue									-1.78			-1.68		-2.16	-1.56	-2.2			-1.59	-1.59	-1.77	1				unmapped
	Os07g0169600	skyblue	LOC_Os07g07410			2.01	3.13															-1.67		0				17.5 hormone metabolism.ethylene	2OG-Fe(II) oxygenase domain containing protein.	moderately similar to ( 201) AT4G10490 | Symbols: | oxidoreductase, 2OG-Fe(II) oxygenase family protein | chr4:6483900-6485179 FORWARDweakly similar to ( 158) FL3H_MALDO Naringenin,2-oxoglutarate 3-dioxygenase (EC 1.14.11.9) (Flavonone-3-hydroxylase) (F3H) (FHT) - Malus domestica (Apple) (Malus sylvestris) PcbC 2OG-FeII_Oxy protein|oxidoreductase, 2OG-Fe oxygenase family protein, putative, expres…
	Os05g0477200	skyblue	LOC_Os05g39950	OsOFP15, OsOFP22		-1.68																-1.67		1				33.99 development.unspecified	Hypothetical conserved gene.	very weakly similar to (95.9) AT2G30400 | Symbols: ATOFP2, OFP2 | OFP2 (OVATE FAMILY PROTEIN 2) | chr2:12956592-12957554 FORWARDDUF623 protein|DUF623 domain containing protein, expressed
	Os05g0550300	skyblue	LOC_Os05g47700															-1.6				-1.69		1				35.2 not assigned.unknown	Similar to Lipid transfer protein (Fragment).	nsLTP2 protein|LTPL152 - Protease inhibitor/seed storage/LTP family protein precursor, expressed
	Os06g0550800	skyblue	LOC_Os06g35770				1.56														-1.73	-1.8	-1.68	0				35.2 not assigned.unknown	Conserved hypothetical protein.	protein|expressed protein
	Os02g0301100	skyblue	LOC_Os02g19820	SWEET4				-1.61														-1.71	-1.77	1				33.99 development.unspecified	RAG1-activating protein 1 homologue domain containing protein.	moderately similar to ( 221) AT4G10850 | Symbols: | nodulin MtN3 family protein | chr4:6675068-6676718 FORWARD MtN3_slv protein|nodulin MtN3 family protein, putative, expressed
	Os05g0319700	skyblue	LOC_Os05g25540			1.66	2.64														-1.67	-1.83		0				29.4 protein.postranslational modification	Similar to Protein kinase-like protein (Fragment).	moderately similar to ( 416) AT2G25220 | Symbols: | ATP binding / kinase/ protein kinase/ protein serine/threonine kinase/ protein tyrosine kinase | chr2:10742918-10745540 REVERSEmoderately similar to ( 202) PSKR_DAUCA Phytosulfokine receptor precursor (EC 2.7.11.1) (Phytosulfokine LRR receptor kinase) - Daucus carota (Carrot) TyrKc Pkinase_Tyr PTKc S_TKc S_TKc Pkinase PTKc_Jak_rpt2 PTKc_Srm_Brk …
	Os08g0545700	skyblue	LOC_Os08g43230				-1.68														-1.82	-1.76		1				35.2 not assigned.unknown	Similar to TraB protein-related.	moderately similar to ( 278) AT5G52030 | Symbols: | TraB protein-related | chr5:21128819-21130034 FORWARD TraB COG1916 protein|TraB family protein, putative, expressed
	Os08g0548400	skyblue	LOC_Os08g43490									2.61										-1.92	-1.81	0				35.2 not assigned.unknown	Similar to chaperone protein dnaJ 11.	protein|heat shock protein DnaJ, putative, expressed
	Os07g0561500	skyblue	LOC_Os07g37420				-1.57														-1.71	-2	-1.92	1				26.22 misc.short chain dehydrogenase/reductase (SDR)	Short-chain dehydrogenase/reductase SDR domain containing protein.	moderately similar to ( 217) AT3G03980 | Symbols: | short-chain dehydrogenase/reductase (SDR) family protein | chr3:1031786-1033081 FORWARDmoderately similar to ( 204) SDR1_PICAB Short-chain type dehydrogenase/reductase (EC 1.-.-.-) - Picea abies (Norway spruce) (Picea excelsa) fabG PRK12937 PRK12939 fabG fabG FabG PRK12826 PRK08063 PRK07479 fabG fabG PRK12829 PRK06947 PRK12744 PRK07774 PRK12827 …
	Os03g0665700	skyblue	LOC_Os03g46300				-1.77														-2.19	-1.76	-2.04	1				35.2 not assigned.unknown	Similar to predicted protein.	weakly similar to ( 129) AT3G22540 | Symbols: | unknown protein | chr3:7984233-7984565 REVERSEDUF1677 protein|expressed protein
	Os03g0252100	skyblue	LOC_Os03g14730		1.68	3.13	2.3		1.87	2.08	1.77							1.54	1.64		-1.88	-2.55	-1.73	0				24 Biodegradation of Xenobiotics	Alpha/beta hydrolase fold-3 domain containing protein.	moderately similar to ( 234) AT2G45600 | Symbols: | hydrolase | chr2:18789799-18790788 FORWARDweakly similar to ( 114) GID1_ORYSA Gibberellin receptor GID1 (EC 3.-.-.-) (Gibberellin-insensitive dwarf protein 1) (Protein GIBBERELLIN INSENSITIVE DWARF1) - Oryza sativa (Rice) Abhydrolase_3 Aes protein|gibberellin receptor GID1L2, putative, expressed
	Os09g0486500	skyblue	LOC_Os09g31200				1.72					1.61									-2.23	-2.28	-2.02	0				27.3 RNA.regulation of transcription	A20/AN1 zinc-finger protein, Response to multiple biotic stresses, Regulation of abiotic stress responses	weakly similar to ( 109) AT3G12630 | Symbols: | zinc finger (AN1-like) family protein | chr3:4012707-4013189 FORWARDmoderately similar to ( 207) ISAP1_ORYSA Multiple stress-responsive zinc-finger protein ISAP1 (Stress-associated protein 1) (OsISAP1) - Oryza sativa (Rice) protein|AN1-like zinc finger domain containing protein, expressed
	Os02g0718600	skyblue	LOC_Os02g48710					-1.62														-2.37	-2.5	1				35.2 not assigned.unknown	Conserved hypothetical protein.	protein|expressed protein
	Os12g0421000	skyblue	LOC_Os12g23280													-1.81					-2.5	-2.41		1				28.2 DNA.repair	Similar to Barley stem rust resistance protein.	very weakly similar to (84.7) AT1G01490 | Symbols: | heavy-metal-associated domain-containing protein | chr1:180401-182066 REVERSE protein|heavy metal-associated domain containing protein, expressed
	Os05g0397300	skyblue	LOC_Os05g32970		1.67																-2.42	-2.95	-2.22	0				35.2 not assigned.unknown	Conserved hypothetical protein.	protein|expressed protein
	Os03g0369200	skyblue				-2.08																	-3.38	1				unmapped
	Os11g0235400	skyblue									2.67										-5.91	-4.59	-4	0				unmapped	Hypothetical genes.
	Os07g0182400	thistle1	LOC_Os07g08460								-1.58			-1.58			-1.54				-1.85			1				27.3 RNA.regulation of transcription	AUX/IAA protein family protein.	weakly similar to ( 140) AT1G04240 | Symbols: SHY2, IAA3 | SHY2 (SHORT HYPOCOTYL 2); transcription factor | chr1:1128564-1129319 REVERSEmoderately similar to ( 320) IAA24_ORYSA Auxin-responsive protein IAA24 (Indoleacetic acid-induced protein 24) - Oryza sativa (Rice)AUX_IAA protein|OsIAA24 - Auxin-responsive Aux/IAA gene family member, expressed
	Os03g0116700	thistle1	LOC_Os03g02550				2.35															-1.92	-1.94	0				31.1 cell.organisation	Cyclin-like F-box domain containing protein.	moderately similar to ( 333) AT3G61060 | Symbols: AtPP2-A13 | AtPP2-A13 (Arabidopsis thaliana phloem protein 2-A13); carbohydrate binding | chr3:22603166-22604336 FORWARD protein|OsFBX76 - F-box domain containing protein, expressed
	Os02g0670900	thistle1	LOC_Os02g44980							1.83											-2.12	-2.25	-2.27	0				34.3 transport.amino acids	Similar to amino acid transport protein.	moderately similar to ( 422) AT2G42005 | Symbols: | amino acid transporter family protein | chr2:17531323-17532564 REVERSE Aa_trans protein|transmembrane amino acid transporter protein, putative, expressed
	Os05g0525900	thistle1	LOC_Os05g45020									2.16									-2.18	-2.1	-2.57	0				27.3 RNA.regulation of transcription	Similar to Zing finger transcription factor PEI1.	weakly similar to ( 137) AT1G03790 | Symbols: SOM | SOM (SOMNUS); nucleic acid binding / transcription factor | chr1:954589-955770 FORWARD protein|zinc finger/CCCH transcription factor, putative, expressed
	Os03g0808300	thistle1	LOC_Os03g59360															-1.57			-3.15	-2.76	-3.07	1				27.3 RNA.regulation of transcription	Remorin, C-terminal region domain containing protein.	weakly similar to ( 153) AT3G57540 | Symbols: | remorin family protein | chr3:21301623-21302924 REVERSERemorin_C protein|remorin, putative, expressed
	Os02g0256200	yellow	LOC_Os02g15700				2.33	3.25	2.95	2.04	2.16								1.73		17.57	23.87	19.12	1				35.2 not assigned.unknown	Similar to Histidine-rich protein.	protein|expressed protein
	Os05g0513200	yellow	LOC_Os05g43770				1.53														3.82	4.81	4.27	1				34.9 transport.metabolite transporters at the mitochondrial membrane	NLI interacting factor domain containing protein.	moderately similar to ( 342) AT1G55900 | Symbols: TIM50, emb1860 | TIM50 | chr1:20903163-20905420 FORWARD CPDc NIF FCP1 protein|NLI interacting factor-like phosphatase, putative, expressed
	Os04g0569000	yellow	LOC_Os04g48060				2.42	1.78		1.66											3.37	3.52		1				28.1 DNA.synthesis/chromatin structure	Similar to Replication factor C 40kDa subunit.	highly similar to ( 588) AT1G63160 | Symbols: | replication factor C 40 kDa, putative | chr1:23422068-23423771 REVERSE rfc PRK04132 PRK12402 HolB PRK04195 DnaX Rep_fac_C PRK07133 PRK05896 MGS1 PRK08451 protein|RFC2 - Putative clamp loader of PCNA, replication factor C subunit 2, expressed
	Os02g0111700	yellow	LOC_Os02g02130															1.79			3.24	3.38	3.17	1				29.2 protein.synthesis	Similar to 60S ribosomal protein L37-A (L37-1).	weakly similar to ( 113) AT1G15250 | Symbols: | 60S ribosomal protein L37 (RPL37A) | chr1:5248825-5249381 REVERSE protein|ribosomal protein L37, putative, expressed
	Os05g0413200	yellow	LOC_Os05g34170					-2.35	-1.55												3.02	2.77	3.26	0				31.1 cell.organisation	Beta-tubulin , Responseto gebberellin (GA) and brassinolide (BL)	highly similar to ( 862) AT5G12250 | Symbols: TUB6 | TUB6 (BETA-6 TUBULIN); structural constituent of cytoskeleton | chr5:3961317-3962971 REVERSEhighly similar to ( 873) TBB6_ORYSA Tubulin beta-6 chain (Beta-6 tubulin) - Oryza sativa (Rice) beta_tubulin COG5023 Tubulin_FtsZ alpha_tubulin gamma_tubulin epsilon_tubulin Tubulin delta_tubulin Tubulin_C protein|tubulin/FtsZ domain containing protein, …
	Os09g0476100	yellow	LOC_Os09g29980			1.65															2.49	3.3	2.7	1				27.4 RNA.RNA binding	RNA recognition motif, glycine rich protein domain containing protein.	weakly similar to ( 139) AT5G55670 | Symbols: | RNA recognition motif (RRM)-containing protein | chr5:22544669-22546801 REVERSE protein|transposon protein, putative, CACTA, En/Spm sub-class, expressed
	Os07g0674700	yellow	LOC_Os07g47780		1.71																2.59	2.68	3.22	1				29.2 protein.synthesis	Similar to 60S ribosomal protein L18.	moderately similar to ( 291) AT5G27850 | Symbols: | 60S ribosomal protein L18 (RPL18C) | chr5:9873169-9874297 FORWARDmoderately similar to ( 269) RL18_CICAR 60S ribosomal protein L18 (Fragment) - Cicer arietinum (Chickpea) (Garbanzo) Ribosomal_L18e RPL18A protein|60S ribosomal protein L18-3, putative, expressed
	Os01g0224500	yellow	LOC_Os01g12480				1.55														2.77	2.35	2.66	1				35.2 not assigned.unknown	Conserved hypothetical protein.	protein|expressed protein
	Os02g0789400	yellow	LOC_Os02g54770		1.51																2.38	2.14	2.18	1				27.1 RNA.processing	Similar to 9G8-like SR protein (RSZp22 splicing factor).	weakly similar to ( 132) AT2G24590 | Symbols: | splicing factor, putative | chr2:10449837-10450860 FORWARD protein|RNA recognition motif containing protein, expressed
	Os01g0908400	yellow	LOC_Os01g68030		1.58																1.9		2.44	1				35.2 not assigned.unknown	Conserved hypothetical protein.	protein|expressed protein
	Os04g0118900	yellow	LOC_Os04g02870				1.54														2.05	2.19	2.22	1				27.1 RNA.processing	Similar to Arginine/serine-rich splicing factor 1 variant 2.	moderately similar to ( 204) AT3G61860 | Symbols: ATRSP31, RSP31 | RSP31; RNA binding / nucleic acid binding / nucleotide binding | chr3:22900311-22902159 REVERSE protein|RNA recognition motif containing protein, putative, expressed
	Os05g0320100	yellow	LOC_Os05g25580								1.71										1.76	2	2.28	1				35.2 not assigned.unknown	Cyclin-like F-box domain containing protein.	protein|OsFBX165 - F-box domain containing protein, expressed
	Os02g0247000	yellow	LOC_Os02g14900			2.11																	1.94	1				3.6 minor CHO metabolism.callose	Protein of unknown function DUF605 domain containing protein.	nearly identical (1318) AT3G14570 | Symbols: ATGSL04, gsl04, atgsl4 | ATGSL04 (glucan synthase-like 4); 1,3-beta-glucan synthase/ transferase, transferring glycosyl groups | chr3:4892643-4902628 FORWARD Glucan_synthase protein|1,3-beta-glucan synthase component domain containing protein, expressed
	Os03g0164300	yellow	LOC_Os03g06850					1.51		1.67	1.86											1.91		1				35.2 not assigned.unknown	Conserved hypothetical protein.	protein|B3 DNA binding domain containing protein, expressed
	Os06g0258900	yellow	LOC_Os06g14740					1.7		1.6													1.91	1				7.1 OPP.oxidative PP	NAD(P)-binding domain containing protein.	nearly identical (1668) AT1G18270 | Symbols: | ketose-bisphosphate aldolase class-II family protein | chr1:6283634-6293772 REVERSE TBP_aldolase_IIB Fba PRK12857 gatY gatY F_bP_aldolase MmsB PRK08185 PRK06806 PRK05835 PRK07709 PRK07315 PRK09196 kbaY PRK08610 PRK06801 garR PRK07084 FTBP_aldolase_II COG3395 NAD_binding_2 gatY PRK09197 FBP_aldolase_IIA protein|NAD binding domain of 6-phosphogluconate…
	Os03g0685750	yellow					1.55																1.87	1				unmapped	Hypothetical conserved gene.
	Os03g0751000	yellow	LOC_Os03g53980			1.53															1.82	1.91	1.58	1				35.2 not assigned.unknown	Protein of unknown function DUF423 family protein.	protein|expressed protein
	Os03g0666100	yellow	LOC_Os03g46330	CRL4		1.61															1.74	1.77	1.77	1				33.99 development.unspecified	Similar to GN (GNOM); GTP:GDP antiporter/ protein homodimerization.	nearly identical (1755) AT1G13980 | Symbols: GN, VAN7, EMB30 | GN (GNOM); GTP:GDP antiporter/ protein homodimerization | chr1:4789587-4794397 FORWARD Sec7 Sec7 Sec7 COG5307 protein|pattern formation protein EMB30, putative, expressed
	Os03g0178100	yellow	LOC_Os03g08070			3.19																	1.57	1				34.12 transport.metal	Similar to Copper-translocating P-type ATPase family protein, expressed.	highly similar to ( 882) AT5G21930 | Symbols: PAA2, HMA8 | PAA2 (P-TYPE ATPASE OF ARABIDOPSIS 2); ATPase, coupled to transmembrane movement of ions, phosphorylative mechanism / copper ion transmembrane transporter | chr5:7243129-7248721 FORWARD ZntA PRK10671 zntA E1-E2_ATPase MgtA KdpB PRK01122 PRK10517 protein|copper-transporting ATPase PAA1, putative, expressed
	Os06g0185900	yellow	LOC_Os06g08670			1.72	1.9															-1.5		0				21.2 redox.ascorbate and glutathione	Similar to Glutathione peroxidase.	moderately similar to ( 301) AT4G31870 | Symbols: ATGPX7 | ATGPX7 (glutathione peroxidase 7); glutathione peroxidase | chr4:15410205-15411617 FORWARDmoderately similar to ( 280) GPX1_PEA Phospholipid hydroperoxide glutathione peroxidase, chloroplast precursor (EC 1.11.1.12) (PHGPx) - Pisum sativum (Garden pea) GSH_Peroxidase BtuE GSHPx PRK10606 protein|glutathione peroxidase, putative, expressed
	Os03g0811400	yellow	LOC_Os03g59670			-1.54															-1.51			1				27.3 RNA.regulation of transcription	Similar to DNA binding protein.	very weakly similar to (81.6) AT2G41130 | Symbols: | basic helix-loop-helix (bHLH) family protein | chr2:17143360-17144686 FORWARD protein|basic helix-loop-helix, putative, expressed
	Os03g0751600	yellow	LOC_Os03g54050							-1.59						-1.93	-1.64					-1.51		1				35.2 not assigned.unknown	Similar to Circumsporozoite protein.	protein|anther-specific proline-rich protein APG precursor, putative, expressed
	Os02g0310300	yellow				-1.78																-1.52		1				unmapped
	Os02g0764400	yellow	LOC_Os02g52640		1.92	2.84																-1.54		0				10.3 cell wall.hemicellulose synthesis	Similar to Galactoside 2-alpha-L-fucosyltransferase (EC 2.4.1.69) (Xyloglucan alpha-(1,2)-fucosyltransferase) (PsFT1).	highly similar to ( 541) AT2G03220 | Symbols: FT1, ATFUT1, ATFT1, MUR2 | FT1 (FUCOSYLTRANSFERASE 1); fucosyltransferase/ transferase, transferring glycosyl groups | chr2:970401-972353 REVERSEhighly similar to ( 577) FUT1_PEA Galactoside 2-alpha-L-fucosyltransferase (EC 2.4.1.69) (Xyloglucan alpha-(1,2)-fucosyltransferase) (PsFT1) - Pisum sativum (Garden pea)XG_FTase protein|xyloglucan fucosyltran…
	Os01g0233000	yellow	LOC_Os01g13210						-1.98					-2.23		-2.41		-1.94					-1.54	1				20.2 stress.abiotic	DREPP plasma membrane polypeptide family protein.	weakly similar to ( 139) SRS1_ORYSA Salt-stress root protein RS1 - Oryza sativa (Rice) protein|salt stress root protein RS1, putative, expressed
	Os07g0422100	yellow	LOC_Os07g24000		-1.53																	-1.55		1				34.99 transport.misc	AWPM-19-like family protein.	weakly similar to ( 193) AT1G04560 | Symbols: | AWPM-19-like membrane family protein | chr1:1245070-1245888 FORWARDAWPM-19 protein|AWPM-19-like membrane family protein, putative, expressed
	Os09g0428000	yellow	LOC_Os09g25900					-1.82													-1.53		-1.59	1				10.2 cell wall.cellulose synthesis	Glycosyl transferase, family 2 domain containing protein.	highly similar to ( 842) AT4G31590 | Symbols: ATCSLC05, CSLC05, ATCSLC5 | ATCSLC5 (CELLULOSE-SYNTHASE LIKE C5); cellulose synthase/ transferase, transferring glycosyl groups | chr4:15309889-15312336 REVERSECOG1215 bcsA PRK11204 protein|CSLC2 - cellulose synthase-like family C, expressed
	Os02g0653200	yellow	LOC_Os02g43660													-1.84						-1.56		1				26.19 misc.plastocyanin-like	Cupredoxin domain containing protein.	weakly similar to ( 103) AT3G60270 | Symbols: | uclacyanin, putative | chr3:22278029-22278762 REVERSEweakly similar to ( 101) BCP_PEA Blue copper protein precursor - Pisum sativum (Garden pea)Cu_bind_like protein|plastocyanin-like domain containing protein, putative, expressed
	Os07g0198300	yellow	LOC_Os07g09970															-1.55					-1.57	1				26.21 misc.protease inhibitor/seed storage/lipid transfer protein (LTP) family protein	Bifunctional inhibitor/plant lipid transfer protein/seed storage domain containing protein.	weakly similar to ( 132) AT2G44300 | Symbols: | lipid transfer protein-related | chr2:18307468-18308286 REVERSE protein|LTPL84 - Protease inhibitor/seed storage/LTP family protein precursor, expressed
	Os02g0176000	yellow	LOC_Os02g07930					1.96															-1.57	0				35.2 not assigned.unknown	Zinc finger, B-box domain containing protein.	protein|B-box zinc finger family protein, putative, expressed
	Os02g0261000	yellow	LOC_Os02g16030			4.8	4.04																-1.58	0				35.2 not assigned.unknown	Conserved hypothetical protein.	Hin1 protein|harpin-induced protein 1 domain containing protein, expressed
	Os07g0152700	yellow	LOC_Os07g05800		-1.69																		-1.59	1				26.9 misc.glutathione S transferases	Similar to Glutathione transferase.	weakly similar to ( 168) AT1G78370 | Symbols: ATGSTU20 | ATGSTU20 (GLUTATHIONE S-TRANSFERASE TAU 20); glutathione transferase | chr1:29484428-29485204 REVERSEweakly similar to ( 174) GSTXA_TOBAC Probable glutathione S-transferase parA (EC 2.5.1.18) (Auxin-regulated protein parA) (STR246C protein) - Nicotiana tabacum (Common tobacco) GST_C_Tau GST_N_Tau protein|glutathione S-transferase, N-termina…
	Os09g0546500	yellow					-1.72															-1.59		1				unmapped
	Os12g0508200	yellow	LOC_Os12g32360													-1.62					-1.57		-1.62	1				35.2 not assigned.unknown	Conserved hypothetical protein.	protein|expressed protein
	Os12g0231000	yellow	LOC_Os12g12934					1.59														-1.62	-1.58	0				34.13 transport.peptides and oligopeptides	TGF-beta receptor, type I/II extracellular region family protein.	moderately similar to ( 284) AT1G59740 | Symbols: | proton-dependent oligopeptide transport (POT) family protein | chr1:21968227-21972312 FORWARD PTR2 protein|peptide transporter PTR3-A, putative, expressed
	Os03g0655400	yellow	LOC_Os03g45280					1.54													-1.57	-1.66	-1.65	0				35.2 not assigned.unknown	Similar to LIP5.	protein|dehydrin, putative, expressed
	Os06g0348800	yellow	LOC_Os06g24070														1.6				-1.66	-1.67	-1.56	0				27.3 RNA.regulation of transcription	Transfactor-like protein.	weakly similar to ( 177) AT2G20570 | Symbols: GPRI1, GLK1 | GPRI1 (GBF'S PRO-RICH REGION-INTERACTING FACTOR 1); transcription factor/ transcription regulator | chr2:8855486-8857522 FORWARD protein|myb-like DNA-binding domain containing protein, expressed
	Os01g0712700	yellow	LOC_Os01g51540					-1.7													-1.72	-1.56	-1.63	1				23.2 nucleotide metabolism.degradation	CMP/dCMP deaminase, zinc-binding domain containing protein.	weakly similar to ( 199) AT2G19570 | Symbols: CDA1, AT-CDA1, DESZ | CDA1 (CYTIDINE DEAMINASE 1); cytidine deaminase | chr2:8470598-8471503 REVERSE PRK09027 dCMP_cyt_deam_2 Cdd cytidine_deaminase protein|cytidine/deoxycytidylate deaminase, putative, expressed
	Os06g0142400	yellow	LOC_Os06g05020									9.11									-1.63	-1.66	-1.62	0				35.2 not assigned.unknown	Early nodulin.	ENOD93 protein|early nodulin 93 ENOD93 protein, putative, expressed
	Os06g0109100	yellow	LOC_Os06g01960					-3.04		-2.5				-3.64		-4.77	-3.34	-2.75			-1.73	-1.56		1				35.2 not assigned.unknown	Hypothetical conserved gene.	protein|retrotransposon protein, putative, unclassified, expressed
	Os07g0681200	yellow	LOC_Os07g48320							-1.53											-1.75	-1.67	-1.52	1				26.13 misc.acid and other phosphatases	Vegetative storage protein/acid phosphatase domain containing protein.	moderately similar to ( 203) AT2G38600 | Symbols: | acid phosphatase class B family protein | chr2:16145907-16146857 FORWARDweakly similar to ( 112) VSPB_SOYBN Stem 31 kDa glycoprotein precursor (Vegetative storage protein B) - Glycine max (Soybean)Acid_phosphat_B protein|HAD superfamily phosphatase, putative, expressed
	Os07g0636600	yellow						-2.16		-2.13											-1.68	-1.68	-1.58	1				unmapped
	Os07g0168600	yellow	LOC_Os07g07340			1.73																-1.7	-1.61	0				26.4 misc.beta 1,3 glucan hydrolases	Similar to 3-glucanase.	highly similar to ( 606) AT2G19440 | Symbols: | glycosyl hydrolase family 17 protein | chr2:8418164-8419806 REVERSEweakly similar to ( 198) GUB_NICPL Lichenase precursor (EC 3.2.1.73) (Endo-beta-1,3-1,4 glucanase) - Nicotiana plumbaginifolia (Leadwort-leaved tobacco)Glyco_hydro_17 X8 protein|glucan endo-1,3-beta-glucosidase precursor, putative, expressed
	Os01g0318400	yellow	LOC_Os01g21590									2.22										-1.8	-1.52	0				27.3 RNA.regulation of transcription	Conserved hypothetical protein.	weakly similar to ( 150) AT3G10040 | Symbols: | transcription factor | chr3:3096580-3097875 REVERSE protein|homeodomain, putative, expressed
	Os06g0655500	yellow	LOC_Os06g44500			3.5															-1.69	-1.65	-1.65	0				29.5 protein.degradation	Kelch-type beta propeller domain containing protein.	weakly similar to ( 131) AT2G24540 | Symbols: AFR | AFR (ATTENUATED FAR-RED RESPONSE) | chr2:10426414-10427532 FORWARD protein|OsFBK17 - F-box domain and kelch repeat containing protein, expressed
	Os11g0508600	yellow	LOC_Os11g31190	OsSWEET14			1.53															-1.65	-1.68	0		x		33.99 development.unspecified	Sugar transporter, TAL effector-mediated susceptibility to bacterial pathogen	moderately similar to ( 249) AT5G23660 | Symbols: MTN3 | MTN3 (Arabidopsis homolog of Medicago truncatula MTN3) | chr5:7971936-7973796 REVERSE MtN3_slv protein|nodulin MtN3 family protein, putative, expressed
	Os10g0522700	yellow	LOC_Os10g37860				2.58				1.52										-1.64		-1.7	0				35.2 not assigned.unknown	Conserved hypothetical protein.	protein|expressed protein
	Os09g0437500	yellow	LOC_Os09g26620																		-1.62	-1.77	-1.63	0				35.2 not assigned.unknown	Dormancyauxin associated family protein.	protein|auxin-repressed protein, putative, expressed
	Os05g0231700	yellow	LOC_Os05g14240																		-1.75	-1.7	-1.62	0				34.19 transport.Major Intrinsic Proteins	Similar to Tonoplast intrinsic protein.	moderately similar to ( 205) AT2G25810 | Symbols: TIP4;1 | TIP4;1 (tonoplast intrinsic protein 4;1); water channel | chr2:11012658-11013906 FORWARDmoderately similar to ( 326) TIP41_ORYSA Probable aquaporin TIP4.1 (Tonoplast intrinsic protein 4.1) (OsTIP4.1) - Oryza sativa (Rice) MIP MIP GlpF PRK05420 protein|aquaporin protein, putative, expressed
	Os03g0203200	yellow	LOC_Os03g10620					1.54	1.54												-1.7	-1.69	-1.71	0				35.2 not assigned.unknown	Alpha/beta hydrolase, Strigolactone receptor, Strigolactone perception, Reguration of shoot branching	moderately similar to ( 343) AT3G03990 | Symbols: | esterase/lipase/thioesterase family protein | chr3:1033788-1034591 FORWARDMhpC protein|hydrolase, alpha/beta fold family domain containing protein, expressed
	Os03g0854600	yellow	LOC_Os03g63760													-2.15					-1.52	-1.98	-1.63	1				10.7 cell wall.modification	Concanavalin A-like lectin/glucanase domain containing protein.	moderately similar to ( 311) AT1G32170 | Symbols: XTR4, XTH30 | XTR4 (XYLOGLUCAN ENDOTRANSGLYCOSYLASE 4); hydrolase, acting on glycosyl bonds / hydrolase, hydrolyzing O-glycosyl compounds / xyloglucan:xyloglucosyl transferase | chr1:11575434-11577776 FORWARDweakly similar to ( 162) XTH_WHEAT Probable xyloglucan endotransglucosylase/hydrolase precursor (EC 2.4.1.207) - Triticum aestivum (Wheat)GH1…
	Os01g0910500	yellow						-1.88					-1.61									-1.7	-1.73	1				unmapped	Conserved hypothetical protein.
	Os04g0416700	yellow	LOC_Os04g33990													-1.55					-1.63	-1.91	-1.64	1				20.1 stress.biotic	Harpin-induced 1 domain containing protein.	weakly similar to ( 172) AT3G44220 | Symbols: | harpin-induced family protein / HIN1 family protein / harpin-responsive family protein | chr3:15928216-15929645 FORWARDHin1 protein|harpin-induced protein 1 domain containing protein, expressed
	Os10g0499200	yellow	LOC_Os10g35604				-1.7														-1.78	-1.9	-1.57	1				35.2 not assigned.unknown	Conserved hypothetical protein.	protein|expressed protein
	Os10g0522800	yellow	LOC_Os10g37870			2.83	3.49														-1.87	-1.63		0				35.2 not assigned.unknown	Conserved hypothetical protein.	protein|expressed protein
	Os03g0297600	yellow	LOC_Os03g18600		1.79																-1.81	-1.67	-1.86	0				20.2 stress.abiotic	Streptomyces cyclase/dehydrase family protein.	weakly similar to ( 152) AT2G38310 | Symbols: | unknown protein | chr2:16050251-16050874 FORWARD protein|cyclase/dehydrase family protein, putative, expressed
	Os02g0594700	yellow	LOC_Os02g38120							-1.54	-1.56			-1.87			-1.88	-1.76				-1.78	-1.78	1				30.11 signalling.light	Similar to Non-phototropic hypocotyl 3.	moderately similar to ( 438) AT1G67900 | Symbols: | phototropic-responsive NPH3 family protein | chr1:25467737-25469888 FORWARDweakly similar to ( 184) NPH3_ORYSA Coleoptile phototropism protein 1 (Non-phototropic hypocotyl 3-like protein) (NPH3-like protein) - Oryza sativa (Rice)NPH3 protein|BTBN3 - Bric-a-Brac, Tramtrack, Broad Complex BTB domain with non-phototropic hypocotyl 3 NPH3 domain, ex…
	Os02g0120600	yellow	LOC_Os02g02830														-1.55	-1.86			-1.7	-2.02	-1.64	1				29.5 protein.degradation	Similar to Ubiquitin-conjugating enzyme E2-17 kDa 9 (EC 6.3.2.19) (Ubiquitin- protein ligase 9) (Ubiquitin carrier protein 9) (UBCAT4B).	moderately similar to ( 233) AT1G64230 | Symbols: UBC28 | ubiquitin-conjugating enzyme, putative | chr1:23833792-23835220 FORWARDweakly similar to ( 113) UBC2_WHEAT Ubiquitin-conjugating enzyme E2-17 kDa (EC 6.3.2.19) (Ubiquitin-protein ligase) (Ubiquitin carrier protein) - Triticum aestivum (Wheat) COG5078 UQ_con UBCc UBCc protein|ubiquitin-conjugating enzyme, putative, expressed
	Os05g0582000	yellow	LOC_Os05g50500				-1.62														-1.76		-1.83	1				20.1 stress.biotic	Plant Basic Secretory Protein domain containing protein.	very weakly similar to (98.6) AT2G42900 | Symbols: | FUNCTIONS IN: molecular_function unknown; INVOLVED IN: biological_process unknown; LOCATED IN: cellular_component unknown; EXPRESSED IN: 22 plant structures; EXPRESSED DURING: 13 growth stages; CONTAINS InterPro DOMAIN/s: Plant Basic Secretory Protein (InterPro:IPR007541); Has 25 Blast hits to 25 proteins in 11 species: Archae - 0; Bacteria - 0…
	Os02g0639500	yellow	LOC_Os02g42650			2.11																-1.8		0		x		10.7 cell wall.modification	Similar to Expansin-B16.	moderately similar to ( 310) AT4G28250 | Symbols: ATEXPB3, EXPB3, ATHEXP BETA 1.6 | ATEXPB3 (ARABIDOPSIS THALIANA EXPANSIN B3) | chr4:14000446-14001945 REVERSEmoderately similar to ( 355) EXB17_ORYSA Expansin-B17 precursor (OsEXPB17) (Beta-expansin-17) (OsaEXPb1.13) - Oryza sativa (Rice)Pollen_allerg_1 protein|expansin precursor, putative, expressed
	Os09g0568500	yellow	LOC_Os09g39510						-2.95	-4.35	-2.16	-4.09	-2.77	-5.01		-5.66	-3.43	-4.38	-7.23		-1.66	-1.98	-1.77	1				20.2 stress.abiotic	Germin family protein.	very weakly similar to (94.0) AT1G18970 | Symbols: GLP4 | GLP4 (GERMIN-LIKE PROTEIN 4); manganese ion binding / nutrient reservoir | chr1:6554702-6555364 REVERSEvery weakly similar to (87.4) ABP20_PRUPE Auxin-binding protein ABP20 precursor - Prunus persica (Peach)Cupin_1 protein|Cupin domain containing protein, expressed
	Os01g0823100	yellow	LOC_Os01g60770	OsEXPA2				-2.19													-1.87	-1.54	-2.01	1		x		10.7 cell wall.modification	Alpha-expansin OsEXPA2.	moderately similar to ( 322) AT1G69530 | Symbols: ATEXPA1, EXP1, AT-EXP1, ATEXP1, ATHEXP ALPHA 1.2 | ATEXPA1 (ARABIDOPSIS THALIANA EXPANSIN A1) | chr1:26142034-26143200 FORWARDmoderately similar to ( 416) EXPA2_ORYSA Expansin-A2 precursor (OsEXPA2) (Alpha-expansin-2) (OsEXP2) (OsaEXPa1.23) (RiExB) (RiExC) - Oryza sativa (Rice)Pollen_allerg_1 DPBB_1 protein|expansin precursor, putative, expressed
	Os07g0694400	yellow	LOC_Os07g49370				2.02	1.53													-1.75	-1.82	-1.86	0				29.7 protein.glycosylation	Glycosyl transferase, family 43 protein.	weakly similar to ( 149) AT2G37090 | Symbols: IRX9 | IRX9 (IRREGULAR XYLEM 9); transferase, transferring glycosyl groups / xylosyltransferase | chr2:15587671-15589223 REVERSE GlcAT-I Glyco_transf_43 protein|glycosyltransferase family 43 protein, putative, expressed
	Os03g0360200	yellow								-1.6								-1.54			-1.65	-2.01	-1.8	1				unmapped	Hypothetical protein.
	Os11g0245500	yellow	LOC_Os11g14070				-1.64														-1.85	-1.91	-1.72	1				35.2 not assigned.unknown	Lipid-binding START domain containing protein.	moderately similar to ( 208) AT5G49800 | Symbols: | FUNCTIONS IN: molecular_function unknown; INVOLVED IN: biological_process unknown; EXPRESSED IN: 12 plant structures; EXPRESSED DURING: 4 anthesis, F mature embryo stage, C globular stage, petal differentiation and expansion stage, D bilateral stage; CONTAINS InterPro DOMAIN/s: Lipid-binding START (InterPro:IPR002913); Has 156 Blast hits to 155 …
	Os04g0674000	yellow	LOC_Os04g57760									1.82									-1.52	-2.05	-1.94	0				35.2 not assigned.unknown	Similar to H0403D02.10 protein.	protein|expressed protein
	Os03g0239300	yellow	LOC_Os03g13600						1.76												-1.98	-1.88	-1.74	0				35.2 not assigned.unknown	Zinc finger, C2H2-type domain containing protein.	protein|ZOS3-07 - C2H2 zinc finger protein, expressed
	Os02g0742700	yellow	LOC_Os02g50900					-1.82													-1.77	-1.94	-2.04	1				35.2 not assigned.unknown	Conserved hypothetical protein.	moderately similar to ( 347) AT1G60060 | Symbols: | unknown protein | chr1:22139282-22141585 FORWARD protein|expressed protein
	Os07g0664200	yellow	LOC_Os07g46910															-2.04			-1.94	-1.94	-1.9	1				26.22 misc.short chain dehydrogenase/reductase (SDR)	Short-chain dehydrogenase/reductase SDR domain containing protein.	weakly similar to ( 141) AT3G26770 | Symbols: | short-chain dehydrogenase/reductase (SDR) family protein | chr3:9845494-9847079 FORWARDweakly similar to ( 110) TS2_MAIZE Sex determination protein tasselseed-2 - Zea mays (Maize) fabG PRK08324 fabG PRK12429 PRK07479 PRK12826 fabG PRK12829 PRK06841 PRK06057 PRK06138 PRK07063 PRK06172 PRK08220 PRK07067 PRK07478 FabG PRK06346 PRK06500 PRK06484 COG4221…
	Os01g0278000	yellow	LOC_Os01g17050			-2.12																-2.01	-1.86	1				35.2 not assigned.unknown	VQ domain containing protein.	protein|VQ domain containing protein, putative, expressed
	Os03g0188900	yellow	LOC_Os03g08960			2.49															-1.72	-2.14	-1.95	0				27.3 RNA.regulation of transcription	Similar to HAHB-7 (Fragment).	weakly similar to ( 106) AT5G15150 | Symbols: ATHB-3, HAT7, ATHB3 | ATHB-3 (ARABIDOPSIS THALIANA HOMEOBOX 3); DNA binding / sequence-specific DNA binding / transcription factor | chr5:4913951-4915609 REVERSE protein|homeobox associated leucine zipper, putative, expressed
	Os02g0689900	yellow	LOC_Os02g46460						2.6	2.43	2.96		2.6	1.53								-1.72	-2.18	0				34.13 transport.peptides and oligopeptides	TGF-beta receptor, type I/II extracellular region family protein.	highly similar to ( 630) AT1G32450 | Symbols: NRT1.5 | NRT1.5 (NITRATE TRANSPORTER 1.5); nitrate transmembrane transporter/ transporter | chr1:11715337-11719807 REVERSE PTR2 PTR2 protein|peptide transporter PTR2, putative, expressed
	Os01g0370200	yellow	LOC_Os01g27260							1.93											-1.98	-2.11	-1.95	0				26.9 misc.glutathione S transferases	Similar to Glutathione-S-transferase 19E50.	moderately similar to ( 211) AT3G62760 | Symbols: ATGSTF13 | ATGSTF13; glutathione transferase | chr3:23217425-23218246 REVERSEmoderately similar to ( 340) GSTH1_ORYSA Probable glutathione S-transferase GSTF1 (EC 2.5.1.18) (GST-I) - Oryza sativa (Rice) GST_C_Phi Gst GST_N_Phi GST_N_GTT1_like protein|glutathione S-transferase, putative, expressed
	Os02g0131100	yellow	LOC_Os02g03840					-1.92		-1.63											-1.99	-2.01	-2.05	1				35.2 not assigned.unknown	Hypothetical conserved gene.	protein|expressed protein
	Os03g0107700	yellow	LOC_Os03g01740				1.99															-2.02		0				35.2 not assigned.unknown	Similar to EL2 protein.	protein|expressed protein
	Os06g0222400	yellow	LOC_Os06g11860	ERF120	1.68																-1.91	-2.11	-2.09	0			x	27.3 RNA.regulation of transcription	Similar to DRE-binding protein 2.	weakly similar to ( 144) AT1G78080 | Symbols: RAP2.4 | RAP2.4 (related to AP2 4); DNA binding / transcription factor | chr1:29364790-29365794 FORWARDAP2 AP2 protein|ethylene-responsive transcription factor, putative, expressed
	Os02g0547300	yellow	LOC_Os02g34310		-1.52																	-2.04		1				35.2 not assigned.unknown	Similar to H0523F07.7 protein.	protein|expressed protein
	Os09g0354300	yellow	LOC_Os09g18520		-1.71																-1.93	-2.19		1				16.8 secondary metabolism.flavonoids	Similar to leucoanthocyanidin dioxygenase.	weakly similar to ( 119) AT1G17020 | Symbols: SRG1, ATSRG1 | SRG1 (SENESCENCE-RELATED GENE 1); oxidoreductase, acting on diphenols and related substances as donors, oxygen as acceptor / oxidoreductase, acting on paired donors, with incorporation or reduction of molecular oxygen, 2-oxoglutarate as one donor, and inc | chr1:5820258-5821741 FORWARDvery weakly similar to (89.0) GAOX2_ORYSA Gibberelli…
	Os11g0169200	yellow	LOC_Os11g06820				-1.69														-2	-2.29	-1.95	1				17.2 hormone metabolism.auxin	Amino acid transporter, transmembrane domain containing protein.	highly similar to ( 630) AT1G77690 | Symbols: LAX3 | LAX3 (LIKE AUX1 3); amino acid transmembrane transporter/ auxin influx transmembrane transporter/ transporter | chr1:29201232-29203317 REVERSEhighly similar to ( 742) LAX4_ORYSA Putative auxin transporter-like protein 4 - Oryza sativa (Rice) Aa_trans protein|transmembrane amino acid transporter protein, putative, expressed
	Os01g0112000	yellow	LOC_Os01g02160					-1.76													-2.08			1				35.2 not assigned.unknown	Conserved hypothetical protein.	protein|hydroxyproline-rich glycoprotein family protein, putative, expressed
	Os04g0419300	yellow				-1.7																-2.28	-1.91	1				unmapped
	Os02g0818000	yellow	LOC_Os02g57280																		-2.07	-1.99	-2.25	0				35.2 not assigned.unknown	Similar to Brown planthopper-induced resistance protein 1.	protein|CBS domain containing membrane protein, putative, expressed
	Os01g0129000	yellow			-2.02																-1.86	-2.53	-1.93	1				unmapped
	Os06g0364500	yellow	LOC_Os06g25950			2															-2.19	-2.06		0				35.2 not assigned.unknown	Conserved hypothetical protein.	moderately similar to ( 305) AT1G11915 | Symbols: | unknown protein | chr1:4021830-4023084 FORWARD protein|expressed protein
	Os10g0103700	yellow	LOC_Os10g01470															-1.73				-2.18	-2.08	1				27.3 RNA.regulation of transcription	Similar to Homeobox-leucine zipper protein HOX15.	weakly similar to ( 169) AT4G37790 | Symbols: HAT22 | HAT22; transcription factor | chr4:17768241-17769272 FORWARD protein|homeobox associated leucine zipper, putative, expressed
	Os01g0507700	yellow	LOC_Os01g32330													-1.61		-1.57			-2	-2.33	-2.07	1				15.2 metal handling.binding, chelation and storage	Heavy metal transport/detoxification protein domain containing protein.	weakly similar to ( 137) AT1G71050 | Symbols: | heavy-metal-associated domain-containing protein / copper chaperone (CCH)-related | chr1:26803322-26803946 REVERSE protein|heavy metal-associated domain containing protein, expressed
	Os10g0465700	yellow	LOC_Os10g32810				3.42	1.89													-2.03	-2.15	-2.4	0				2.2 major CHO metabolism.degradation	Similar to Beta-amylase PCT-BMYI (EC 3.2.1.2).	highly similar to ( 620) AT3G23920 | Symbols: BAM1, BMY7, TR-BAMY | BAM1 (BETA-AMYLASE 1); beta-amylase | chr3:8641722-8644199 FORWARDmoderately similar to ( 401) AMYB_SOYBN Beta-amylase (EC 3.2.1.2) (1,4-alpha-D-glucan maltohydrolase) - Glycine max (Soybean)Glyco_hydro_14 protein|beta-amylase, putative, expressed
	Os03g0212800	yellow	LOC_Os03g11420													-1.9					-2.1	-2.26	-2.23	1				26.3 misc.gluco-, galacto- and mannosidases	Similar to Beta-glucosidase.	highly similar to ( 738) AT1G26560 | Symbols: BGLU40 | BGLU40 (BETA GLUCOSIDASE 40); catalytic/ cation binding / hydrolase, hydrolyzing O-glycosyl compounds | chr1:9178513-9181726 FORWARDmoderately similar to ( 377) BGLC_MAIZE Beta-glucosidase, chloroplast precursor (EC 3.2.1.21) (Gentiobiase) (Cellobiase) (Beta-D-glucoside glucohydrolase) - Zea mays (Maize) Glyco_hydro_1 BglB celA PRK09852 arb p…
	Os08g0153800	yellow					-1.77															-2.06	-2.48	1				unmapped
	Os04g0644400	yellow	LOC_Os04g55159					-3.31	-3.71	-3.36				-2.06							-2.01	-2.25	-2.56	1				35.2 not assigned.unknown	Similar to Proline-rich-like protein.	protein|LTPL125 - Protease inhibitor/seed storage/LTP family protein precursor, putative, expressed
	Os01g0763900	yellow	LOC_Os01g55820			2.7			1.53												-2.03	-2.46	-2.45	0		x		26.4 misc.beta 1,3 glucan hydrolases	X8 domain containing protein.	weakly similar to ( 105) AT1G18650 | Symbols: PDCB3 | PDCB3 (PLASMODESMATA CALLOSE-BINDING PROTEIN 3); callose binding / polysaccharide binding | chr1:6419036-6420413 REVERSEvery weakly similar to (80.5) E13B_WHEAT Glucan endo-1,3-beta-glucosidase precursor (EC 3.2.1.39) ((1->3)-beta-glucan endohydrolase) ((1->3)-beta-glucanase) (Beta-1,3-endoglucanase) - Triticum aestivum (Wheat)X8 protein|X8 do…
	Os11g0523110	yellow	LOC_Os11g32030													-2.18						-2.35	-2.29	1				26.22 misc.short chain dehydrogenase/reductase (SDR)	Similar to Alcohol dehydrogenase-like protein.	moderately similar to ( 206) AT4G03140 | Symbols: | binding / catalytic/ oxidoreductase | chr4:1392191-1393662 FORWARDweakly similar to ( 140) TS2_MAIZE Sex determination protein tasselseed-2 - Zea mays (Maize) fabG fabG PRK07479 fabG PRK12826 PRK06057 PRK06172 PRK12429 PRK06138 PRK08324 PRK07063 fabG PRK06841 PRK12829 FabG PRK07478 PRK08589 PRK07067 PRK08643 PRK06346 fabG PRK08265 PRK08213 fabG …
	Os06g0107600	yellow	LOC_Os06g01840															-1.69			-2.28	-2.3	-2.39	1				unmapped	Similar to nodulin protein.
	Os06g0133400	yellow	LOC_Os06g04230												-2.17						-2.08	-2.64	-2.27	1				35.2 not assigned.unknown	Conserved hypothetical protein.	protein|expressed protein
	Os03g0396000	yellow	LOC_Os03g27850		-1.85																	-2.36		1				35.2 not assigned.unknown	Conserved hypothetical protein.	very weakly similar to (97.1) AT5G67020 | Symbols: | unknown protein | chr5:26749962-26751146 FORWARD protein|expressed protein
	Os03g0249800	yellow					2.62														-1.99	-2.62	-2.63	0				unmapped
	Os10g0552800	yellow	LOC_Os10g40530					-2.93		-1.75						-3.1	-2.23		-2.24		-2.65	-2.36	-2.24	1				35.2 not assigned.unknown	Similar to Tfm5 protein.	HPS_like protein|LTPL146 - Protease inhibitor/seed storage/LTP family protein precursor, expressed
	Os01g0784800	yellow	LOC_Os01g57570																-1.6		-2.06	-2.53	-2.82	1				11.8 lipid metabolism.''exotics'' (steroids, squalene etc)	Flavodoxin/nitric oxide synthase domain containing protein.	moderately similar to ( 281) AT5G54500 | Symbols: FQR1 | FQR1 (FLAVODOXIN-LIKE QUINONE REDUCTASE 1); FMN binding / oxidoreductase, acting on NADH or NADPH, quinone or similar compound as acceptor | chr5:22124674-22126256 FORWARD PRK03767 WrbA protein|NADPH-dependent FMN reductase domain containing protein, expressed
	Os03g0170600	yellow	LOC_Os03g07450			-1.72	-1.81	-1.71		-1.74	-1.7										-2.1	-3.22	-2.47	1				27.3 RNA.regulation of transcription	Similar to Homeobox-leucine zipper protein HOX21.	moderately similar to ( 205) AT1G69780 | Symbols: ATHB13 | ATHB13; DNA binding / sequence-specific DNA binding / transcription factor | chr1:26259166-26260465 FORWARD protein|homeobox associated leucine zipper, putative, expressed
	Os09g0568700	yellow	LOC_Os09g39530							-2.7		-3.17				-7.75					-2.52	-2.61	-2.72	1				20.2 stress.abiotic	RmlC-like jelly roll fold domain containing protein.	weakly similar to ( 111) AT1G02335 | Symbols: GL22 | GL22 (GERMIN-LIKE PROTEIN SUBFAMILY 2 MEMBER 2 PRECURSOR.); manganese ion binding / nutrient reservoir | chr1:463979-464876 REVERSEweakly similar to ( 115) NEC1_NICPL Nectarin-1 precursor (EC 1.15.1.1) (Superoxide dismutase [Mn]) - Nicotiana plumbaginifolia (Leadwort-leaved tobacco)Cupin_1 protein|Cupin domain containing protein, expressed
	Os01g0871500	yellow	LOC_Os01g65100							-1.51											-2.65	-2.86	-2.68	1				34.13 transport.peptides and oligopeptides	TGF-beta receptor, type I/II extracellular region family protein.	moderately similar to ( 418) AT1G22540 | Symbols: | proton-dependent oligopeptide transport (POT) family protein | chr1:7964202-7966222 FORWARD PTR2 PTR2 protein|peptide transporter, putative, expressed
	Os12g0123500	yellow	LOC_Os12g02980		1.94																-2.5	-2.9	-2.93	0				23.2 nucleotide metabolism.degradation	Similar to Apyrase precursor (EC 3.6.1.5) (ATP-diphosphatase) (Adenosine diphosphatase) (ADPase) (ATP-diphosphohydrolase).	moderately similar to ( 311) AT5G18280 | Symbols: ATAPY2, APY2 | ATAPY2 (ARABIDOPSIS THALIANA APYRASE 2); ATPase/ nucleotide diphosphatase | chr5:6050799-6054875 REVERSEmoderately similar to ( 329) APY_SOLTU Apyrase precursor (EC 3.6.1.5) (ATP-diphosphatase) (Adenosine diphosphatase) (ADPase) (ATP-diphosphohydrolase) - Solanum tuberosum (Potato) GDA1_CD39 COG5371 protein|nucleoside-triphosphatase…
	Os03g0149300	yellow	LOC_Os03g05530			2.06															-2.9	-2.89	-2.68	0				33.99 development.unspecified	Protein of unknown function DUF6, transmembrane domain containing protein.	moderately similar to ( 230) AT2G39510 | Symbols: | nodulin MtN21 family protein | chr2:16491358-16493085 REVERSE protein|nodulin, putative, expressed
	Os09g0246500	yellow	LOC_Os09g07150				1.99														-2.91	-3.18	-2.51	0				35.2 not assigned.unknown	Conserved hypothetical protein.	protein|expressed protein
	Os04g0684800	yellow	LOC_Os04g58800					-1.61													-2.71	-3.02	-2.96	1				29.5 protein.degradation	Similar to CROC-1-like protein (Fragment).	moderately similar to ( 252) AT2G36060 | Symbols: MMZ3, UEV1C | ubiquitin-conjugating enzyme family protein | chr2:15143012-15143998 REVERSE COG5078 UBCc protein|ubiquitin-conjugating enzyme, putative, expressed
	Os01g0232000	yellow	LOC_Os01g13120													-1.71						-3.05	-2.89	1				34.19 transport.Major Intrinsic Proteins	Major intrinsic protein family protein.	weakly similar to ( 174) AT2G25810 | Symbols: TIP4;1 | TIP4;1 (tonoplast intrinsic protein 4;1); water channel | chr2:11012658-11013906 FORWARDmoderately similar to ( 288) TIP43_ORYSA Probable aquaporin TIP4.3 (Tonoplast intrinsic protein 4.3) (OsTIP4.3) - Oryza sativa (Rice) MIP MIP GlpF PRK05420 protein|aquaporin protein, putative, expressed
	Os11g0128300	yellow	LOC_Os11g03420														-2.03					-2.87	-3.24	0				27.3 RNA.regulation of transcription	Similar to ZF-HD homeobox protein (Fragment).	ZF-HD_dimer protein|ZF-HD protein dimerisation region containing protein, expressed
	Os06g0707200	yellow	LOC_Os06g49320					-1.52														-3.08		1				35.2 not assigned.unknown	Glycosyltransferase AER61, uncharacterized domain containing protein.	moderately similar to ( 278) AT3G18180 | Symbols: | transferase, transferring glycosyl groups | chr3:6230270-6231878 FORWARD DUF563 protein|glycosyltransferase, putative, expressed
	Os03g0835150	yellow	LOC_Os03g61900																-1.67		-2.85	-2.97	-3.43	1				35.2 not assigned.unknown	Conserved hypothetical protein.	protein|expressed protein
	Os04g0676400	yellow	LOC_Os04g57970													-1.64					-2.27	-3.19	-3.9	1				35.2 not assigned.unknown	Similar to H0101F08.4 protein.	protein|expressed protein
	Os02g0662000	yellow	LOC_Os02g44310							-1.69	-1.76					-2.44	-1.59				-3.21	-3.18	-3.05	1				26.21 misc.protease inhibitor/seed storage/lipid transfer protein (LTP) family protein	RCc3 protein.	weakly similar to ( 108) AT2G45180 | Symbols: | protease inhibitor/seed storage/lipid transfer protein (LTP) family protein | chr2:18626377-18626781 FORWARDweakly similar to ( 108) 14KD_DAUCA 14 kDa proline-rich protein DC2.15 precursor - Daucus carota (Carrot)HPS_like protein|LTPL112 - Protease inhibitor/seed storage/LTP family protein precursor, expressed
	Os06g0125200	yellow	LOC_Os06g03520									2.99									-3.71	-3.34	-2.96	0				35.2 not assigned.unknown	Protein of unknown function DUF581 family protein.	protein|DUF581 domain containing protein, expressed
	Os08g0269500	yellow	LOC_Os08g16810					-2.11													-2.57	-4.21	-3.24	1				35.2 not assigned.unknown	Conserved hypothetical protein.	protein|retrotransposon protein, putative, SINE subclass, expressed
	Os06g0697000	yellow	LOC_Os06g48200	OsXTH10			2.33	2.42	1.97	1.77	1.78		1.84									-3.43	-3.34	0		x		10.7 cell wall.modification	Similar to Xyloglucan endo-transglucosylase/hydrolase 1.	moderately similar to ( 395) AT5G57550 | Symbols: XTR3 | XTR3 (XYLOGLUCAN ENDOTRANSGLYCOSYLASE 3); hydrolase, acting on glycosyl bonds / xyloglucan:xyloglucosyl transferase | chr5:23305055-23306384 REVERSEmoderately similar to ( 358) BRU1_SOYBN Brassinosteroid-regulated protein BRU1 precursor - Glycine max (Soybean)GH16_XET Glyco_hydro_16 Glyco_hydrolase_16 GH16_GPI_glucanosyltransferase protein|…
	Os05g0508900	yellow	LOC_Os05g43310					-1.88													-3.15	-3.33	-4	1				35.2 not assigned.unknown	Similar to cDNA clone:001-011-D03, full insert sequence.	PsbW protein|photosystem II reaction center W protein, chloroplast precursor, putative, expressed
	Os04g0623200	yellow	LOC_Os04g53180													-1.52			-1.75		-3.44	-4.33	-2.94	1				35.2 not assigned.unknown	Similar to H0215F08.2 protein.	protein|expressed protein
	Os09g0451000	yellow	LOC_Os09g27750	OsACO1			-1.65	-3.43		-3.45		-2.1				-4.98	-2.4		-3.63		-3.74	-3.82	-3.3	1		x		17.5 hormone metabolism.ethylene	ACC oxidase, Ethylene biosynthesis	moderately similar to ( 400) AT1G05010 | Symbols: EFE, ACO4, EAT1 | EFE (ETHYLENE-FORMING ENZYME); 1-aminocyclopropane-1-carboxylate oxidase | chr1:1431419-1432695 REVERSEhighly similar to ( 568) ACCO1_ORYSA 1-aminocyclopropane-1-carboxylate oxidase 1 (EC 1.14.17.4) (ACC oxidase 1) (Ethylene-forming enzyme) (EFE) - Oryza sativa (Rice) PcbC 2OG-FeII_Oxy protein|1-aminocyclopropane-1-carboxylate ox…
	Os05g0227600	yellow	LOC_Os05g13940	OsRePRP1.2, RePRP1.2				1.83			1.6										-2.86	-4.96	-3.17	0				35.2 not assigned.unknown	Proline-rich glycoprotein, ABA-dependent inhibition of root growth	protein|retrotransposon protein, putative, unclassified, expressed
	Os05g0171900	yellow	LOC_Os05g07940															-1.87			-3.71	-4.28	-3.5	1				24.2 Biodegradation of Xenobiotics.lactoylglutathione lyase	Glyoxalase/bleomycin resistance protein/dioxygenase domain containing protein.	weakly similar to ( 150) AT1G80160 | Symbols: | lactoylglutathione lyase family protein / glyoxalase I family protein | chr1:30151280-30151930 FORWARD protein|glyoxalase family protein, putative, expressed
	Os05g0375400	yellow	LOC_Os05g31140																		-3.74	-4.24	-4.02	0				26.4 misc.beta 1,3 glucan hydrolases	Beta-glucanase precursor.	moderately similar to ( 264) AT4G16260 | Symbols: | catalytic/ cation binding / hydrolase, hydrolyzing O-glycosyl compounds | chr4:9200180-9201441 REVERSEmoderately similar to ( 435) GUB2_HORVU Lichenase-2 precursor (EC 3.2.1.73) (Lichenase II) (Endo-beta-1,3-1,4 glucanase II) ((1->3,1->4)-beta-glucanase isoenzyme EII) (Fragment) - Hordeum vulgare (Barley)Glyco_hydro_17 protein|glycosyl hydrolase…
	Os03g0618300	yellow	LOC_Os03g42130															-2.3			-3.36	-4.41	-4.27	1				17.5 hormone metabolism.ethylene	Isopenicillin N synthase family protein.	moderately similar to ( 307) AT3G19000 | Symbols: | oxidoreductase, 2OG-Fe(II) oxygenase family protein | chr3:6554004-6554987 REVERSEweakly similar to ( 147) FL3H_VITVI Naringenin,2-oxoglutarate 3-dioxygenase (EC 1.14.11.9) (Flavonone-3-hydroxylase) (F3H) (FHT) - Vitis vinifera (Grape) PcbC 2OG-FeII_Oxy protein|gibberellin 20 oxidase 2, putative, expressed
	Os03g0103300	yellow	LOC_Os03g01320					-1.78		-1.56						-2.5		-1.63			-3.83	-4.22	-4.22	1				26.21 misc.protease inhibitor/seed storage/lipid transfer protein (LTP) family protein	Hybrid proline- or glycine-rich protein, Controll of low-temperature germinability, Pre-harvest sprouting resistance	very weakly similar to (87.8) AT4G12490 | Symbols: | protease inhibitor/seed storage/lipid transfer protein (LTP) family protein | chr4:7409830-7410378 REVERSEHPS_like protein|LTPL116 - Protease inhibitor/seed storage/LTP family protein precursor, expressed
	Os01g0668100	yellow	LOC_Os01g47780	OsFLA7				-1.95								-1.87					-4.63	-4.69	-6.75	1				10.5 cell wall.cell wall proteins	Similar to Arabinogalactan-like protein.	weakly similar to ( 127) AT1G03870 | Symbols: FLA9 | FLA9 (FASCICLIN-LIKE ARABINOOGALACTAN 9) | chr1:982625-983368 REVERSE protein|fasciclin domain containing protein, expressed
	Os07g0593000	yellow	LOC_Os07g40300	OsZFP7																	-4.13	-4.53	-7.95	0				35.2 not assigned.unknown	C2H2 transcription factor, Leaf development	protein|ZOS7-10 - C2H2 zinc finger protein, expressed
	Os04g0612500	yellow	LOC_Os04g52260					-1.91													-4.36	-5.42	-7.32	1				35.2 not assigned.unknown	Similar to 36.4 kDa proline-rich protein.	HPS_like protein|LTPL124 - Protease inhibitor/seed storage/LTP family protein precursor, expressed
	Os08g0237000	yellow	LOC_Os08g13920	OsXTH17				-1.62													-7.29	-5	-5.24	1				10.7 cell wall.modification	Xyloglucan endotransglycosylase/hydrolase protein 8 precursor (EC 2.4.1.207) (End-xyloglucan transferase) (OsXTH8) (OsXRT5).	moderately similar to ( 273) AT5G57550 | Symbols: XTR3 | XTR3 (XYLOGLUCAN ENDOTRANSGLYCOSYLASE 3); hydrolase, acting on glycosyl bonds / xyloglucan:xyloglucosyl transferase | chr5:23305055-23306384 REVERSEhighly similar to ( 532) XTH8_ORYSA Xyloglucan endotransglycosylase/hydrolase protein 8 precursor (EC 2.4.1.207) (End-xyloglucan transferase) (OsXTH8) (OsXRT5) - Oryza sativa (Rice)GH16_XET Glyc…
	Os01g0249200	yellow	LOC_Os01g14670	OsGLP1-1														-1.87			-5.41	-6.11	-7.03	1				20.2 stress.abiotic	Similar to Nectarin 1 precursor (EC 1.15.1.1) (Superoxide dismutase [Mn]).	moderately similar to ( 248) AT3G62020 | Symbols: GLP10 | GLP10 (GERMIN-LIKE PROTEIN 10); manganese ion binding / nutrient reservoir | chr3:22971443-22972192 REVERSEmoderately similar to ( 255) NEC1_NICPL Nectarin-1 precursor (EC 1.15.1.1) (Superoxide dismutase [Mn]) - Nicotiana plumbaginifolia (Leadwort-leaved tobacco)Cupin_1 protein|Cupin domain containing protein, expressed
	Os02g0653000	yellow						-1.77													-4.54	-7.86	-8.32	1				unmapped	Non-protein coding transcript.
	Os01g0971000	yellow	LOC_Os01g73940													-3.33	-2.64	-2.97			-6.77	-6.74	-8.01	1				35.2 not assigned.unknown	Conserved hypothetical protein.	protein|expressed protein
	Os07g0689600	yellow	LOC_Os07g48980	OsNAS3				-2.52														-9.66	-9.99	1				15.2 metal handling.binding, chelation and storage	Nicotianamine synthase 3 (EC 2.5.1.43) (S-adenosyl-L-methionine:S- adenosyl-L-methionine:S-adenosyl-methionine 3-amino-3- carboxypropyltransferase 3) (OsNAS3).	moderately similar to ( 246) AT1G09240 | Symbols: NAS3, ATNAS3 | NAS3 (NICOTIANAMINE SYNTHASE 3); nicotianamine synthase | chr1:2984950-2985912 FORWARDmoderately similar to ( 495) NAS3_ORYSA Nicotianamine synthase 3 (EC 2.5.1.43) (S-adenosyl-L-methionine:S-adenosyl-L-methionine:S-adenosyl-methionine 3-amino-3-carboxypropyltransferase 3) (OsNAS3) - Oryza sativa (Rice)NAS protein|nicotianamine synt…
	Os02g0635800	yellow	LOC_Os02g42380	OsTCP7				-1.79													-5.9	-13.86	-20.37	1			x	27.3 RNA.regulation of transcription	Transcription factor, TCP domain containing protein.	very weakly similar to (97.4) AT5G23280 | Symbols: | TCP family transcription factor, putative | chr5:7843017-7843769 FORWARDTCP protein|TCP family transcription factor, putative, expressed
	Os04g0191400	yellow	LOC_Os04g11390																		-16.39	-19.33	-17.55	0				35.2 not assigned.unknown	Conserved hypothetical protein.	protein|expressed protein
	Os02g0538700	yellow	LOC_Os02g33550					-2.24		-1.87						-1.9					-32.97	-18.58	-8.88	1				20.1 stress.biotic	Harpin-induced 1 domain containing protein.	weakly similar to ( 169) AT3G44220 | Symbols: | harpin-induced family protein / HIN1 family protein / harpin-responsive family protein | chr3:15928216-15929645 FORWARDHin1 protein|harpin-induced protein 1 domain containing protein, expressed
	Os05g0142400	yellow	LOC_Os05g05060					-1.53										-1.82			-26.39	-18.92	-16.09	1				35.2 not assigned.unknown	Conserved hypothetical protein.	protein|expressed protein
	Os04g0675200	#N/A			1.6	1.84	1.67											1.58				1.65		1				unmapped	Similar to H0103C06.6 protein.
	TOTAL				49	91	80	65	18	45	25	17	7	8	3	33	20	28	9					229	3	13	3
